# Supplementary material for: Transcriptomic evidence for distinct mechanisms underlying abscission deficiency in the Arabidopsis mutants haesa/haesa-like 2 and nevershed
Source: BMC Res Notes. 2018 Oct 23;11:754. doi: 10.1186/s13104-018-3864-x (PMC6199728; doi:10.1186/s13104-018-3864-x)
Supplement: Supplementary file 2 — Additional file 2: Dataset 1. Output of differential expression analysis. [file 13104_2018_3864_MOESM2_ESM.xlsx]

## Sheet: Col_h3h3_nev3
test_id	gene_id	gene	locus	sample_1	sample_2	status	value_1	value_2	log2(fold_change)	test_stat	p_value	q_value	significant
AT1G01010	AT1G01010	NAC001	1:3630-5899	Col-0	hae-3 hsl2-3	OK	4.81284	4.50477	-0.0954368	-0.482876	0.46025	0.683665	no
AT1G01020	AT1G01020	ARV1	1:5927-8737	Col-0	hae-3 hsl2-3	OK	11.8432	11.1534	-0.0865747	-0.413932	0.4733	0.694825	no
AT1G01030	AT1G01030	NGA3	1:11648-13714	Col-0	hae-3 hsl2-3	OK	0.59747	0.585493	-0.0292151	-0.0849066	0.8929	0.955496	no
AT1G01040	AT1G01040	DCL1	1:23145-33153	Col-0	hae-3 hsl2-3	OK	12.0705	13.0505	0.112621	0.418212	0.4791	0.699701	no
AT1G01046	AT1G01046	MIR838A	1:23145-33153	Col-0	hae-3 hsl2-3	OK	8.61625	11.4312	0.407844	0.608097	0.8821	0.950816	no
AT1G01050	AT1G01050	PPA1	1:23145-33153	Col-0	hae-3 hsl2-3	OK	118.739	125.737	0.0826187	0.334266	0.56045	0.76424	no
AT1G01060	AT1G01060	LHY	1:33378-37871	Col-0	hae-3 hsl2-3	OK	153.272	157.751	0.0415576	0.2091	0.71415	0.865639	no
AT1G01070	AT1G01070	AT1G01070	1:38751-40944	Col-0	hae-3 hsl2-3	OK	16.9811	15.2235	-0.157627	-0.834733	0.147	0.315538	no
AT1G01073	AT1G01073	AT1G01073	1:44676-44787	Col-0	hae-3 hsl2-3	NOTEST	0	0	0	0	1	1	no
AT1G01080	AT1G01080	AT1G01080	1:45295-47019	Col-0	hae-3 hsl2-3	OK	50.496	47.2766	-0.0950443	-0.541175	0.3351	0.561572	no
AT1G01090	AT1G01090	PDH-E1 ALPHA	1:47484-49286	Col-0	hae-3 hsl2-3	OK	119.147	117.288	-0.0226854	-0.144709	0.8204	0.92205	no
AT1G01100	AT1G01100	RPP1A	1:50074-51199	Col-0	hae-3 hsl2-3	OK	740.707	752.853	0.0234643	0.124986	0.8288	0.92616	no
AT1G01110	AT1G01110	IQD18	1:52238-54692	Col-0	hae-3 hsl2-3	OK	4.89414	4.94254	0.0141991	0.0625415	0.9148	0.96504	no
AT1G01115	AT1G01115	AT1G01115	1:56623-56740	Col-0	hae-3 hsl2-3	NOTEST	0	0	0	0	1	1	no
AT1G01120	AT1G01120	KCS1	1:57268-59167	Col-0	hae-3 hsl2-3	OK	105.415	95.9464	-0.135787	-0.846668	0.18375	0.371952	no
AT1G01130	AT1G01130	AT1G01130	1:61904-63811	Col-0	hae-3 hsl2-3	OK	21.9981	15.9838	-0.460771	-3.69717	0.0028	0.0114679	yes
AT1G01140	AT1G01140	CIPK9	1:64165-67625	Col-0	hae-3 hsl2-3	OK	38.2861	34.4173	-0.15369	-0.874868	0.12265	0.275634	no
AT1G01150	AT1G01150	AT1G01150	1:70114-72138	Col-0	hae-3 hsl2-3	OK	0.274561	0.176842	-0.634667	-1.16906	0.0972	0.230592	no
AT1G01160	AT1G01160	GIF2	1:72338-74737	Col-0	hae-3 hsl2-3	OK	34.7599	37.7319	0.118361	0.514644	0.47115	0.6932	no
AT1G01170	AT1G01170	AT1G01170	1:72338-74737	Col-0	hae-3 hsl2-3	OK	143.101	155.931	0.123875	0.543516	0.33695	0.563543	no
AT1G01180	AT1G01180	AT1G01180	1:75582-76758	Col-0	hae-3 hsl2-3	OK	1.96202	2.14179	0.126479	0.495259	0.4854	0.704952	no
AT1G01183	AT1G01183	MIR165A	1:78931-79032	Col-0	hae-3 hsl2-3	NOTEST	4.39094	0	#NAME?	0	1	1	no
AT1G01190	AT1G01190	CYP78A8	1:83044-84864	Col-0	hae-3 hsl2-3	OK	0.216824	0.243809	0.169228	0.341905	0.60665	0.797354	no
AT1G01200	AT1G01200	RABA3	1:86514-88213	Col-0	hae-3 hsl2-3	OK	5.24293	5.07801	-0.0461105	-0.228879	0.7486	0.884178	no
AT1G01210	AT1G01210	AT1G01210	1:88897-89745	Col-0	hae-3 hsl2-3	OK	31.2587	36.3344	0.217076	1.63542	0.0534	0.143374	no
AT1G01220	AT1G01220	FKGP	1:91375-95651	Col-0	hae-3 hsl2-3	OK	10.3564	10.5554	0.027456	0.163102	0.78555	0.904271	no
AT1G01225	AT1G01225	AT1G01225	1:95986-97407	Col-0	hae-3 hsl2-3	OK	8.70549	8.43864	-0.0449159	-0.251115	0.72255	0.870043	no
AT1G01230	AT1G01230	AT1G01230	1:97455-99240	Col-0	hae-3 hsl2-3	OK	31.0442	33.0081	0.0884967	0.624624	0.40915	0.636534	no
AT1G01240	AT1G01240	AT1G01240	1:99893-101834	Col-0	hae-3 hsl2-3	OK	32.0118	28.0255	-0.191864	-1.05077	0.0701	0.178608	no
AT1G01250	AT1G01250	ERF023	1:104490-105330	Col-0	hae-3 hsl2-3	OK	46.9888	51.471	0.131443	0.955579	0.2007	0.396271	no
AT1G01260	AT1G01260	BHLH13	1:108945-111609	Col-0	hae-3 hsl2-3	OK	13.0741	11.5545	-0.178264	-0.971505	0.08895	0.215487	no
AT1G01270	AT1G01270	AT1G01270	1:111889-111961	Col-0	hae-3 hsl2-3	NOTEST	0	0	0	0	1	1	no
AT1G01280	AT1G01280	CYP703A2	1:112262-113947	Col-0	hae-3 hsl2-3	NOTEST	0	0	0	0	1	1	no
AT1G01290	AT1G01290	CNX3	1:114285-116108	Col-0	hae-3 hsl2-3	OK	22.0852	23.007	0.0589947	0.313827	0.58665	0.783051	no
AT1G01300	AT1G01300	AT1G01300	1:116942-118764	Col-0	hae-3 hsl2-3	OK	93.8456	97.5928	0.0564858	0.355763	0.5757	0.775231	no
AT1G01305	AT1G01305	AT1G01305	1:119396-119997	Col-0	hae-3 hsl2-3	OK	0.0193924	0.852772	5.4586	2.61981	0.20885	0.407236	no
AT1G01310	AT1G01310	AT1G01310	1:120153-130577	Col-0	hae-3 hsl2-3	OK	0.961559	1.5698	0.707131	0.20309	0.81125	0.917764	no
AT1G01320	AT1G01320	AT1G01320	1:120153-130577	Col-0	hae-3 hsl2-3	OK	78.5741	72.0969	-0.124117	-0.633132	0.2782	0.496538	no
AT1G01340	AT1G01340	CNGC10	1:132327-135831	Col-0	hae-3 hsl2-3	OK	1.39161	0.765378	-0.862509	-2.87668	5e-05	0.000285517	yes
AT1G01350	AT1G01350	AT1G01350	1:136123-138162	Col-0	hae-3 hsl2-3	OK	17.9602	17.2751	-0.0561087	-0.352859	0.5951	0.789045	no
AT1G01355	AT1G01355	AT1G01355	1:138512-139568	Col-0	hae-3 hsl2-3	OK	0.226082	0.28505	0.334373	0.57141	0.4828	0.702772	no
AT1G01360	AT1G01360	PYL9	1:141970-143183	Col-0	hae-3 hsl2-3	OK	28.8108	30.0898	0.0626648	0.426648	0.55185	0.757952	no
AT1G01370	AT1G01370	HTR12	1:143563-145684	Col-0	hae-3 hsl2-3	OK	11.7091	12.8885	0.138455	0.6419	0.26895	0.484894	no
AT1G01380	AT1G01380	ETC1	1:147152-147942	Col-0	hae-3 hsl2-3	OK	0.254199	0.362661	0.512659	0.891988	0.3066	0.529864	no
AT1G01390	AT1G01390	UGT72B2	1:148119-149806	Col-0	hae-3 hsl2-3	OK	0.148043	0.332812	1.16869	2.29669	0.0017	0.00738778	yes
AT1G01400	AT1G01400	AT1G01400	1:150688-152210	Col-0	hae-3 hsl2-3	NOTEST	0	0	0	0	1	1	no
AT1G01410	AT1G01410	APUM22	1:153112-154198	Col-0	hae-3 hsl2-3	NOTEST	0	0	0	0	1	1	no
AT1G01420	AT1G01420	UGT72B3	1:154491-156011	Col-0	hae-3 hsl2-3	OK	1.00866	1.21351	0.266746	0.901022	0.17955	0.365591	no
AT1G01430	AT1G01430	TBL25	1:156800-158655	Col-0	hae-3 hsl2-3	OK	29.8554	32.6602	0.129539	0.835668	0.19925	0.394178	no
AT1G01440	AT1G01440	AT1G01440	1:159855-162572	Col-0	hae-3 hsl2-3	OK	8.91511	8.67529	-0.0393397	-0.228383	0.71555	0.866344	no
AT1G01448	AT1G01448	AT1G01448	1:163418-166239	Col-0	hae-3 hsl2-3	OK	4.14621	4.2741	0.0438271	0.169826	0.80295	0.913775	no
AT1G01450	AT1G01450	AT1G01450	1:163418-166239	Col-0	hae-3 hsl2-3	OK	3.54682	4.15338	0.22776	0.718552	0.21135	0.410658	no
AT1G01453	AT1G01453	AT1G01453	1:166588-167842	Col-0	hae-3 hsl2-3	OK	0.499056	0.522085	0.0650828	0.131571	0.8152	0.9195	no
AT1G01460	AT1G01460	PIP5K10	1:168722-171165	Col-0	hae-3 hsl2-3	OK	0.364769	0.553875	0.602577	1.48252	0.0288	0.0865507	no
AT1G01470	AT1G01470	LEA14	1:172145-172948	Col-0	hae-3 hsl2-3	OK	44.7505	41.9557	-0.0930361	-0.695398	0.3788	0.607592	no
AT1G01471	AT1G01471	AT1G01471	1:173250-173466	Col-0	hae-3 hsl2-3	NOTEST	0	0	0	0	1	1	no
AT1G01480	AT1G01480	ACS2	1:175781-178400	Col-0	hae-3 hsl2-3	OK	16.0768	8.39818	-0.936835	-4.94304	5e-05	0.000285517	yes
AT1G01490	AT1G01490	AT1G01490	1:180058-182358	Col-0	hae-3 hsl2-3	OK	136.774	116.389	-0.232839	-1.31213	0.02195	0.0689367	no
AT1G01500	AT1G01500	AT1G01500	1:185132-186923	Col-0	hae-3 hsl2-3	OK	7.47642	8.12789	0.120534	0.66883	0.3084	0.531781	no
AT1G01510	AT1G01510	AN	1:187210-190056	Col-0	hae-3 hsl2-3	OK	27.5808	28.9084	0.0678231	0.425383	0.50235	0.718754	no
AT1G01520	AT1G01520	RVE3	1:190595-192139	Col-0	hae-3 hsl2-3	OK	8.71431	11.5497	0.406404	2.29943	0.0026	0.0107541	yes
AT1G01530	AT1G01530	AGL28	1:192639-193670	Col-0	hae-3 hsl2-3	OK	0.49252	0.412355	-0.256296	-0.56589	0.47375	0.695124	no
AT1G01540	AT1G01540	AT1G01540	1:195779-198684	Col-0	hae-3 hsl2-3	OK	36.9482	38.1873	0.0475881	0.27246	0.6372	0.818441	no
AT1G01550	AT1G01550	BPS1	1:199638-201775	Col-0	hae-3 hsl2-3	OK	154.764	143.475	-0.109275	-0.608623	0.2891	0.509404	no
AT1G01560	AT1G01560	MPK11	1:202135-204335	Col-0	hae-3 hsl2-3	OK	8.64578	2.9936	-1.53011	-6.41906	5e-05	0.000285517	yes
AT1G01570	AT1G01570	AT1G01570	1:205175-207435	Col-0	hae-3 hsl2-3	OK	4.53314	2.77927	-0.705805	-3.29357	5e-05	0.000285517	yes
AT1G01580	AT1G01580	FRO2	1:209394-213041	Col-0	hae-3 hsl2-3	OK	10.2932	10.8799	0.0799827	0.473404	0.44795	0.67259	no
AT1G01590	AT1G01590	FRO1	1:214228-217304	Col-0	hae-3 hsl2-3	OK	2.48034	2.58121	0.0575101	0.262178	0.6828	0.847034	no
AT1G01600	AT1G01600	CYP86A4	1:218993-221286	Col-0	hae-3 hsl2-3	OK	9.18883	9.43345	0.0379057	0.220941	0.72075	0.86913	no
AT1G01610	AT1G01610	GPAT4	1:221690-224340	Col-0	hae-3 hsl2-3	OK	51.9276	54.5149	0.0701489	0.44938	0.4832	0.703098	no
AT1G01620	AT1G01620	PIP1-3	1:225664-227302	Col-0	hae-3 hsl2-3	OK	294.747	315.529	0.098297	0.520615	0.3602	0.58864	no
AT1G01630	AT1G01630	AT1G01630	1:229012-230917	Col-0	hae-3 hsl2-3	OK	24.3555	26.9107	0.143932	0.946339	0.16695	0.34692	no
AT1G01640	AT1G01640	AT1G01640	1:230993-232508	Col-0	hae-3 hsl2-3	OK	3.18778	3.27305	0.0380799	0.128619	0.82065	0.922178	no
AT1G01650	AT1G01650	SPPL4	1:232840-237817	Col-0	hae-3 hsl2-3	OK	30.9509	31.749	0.0367304	0.209518	0.7092	0.863237	no
AT1G01660	AT1G01660	PUB55	1:240056-242608	Col-0	hae-3 hsl2-3	OK	1.63674	1.76428	0.108257	0.4277	0.5167	0.730813	no
AT1G01670	AT1G01670	PUB56	1:242842-245988	Col-0	hae-3 hsl2-3	OK	3.30467	3.79062	0.197928	0.925046	0.1609	0.33762	no
AT1G01680	AT1G01680	PUB54	1:246410-248367	Col-0	hae-3 hsl2-3	OK	0.575904	0.316253	-0.864751	-1.87321	0.01215	0.0415458	yes
AT1G01690	AT1G01690	ATPRD3	1:249140-252462	Col-0	hae-3 hsl2-3	OK	7.50868	7.59392	0.016285	0.0910164	0.8879	0.953111	no
AT1G01695	AT1G01695	AT1G01695	1:252946-254495	Col-0	hae-3 hsl2-3	OK	0.828364	0.93266	0.171087	0.518712	0.44125	0.666147	no
AT1G01700	AT1G01700	ROPGEF2	1:259494-261474	Col-0	hae-3 hsl2-3	OK	2.71374	2.7598	0.0242817	0.107094	0.87015	0.945486	no
AT1G01710	AT1G01710	AT1G01710	1:262827-267771	Col-0	hae-3 hsl2-3	OK	22.0192	22.1598	0.00918722	0.0567978	0.9299	0.971164	no
AT1G01720	AT1G01720	NAC002	1:268329-270775	Col-0	hae-3 hsl2-3	OK	46.7316	53.6535	0.199274	1.20036	0.07635	0.191147	no
AT1G01725	AT1G01725	AT1G01725	1:268329-270775	Col-0	hae-3 hsl2-3	OK	39.4284	46.6377	0.242262	0.502533	0.37415	0.602768	no
AT1G01730	AT1G01730	AT1G01730	1:270955-272061	Col-0	hae-3 hsl2-3	OK	39.8707	42.9289	0.106622	0.757577	0.2942	0.515282	no
AT1G01740	AT1G01740	AT1G01740	1:272110-274569	Col-0	hae-3 hsl2-3	OK	5.55699	5.51446	-0.0110846	-0.0513266	0.93105	0.971885	no
AT1G01750	AT1G01750	ADF10	1:275365-278448	Col-0	hae-3 hsl2-3	OK	1.42746	1.59836	0.163144	0.358597	0.6451	0.823716	no
AT1G01760	AT1G01760	AT1G01760	1:275365-278448	Col-0	hae-3 hsl2-3	OK	3.89267	3.96442	0.0263495	0.100363	0.86	0.940672	no
AT1G01770	AT1G01770	AT1G01770	1:278614-284245	Col-0	hae-3 hsl2-3	OK	19.924	16.5143	-0.270793	-1.37313	0.03105	0.092176	no
AT1G01780	AT1G01780	PLIM2B	1:278614-284245	Col-0	hae-3 hsl2-3	OK	27.1501	21.3456	-0.347016	-1.05864	0.06325	0.164476	no
AT1G01790	AT1G01790	KEA1	1:284609-291094	Col-0	hae-3 hsl2-3	OK	25.2353	27.3728	0.117296	0.704673	0.24415	0.453516	no
AT1G01800	AT1G01800	AT1G01800	1:293341-295040	Col-0	hae-3 hsl2-3	OK	45.9066	46.3575	0.0141013	0.0796313	0.8904	0.954117	no
AT1G01810	AT1G01810	AT1G01810	1:295220-295859	Col-0	hae-3 hsl2-3	OK	2.74037	2.59216	-0.0802186	-0.319469	0.70225	0.858665	no
AT1G01820	AT1G01820	PEX11C	1:296000-298120	Col-0	hae-3 hsl2-3	OK	39.6766	40.7032	0.0368533	0.255063	0.71905	0.868224	no
AT1G01830	AT1G01830	AT1G01830	1:298534-302315	Col-0	hae-3 hsl2-3	OK	13.3178	15.2138	0.192024	1.04952	0.0687	0.175808	no
AT1G01840	AT1G01840	AT1G01840	1:303536-306287	Col-0	hae-3 hsl2-3	OK	3.49351	3.24731	-0.105431	-0.273492	0.71705	0.867122	no
AT1G01860	AT1G01860	PFC1	1:303536-306287	Col-0	hae-3 hsl2-3	OK	9.01209	9.64849	0.0984401	0.449049	0.4354	0.661012	no
AT1G01870	AT1G01870	AT1G01870	1:306383-306456	Col-0	hae-3 hsl2-3	NOTEST	0	0	0	0	1	1	no
AT1G01880	AT1G01880	GEN1	1:306479-309109	Col-0	hae-3 hsl2-3	OK	2.59351	2.78466	0.102597	0.422947	0.46275	0.685875	no
AT1G01890	AT1G01890	AT1G01890	1:309274-309347	Col-0	hae-3 hsl2-3	NOTEST	0	0	0	0	1	1	no
AT1G01900	AT1G01900	SBTI1.1	1:310315-315902	Col-0	hae-3 hsl2-3	OK	7.47472	8.24821	0.142062	0.410387	0.518	0.731949	no
AT1G01910	AT1G01910	AT1G01910	1:310315-315902	Col-0	hae-3 hsl2-3	OK	39.629	38.866	-0.0280499	-0.132589	0.81975	0.921809	no
AT1G01920	AT1G01920	AT1G01920	1:316127-319650	Col-0	hae-3 hsl2-3	OK	13.7431	14.1745	0.0445853	0.242742	0.67125	0.840275	no
AT1G01930	AT1G01930	AT1G01930	1:319835-322860	Col-0	hae-3 hsl2-3	OK	9.04079	8.99475	-0.0073645	-0.0426835	0.9465	0.978307	no
AT1G01940	AT1G01940	CYP18-1	1:323026-324917	Col-0	hae-3 hsl2-3	OK	23.2902	22.4802	-0.0510681	-0.35066	0.6517	0.827978	no
AT1G01950	AT1G01950	ARK2	1:325378-337582	Col-0	hae-3 hsl2-3	OK	12.6005	12.6991	0.0112404	0.0314298	0.95835	0.982864	no
AT1G01960	AT1G01960	BIG3	1:325378-337582	Col-0	hae-3 hsl2-3	OK	22.7602	23.7185	0.0595009	0.292323	0.6103	0.800196	no
AT1G01970	AT1G01970	AT1G01970	1:338290-340077	Col-0	hae-3 hsl2-3	OK	17.1614	16.4257	-0.0632195	-0.392966	0.5429	0.752062	no
AT1G01980	AT1G01980	AT1G01980	1:340171-341999	Col-0	hae-3 hsl2-3	OK	1.11463	1.46856	0.397838	1.40704	0.03115	0.0924162	no
AT1G01990	AT1G01990	AT1G01990	1:343165-344341	Col-0	hae-3 hsl2-3	OK	18.8321	19.1154	0.0215393	0.13787	0.84105	0.932209	no
AT1G02000	AT1G02000	GAE2	1:345811-347592	Col-0	hae-3 hsl2-3	OK	12.3739	13.5273	0.128581	0.777483	0.22525	0.42973	no
AT1G02010	AT1G02010	SEC1A	1:347890-352480	Col-0	hae-3 hsl2-3	OK	5.67947	5.96433	0.0706047	0.356348	0.53165	0.743117	no
AT1G02020	AT1G02020	AT1G02020	1:352636-354969	Col-0	hae-3 hsl2-3	OK	7.80677	8.39754	0.10524	0.553458	0.33005	0.556329	no
AT1G02030	AT1G02030	ZAT1	1:355320-357258	Col-0	hae-3 hsl2-3	OK	0.766751	0.487083	-0.654592	-1.91937	0.0036	0.0143186	yes
AT1G02040	AT1G02040	AT1G02040	1:358103-359078	Col-0	hae-3 hsl2-3	NOTEST	0.057167	0.0384315	-0.57289	0	1	1	no
AT1G02050	AT1G02050	PKSA	1:359116-360518	Col-0	hae-3 hsl2-3	OK	6.32757	6.39674	0.0156848	0.0832078	0.90515	0.960505	no
AT1G02060	AT1G02060	AT1G02060	1:360917-363094	Col-0	hae-3 hsl2-3	OK	4.06707	4.15845	0.0320558	0.16318	0.7931	0.908348	no
AT1G02065	AT1G02065	SPL8	1:365208-367340	Col-0	hae-3 hsl2-3	OK	21.0216	20.964	-0.00396236	-0.0220039	0.9681	0.986636	no
AT1G02070	AT1G02070	AT1G02070	1:370256-370967	Col-0	hae-3 hsl2-3	OK	6.64782	8.23536	0.308949	1.67754	0.0521	0.140591	no
AT1G02074	AT1G02074	AT1G02074	1:372063-372210	Col-0	hae-3 hsl2-3	NOTEST	0.703349	0.49026	-0.520694	0	1	1	no
AT1G02080	AT1G02080	AT1G02080	1:373334-386847	Col-0	hae-3 hsl2-3	OK	27.1716	29.1303	0.100423	0.554359	0.33075	0.557037	no
AT1G02090	AT1G02090	CSN7	1:387276-389647	Col-0	hae-3 hsl2-3	OK	58.3914	59.8072	0.0345637	0.193988	0.73095	0.874736	no
AT1G02100	AT1G02100	AT1G02100	1:389811-392816	Col-0	hae-3 hsl2-3	OK	25.4349	25.9282	0.0277177	0.153814	0.79165	0.907485	no
AT1G02110	AT1G02110	AT1G02110	1:392830-395528	Col-0	hae-3 hsl2-3	OK	10.4417	11.4955	0.138708	0.82386	0.1869	0.376394	no
AT1G02120	AT1G02120	VAD1	1:395760-399897	Col-0	hae-3 hsl2-3	OK	39.7061	43.2499	0.123333	0.784222	0.21985	0.422401	no
AT1G02130	AT1G02130	RABD2A	1:400034-401882	Col-0	hae-3 hsl2-3	OK	60.3228	65.03	0.108401	0.766982	0.2696	0.485666	no
AT1G02136	AT1G02136	AT1G02136	1:402692-402961	Col-0	hae-3 hsl2-3	NOTEST	0	0	0	0	1	1	no
AT1G02140	AT1G02140	MEE63	1:403189-404456	Col-0	hae-3 hsl2-3	OK	170.597	170.024	-0.00485601	-0.037218	0.96075	0.983747	no
AT1G02145	AT1G02145	ALG12	1:404599-408619	Col-0	hae-3 hsl2-3	OK	18.9944	19.4635	0.035195	0.19459	0.727	0.872722	no
AT1G02150	AT1G02150	AT1G02150	1:408621-410611	Col-0	hae-3 hsl2-3	OK	40.2667	41.4876	0.0430933	0.274783	0.6694	0.839215	no
AT1G02160	AT1G02160	AT1G02160	1:410747-411597	Col-0	hae-3 hsl2-3	OK	72.285	81.3563	0.170559	0.923555	0.10605	0.246826	no
AT1G02170	AT1G02170	AMC1	1:411778-414645	Col-0	hae-3 hsl2-3	OK	21.2698	22.5235	0.0826219	0.451527	0.509	0.724551	no
AT1G02180	AT1G02180	AT1G02180	1:411778-414645	Col-0	hae-3 hsl2-3	OK	12.657	12.9696	0.035202	0.0959284	0.86795	0.944337	no
AT1G02190	AT1G02190	AT1G02190	1:415078-418010	Col-0	hae-3 hsl2-3	OK	34.5411	42.638	0.303827	1.73181	0.0029	0.0118203	yes
AT1G02205	AT1G02205	CER1	1:418747-422438	Col-0	hae-3 hsl2-3	OK	292.333	317.884	0.120887	0.593736	0.29925	0.52135	no
AT1G02210	AT1G02210	AT1G02210	1:427547-427811	Col-0	hae-3 hsl2-3	NOTEST	0	0	0	0	1	1	no
AT1G02220	AT1G02220	NAC003	1:428813-430647	Col-0	hae-3 hsl2-3	OK	20.4371	7.86149	-1.37831	-8.17291	5e-05	0.000285517	yes
AT1G02228	AT1G02228	AT1G02228	1:433030-433819	Col-0	hae-3 hsl2-3	NOTEST	0	0	0	0	1	1	no
AT1G02230	AT1G02230	NAC004	1:435173-436776	Col-0	hae-3 hsl2-3	OK	0.285487	0.0987085	-1.53218	-2.33094	0.0051	0.0194655	yes
AT1G02250	AT1G02250	NAC005	1:437950-439559	Col-0	hae-3 hsl2-3	NOTEST	0.108061	0.0480495	-1.16925	0	1	1	no
AT1G02260	AT1G02260	AT1G02260	1:440440-442877	Col-0	hae-3 hsl2-3	OK	8.8483	10.2239	0.208468	1.21953	0.0514	0.139101	no
AT1G02270	AT1G02270	AT1G02270	1:443148-446235	Col-0	hae-3 hsl2-3	OK	12.0421	12.3541	0.0369031	0.221696	0.73545	0.877255	no
AT1G02280	AT1G02280	TOC33	1:448462-450426	Col-0	hae-3 hsl2-3	OK	73.7844	68.0306	-0.117132	-0.672614	0.24235	0.451298	no
AT1G02290	AT1G02290	AT1G02290	1:450526-452737	Col-0	hae-3 hsl2-3	OK	10.4512	10.5828	0.0180498	0.106272	0.87045	0.945593	no
AT1G02300	AT1G02300	AT1G02300	1:453287-455463	Col-0	hae-3 hsl2-3	OK	5.89574	7.00044	0.247773	1.31102	0.05625	0.149633	no
AT1G02305	AT1G02305	AT1G02305	1:455687-460696	Col-0	hae-3 hsl2-3	OK	159.695	150.726	-0.0833949	-0.538302	0.42165	0.648226	no
AT1G02310	AT1G02310	MAN1	1:455687-460696	Col-0	hae-3 hsl2-3	OK	1.70809	0.508437	-1.74825	-0.679046	0.2527	0.464181	no
AT1G02320	AT1G02320	AT1G02320	1:461827-461974	Col-0	hae-3 hsl2-3	NOTEST	0	0	0	0	1	1	no
AT1G02330	AT1G02330	AT1G02330	1:462074-463612	Col-0	hae-3 hsl2-3	OK	39.1855	38.3597	-0.0307286	-0.211888	0.7661	0.893339	no
AT1G02335	AT1G02335	GL22	1:463854-464924	Col-0	hae-3 hsl2-3	OK	14.4329	13.9794	-0.0460565	-0.285486	0.707	0.861782	no
AT1G02340	AT1G02340	HFR1	1:465717-467844	Col-0	hae-3 hsl2-3	OK	16.5347	14.1861	-0.22101	-1.36818	0.0476	0.130797	no
AT1G02350	AT1G02350	AT1G02350	1:469817-470693	Col-0	hae-3 hsl2-3	OK	3.94345	4.40748	0.160495	0.775326	0.47695	0.69793	no
AT1G02360	AT1G02360	AT1G02360	1:471989-473160	Col-0	hae-3 hsl2-3	NOTEST	0.121229	0.0505822	-1.26103	0	1	1	no
AT1G02370	AT1G02370	AT1G02370	1:474499-476511	Col-0	hae-3 hsl2-3	OK	9.66095	8.91649	-0.115689	-0.667814	0.3061	0.529256	no
AT1G02380	AT1G02380	AT1G02380	1:476999-478971	Col-0	hae-3 hsl2-3	OK	6.6989	3.94102	-0.765354	-3.8069	5e-05	0.000285517	yes
AT1G02390	AT1G02390	GPAT2	1:480851-483292	Col-0	hae-3 hsl2-3	OK	12.5189	4.71033	-1.41021	-7.773	5e-05	0.000285517	yes
AT1G02391	AT1G02391	AT1G02391	1:483763-483919	Col-0	hae-3 hsl2-3	NOTEST	0	0	0	0	1	1	no
AT1G02400	AT1G02400	GA2OX6	1:486800-489577	Col-0	hae-3 hsl2-3	OK	6.70803	6.25422	-0.101059	-0.538931	0.4267	0.652894	no
AT1G02405	AT1G02405	AT1G02405	1:489978-490505	Col-0	hae-3 hsl2-3	OK	1.38332	1.49043	0.107595	0.349468	0.71175	0.864415	no
AT1G02410	AT1G02410	COX11	1:490924-492926	Col-0	hae-3 hsl2-3	OK	31.7104	29.7984	-0.0897236	-0.600768	0.3795	0.608311	no
AT1G02420	AT1G02420	AT1G02420	1:493682-496062	Col-0	hae-3 hsl2-3	OK	3.70815	3.94402	0.0889658	0.399963	0.54485	0.753331	no
AT1G02430	AT1G02430	ATARFD1B	1:493682-496062	Col-0	hae-3 hsl2-3	OK	2.28155	2.25621	-0.0161089	-0.0292324	0.9564	0.982202	no
AT1G02440	AT1G02440	ATARFD1A	1:496585-497479	Col-0	hae-3 hsl2-3	NOTEST	0.152565	0.143912	-0.0842409	0	1	1	no
AT1G02450	AT1G02450	NIMIN-1	1:497975-498516	Col-0	hae-3 hsl2-3	OK	3.17608	1.90583	-0.736828	-2.83934	0.00285	0.0116452	yes
AT1G02460	AT1G02460	AT1G02460	1:504672-507204	Col-0	hae-3 hsl2-3	OK	1.59803	1.46026	-0.130067	-0.505311	0.428	0.6541	no
AT1G02470	AT1G02470	AT1G02470	1:511764-513624	Col-0	hae-3 hsl2-3	OK	67.2296	45.5484	-0.561696	-3.15289	5e-05	0.000285517	yes
AT1G02475	AT1G02475	AT1G02475	1:513842-515404	Col-0	hae-3 hsl2-3	OK	60.9982	65.1022	0.0939397	0.679407	0.34685	0.574458	no
AT1G02480	AT1G02480	AT1G02480	1:515493-515566	Col-0	hae-3 hsl2-3	NOTEST	0	0	0	0	1	1	no
AT1G02490	AT1G02490	AT1G02490	1:516617-516734	Col-0	hae-3 hsl2-3	OK	6.76076	5.66203	-0.255867	-3.21885	0.7983	0.911115	no
AT1G02500	AT1G02500	SAM1	1:518250-520437	Col-0	hae-3 hsl2-3	OK	305.366	286.459	-0.0922134	-0.482944	0.4013	0.629292	no
AT1G02510	AT1G02510	TPK4	1:520497-521668	Col-0	hae-3 hsl2-3	NOTEST	0.00539471	0	#NAME?	0	1	1	no
AT1G02520	AT1G02520	ABCB11	1:523650-528745	Col-0	hae-3 hsl2-3	OK	1.7134	2.22385	0.376202	1.78414	0.0035	0.0139602	yes
AT1G02530	AT1G02530	ABCB12	1:529794-534677	Col-0	hae-3 hsl2-3	OK	12.8723	14.8348	0.204718	1.2233	0.0402	0.114129	no
AT1G02540	AT1G02540	AT1G02540	1:534826-535699	Col-0	hae-3 hsl2-3	NOTEST	0.00943776	0	#NAME?	0	1	1	no
AT1G02550	AT1G02550	AT1G02550	1:536482-537211	Col-0	hae-3 hsl2-3	OK	0.282983	0.264611	-0.0968433	-0.171119	0.8314	0.927414	no
AT1G02560	AT1G02560	CLPP5	1:537859-540109	Col-0	hae-3 hsl2-3	OK	178.502	187.221	0.0688015	0.446746	0.509	0.724551	no
AT1G02570	AT1G02570	AT1G02570	1:541334-542240	Col-0	hae-3 hsl2-3	OK	0.93531	0.62937	-0.571536	-1.53609	0.04025	0.114252	no
AT1G02575	AT1G02575	AT1G02575	1:543109-544007	Col-0	hae-3 hsl2-3	NOTEST	0.0136982	0.0291254	1.08829	0	1	1	no
AT1G02580	AT1G02580	MEA	1:544782-549202	Col-0	hae-3 hsl2-3	OK	1.81919	1.77979	-0.0315919	-0.134467	0.82675	0.925166	no
AT1G02590	AT1G02590	AT1G02590	1:552137-552761	Col-0	hae-3 hsl2-3	NOTEST	0	0	0	0	1	1	no
AT1G02600	AT1G02600	AT1G02600	1:552137-552761	Col-0	hae-3 hsl2-3	NOTEST	0	0	0	0	1	1	no
AT1G02610	AT1G02610	AT1G02610	1:553049-555994	Col-0	hae-3 hsl2-3	OK	12.9468	8.52513	-0.602804	-3.50139	5e-05	0.000285517	yes
AT1G02620	AT1G02620	AT1G02620	1:557091-557986	Col-0	hae-3 hsl2-3	OK	0.449868	0.216378	-1.05595	-1.94631	0.02905	0.0872092	no
AT1G02630	AT1G02630	ETN8	1:560609-562424	Col-0	hae-3 hsl2-3	OK	11.5939	12.378	0.0944142	0.490873	0.38805	0.616749	no
AT1G02640	AT1G02640	BXL2	1:564204-567769	Col-0	hae-3 hsl2-3	OK	14.2092	15.3067	0.107345	0.651594	0.29205	0.512935	no
AT1G02650	AT1G02650	AT1G02650	1:568703-570418	Col-0	hae-3 hsl2-3	OK	0.298936	0.29608	-0.0138505	-0.0305175	0.97285	0.988459	no
AT1G02660	AT1G02660	AT1G02660	1:571954-574981	Col-0	hae-3 hsl2-3	OK	18.1244	10.896	-0.73413	-4.43232	5e-05	0.000285517	yes
AT1G02670	AT1G02670	AT1G02670	1:576045-580299	Col-0	hae-3 hsl2-3	OK	3.18811	2.62122	-0.282462	-1.32142	0.0388	0.110823	no
AT1G02680	AT1G02680	TAF13	1:580624-582310	Col-0	hae-3 hsl2-3	OK	18.1294	18.7641	0.0496405	0.321437	0.6608	0.833817	no
AT1G02681	AT1G02681	AT1G02681	1:582412-582922	Col-0	hae-3 hsl2-3	OK	0.372346	0.360932	-0.0449161	-0.0847704	0.9407	0.976199	no
AT1G02690	AT1G02690	IMPA6	1:584259-587219	Col-0	hae-3 hsl2-3	OK	19.467	18.9147	-0.0415258	-0.231426	0.68555	0.848891	no
AT1G02700	AT1G02700	AT1G02700	1:588328-589480	Col-0	hae-3 hsl2-3	OK	0.683215	0.593159	-0.203921	-0.530829	0.45705	0.681032	no
AT1G02710	AT1G02710	AT1G02710	1:589705-589996	Col-0	hae-3 hsl2-3	OK	1.40447	1.7743	0.337222	1.34573	0.432	0.657914	no
AT1G02720	AT1G02720	GATL5	1:591825-594236	Col-0	hae-3 hsl2-3	OK	12.2884	12.6505	0.0419006	0.221389	0.69695	0.854946	no
AT1G02730	AT1G02730	CSLD5	1:594572-598657	Col-0	hae-3 hsl2-3	OK	24.6605	25.0874	0.0247563	0.149091	0.80515	0.914712	no
AT1G02740	AT1G02740	MRG2	1:599415-602038	Col-0	hae-3 hsl2-3	OK	11.1294	10.4426	-0.0918936	-0.540029	0.421	0.64755	no
AT1G02750	AT1G02750	DI19-2	1:602496-604292	Col-0	hae-3 hsl2-3	OK	14.314	14.1622	-0.0153828	-0.0737646	0.8975	0.957553	no
AT1G02760	AT1G02760	AT1G02760	1:604401-604474	Col-0	hae-3 hsl2-3	NOTEST	0	0	0	0	1	1	no
AT1G02770	AT1G02770	AT1G02770	1:604872-606693	Col-0	hae-3 hsl2-3	OK	2.57767	2.92758	0.183641	0.788486	0.2551	0.467234	no
AT1G02780	AT1G02780	RPL19A	1:607807-609465	Col-0	hae-3 hsl2-3	OK	1086.86	1071.22	-0.0209188	-0.119252	0.86945	0.945074	no
AT1G02790	AT1G02790	PGA3	1:610390-612324	Col-0	hae-3 hsl2-3	OK	7.73413	11.714	0.598925	3.24301	5e-05	0.000285517	yes
AT1G02800	AT1G02800	CEL2	1:613215-616191	Col-0	hae-3 hsl2-3	OK	5.36127	7.0321	0.391382	2.10283	0.0015	0.00659391	yes
AT1G02810	AT1G02810	PME7	1:618264-620480	Col-0	hae-3 hsl2-3	OK	7.55948	8.43333	0.157817	0.894785	0.16265	0.340375	no
AT1G02813	AT1G02813	AT1G02813	1:620677-621289	Col-0	hae-3 hsl2-3	NOTEST	0.0921894	0.0677359	-0.444679	0	1	1	no
AT1G02816	AT1G02816	AT1G02816	1:621460-622469	Col-0	hae-3 hsl2-3	OK	40.0586	35.5198	-0.173488	-1.19975	0.0908	0.218857	no
AT1G02820	AT1G02820	AT1G02820	1:623764-624475	Col-0	hae-3 hsl2-3	OK	18.1609	24.5611	0.435539	3.02012	0.0007	0.00331016	yes
AT1G02830	AT1G02830	RPL22A	1:625144-625608	Col-0	hae-3 hsl2-3	NOTEST	0.0943527	0.156883	0.73355	0	1	1	no
AT1G02840	AT1G02840	SR34	1:626740-629819	Col-0	hae-3 hsl2-3	OK	95.1568	100.54	0.0793867	0.451388	0.42965	0.65569	no
AT1G02850	AT1G02850	BGLU11	1:630504-633259	Col-0	hae-3 hsl2-3	OK	3.13748	3.33663	0.0887863	0.365269	0.52435	0.736896	no
AT1G02860	AT1G02860	BAH1	1:635143-638677	Col-0	hae-3 hsl2-3	OK	14.3005	10.4631	-0.450752	-1.72816	0.0098	0.034483	yes
AT1G02870	AT1G02870	AT1G02870	1:635143-638677	Col-0	hae-3 hsl2-3	OK	31.393	28.9411	-0.117324	-0.430861	0.44485	0.669612	no
AT1G02880	AT1G02880	TPK1	1:642751-644903	Col-0	hae-3 hsl2-3	OK	22.5611	22.3626	-0.0127481	-0.0682622	0.90715	0.961543	no
AT1G02890	AT1G02890	AT1G02890	1:645091-651907	Col-0	hae-3 hsl2-3	OK	27.78	28.0362	0.0132435	0.0753785	0.89685	0.957229	no
AT1G02900	AT1G02900	RALF1	1:653764-654343	Col-0	hae-3 hsl2-3	OK	5.23968	4.0001	-0.389442	-1.83178	0.0399	0.113434	no
AT1G02910	AT1G02910	LPA1	1:655576-658148	Col-0	hae-3 hsl2-3	OK	22.6129	23.0538	0.0278587	0.177798	0.78605	0.904508	no
AT1G02920	AT1G02920	GSTF7	1:658656-659771	Col-0	hae-3 hsl2-3	OK	1.27339	0.49774	-1.35521	-3.5257	5e-05	0.000285517	yes
AT1G02930	AT1G02930	GSTF6	1:661176-662456	Col-0	hae-3 hsl2-3	OK	104.713	116.486	0.153718	0.863241	0.13245	0.291603	no
AT1G02940	AT1G02940	GSTF5	1:663078-664128	Col-0	hae-3 hsl2-3	OK	11.8977	10.7829	-0.141939	-0.846383	0.2765	0.494389	no
AT1G02950	AT1G02950	GSTF4	1:665151-666452	Col-0	hae-3 hsl2-3	OK	13.6657	13.0739	-0.0638732	-0.376521	0.61185	0.801267	no
AT1G02952	AT1G02952	AT1G02952	1:665151-666452	Col-0	hae-3 hsl2-3	OK	4.10221	4.00837	-0.0333833	-0.0444225	0.93755	0.974504	no
AT1G02960	AT1G02960	AT1G02960	1:666871-669837	Col-0	hae-3 hsl2-3	OK	13.7773	15.5286	0.172634	0.927553	0.10985	0.253355	no
AT1G02965	AT1G02965	AT1G02965	1:671660-672814	Col-0	hae-3 hsl2-3	NOTEST	0.0220065	0.0359912	0.709716	0	1	1	no
AT1G02970	AT1G02970	WEE1	1:673305-676378	Col-0	hae-3 hsl2-3	OK	3.68749	3.57657	-0.0440606	-0.214466	0.74195	0.880575	no
AT1G02980	AT1G02980	CUL2	1:677868-681310	Col-0	hae-3 hsl2-3	OK	0.724229	0.923114	0.350062	1.18836	0.0622	0.162213	no
AT1G02990	AT1G02990	AT1G02990	1:681395-687315	Col-0	hae-3 hsl2-3	OK	8.52923	8.08895	-0.0764639	-0.427581	0.4591	0.682855	no
AT1G03000	AT1G03000	PEX6	1:687889-692560	Col-0	hae-3 hsl2-3	OK	11.5743	12.0917	0.0630871	0.377574	0.53245	0.743783	no
AT1G03010	AT1G03010	AT1G03010	1:693479-696382	Col-0	hae-3 hsl2-3	OK	3.39995	3.07811	-0.143469	-0.692002	0.2748	0.49222	no
AT1G03020	AT1G03020	GRXS1	1:698206-698515	Col-0	hae-3 hsl2-3	NOTEST	0.128773	0.0805705	-0.676505	0	1	1	no
AT1G03022	AT1G03022	AT1G03022	1:699120-699246	Col-0	hae-3 hsl2-3	NOTEST	0	0	0	0	1	1	no
AT1G03030	AT1G03030	AT1G03030	1:701477-703864	Col-0	hae-3 hsl2-3	OK	16.904	17.6814	0.0648739	0.407886	0.54475	0.753239	no
AT1G03040	AT1G03040	BHLH7	1:703905-706631	Col-0	hae-3 hsl2-3	OK	62.7342	65.7611	0.0679816	0.3898	0.50445	0.720647	no
AT1G03050	AT1G03050	AT1G03050	1:707725-711803	Col-0	hae-3 hsl2-3	OK	0.735057	1.10396	0.586763	0.880525	0.1927	0.384838	no
AT1G03055	AT1G03055	D27	1:707725-711803	Col-0	hae-3 hsl2-3	OK	3.66907	3.64632	-0.00897077	-0.0166008	0.97305	0.988529	no
AT1G03060	AT1G03060	SPI	1:712472-726891	Col-0	hae-3 hsl2-3	OK	7.4379	7.54247	0.0201417	0.116886	0.841	0.932184	no
AT1G03070	AT1G03070	AT1G03070	1:729900-731557	Col-0	hae-3 hsl2-3	OK	2.08957	2.02827	-0.0429561	-0.132868	0.8176	0.920522	no
AT1G03080	AT1G03080	NET1D	1:731610-738056	Col-0	hae-3 hsl2-3	OK	36.8542	31.8297	-0.211455	-1.21181	0.04325	0.121233	no
AT1G03090	AT1G03090	MCCA	1:739678-746479	Col-0	hae-3 hsl2-3	OK	16.9162	15.6475	-0.112478	-0.65024	0.29655	0.518032	no
AT1G03100	AT1G03100	AT1G03100	1:739678-746479	Col-0	hae-3 hsl2-3	OK	1.6379	1.50209	-0.124879	-0.199891	0.7278	0.873187	no
AT1G03103	AT1G03103	AT1G03103	1:747196-748057	Col-0	hae-3 hsl2-3	NOTEST	0	0	0	0	1	1	no
AT1G03106	AT1G03106	AT1G03106	1:748101-749034	Col-0	hae-3 hsl2-3	OK	1.01313	0.48253	-1.07013	-2.7982	0.0006	0.00287561	yes
AT1G03110	AT1G03110	TRM82	1:749245-751963	Col-0	hae-3 hsl2-3	OK	18.6383	15.8761	-0.231414	-1.44332	0.0283	0.0852978	no
AT1G03120	AT1G03120	ATRAB28	1:752270-753140	Col-0	hae-3 hsl2-3	OK	3.14996	3.5333	0.165683	0.709775	0.4361	0.661556	no
AT1G03130	AT1G03130	PSAD2	1:753306-754198	Col-0	hae-3 hsl2-3	OK	318.696	335.363	0.0735434	0.520932	0.47705	0.697971	no
AT1G03140	AT1G03140	AT1G03140	1:754370-756303	Col-0	hae-3 hsl2-3	OK	40.9986	43.2728	0.0778845	0.514545	0.42475	0.651205	no
AT1G03150	AT1G03150	AT1G03150	1:756413-758612	Col-0	hae-3 hsl2-3	OK	34.8143	34.7153	-0.00410828	-0.0299424	0.96975	0.987225	no
AT1G03160	AT1G03160	FZL	1:761281-766158	Col-0	hae-3 hsl2-3	OK	19.7093	20.3494	0.0461057	0.262845	0.64575	0.824158	no
AT1G03170	AT1G03170	FAF2	1:769631-770684	Col-0	hae-3 hsl2-3	OK	146.791	125.965	-0.220749	-1.5469	0.03075	0.0914296	no
AT1G03180	AT1G03180	AT1G03180	1:773410-775344	Col-0	hae-3 hsl2-3	OK	6.84485	6.94133	0.020194	0.0883373	0.8773	0.948715	no
AT1G03190	AT1G03190	UVH6	1:775526-780062	Col-0	hae-3 hsl2-3	OK	7.49836	7.79854	0.0566302	0.299637	0.6002	0.793061	no
AT1G03200	AT1G03200	AT1G03200	1:780601-781285	Col-0	hae-3 hsl2-3	OK	30.9146	29.7136	-0.0571613	-0.473733	0.65235	0.828477	no
AT1G03210	AT1G03210	AT1G03210	1:782947-784240	Col-0	hae-3 hsl2-3	OK	15.2804	16.6969	0.127897	0.811094	0.2743	0.491584	no
AT1G03220	AT1G03220	AT1G03220	1:787121-788651	Col-0	hae-3 hsl2-3	OK	46.1195	16.9062	-1.44783	-9.25307	5e-05	0.000285517	yes
AT1G03230	AT1G03230	AT1G03230	1:790090-791592	Col-0	hae-3 hsl2-3	OK	5.30659	5.80072	0.128448	0.668408	0.3208	0.546131	no
AT1G03240	AT1G03240	AT1G03240	1:792221-792986	Col-0	hae-3 hsl2-3	NOTEST	0.126357	0.196613	0.637851	0	1	1	no
AT1G03250	AT1G03250	AT1G03250	1:793352-795376	Col-0	hae-3 hsl2-3	OK	29.7046	29.4224	-0.0137673	-0.0767781	0.8957	0.95671	no
AT1G03260	AT1G03260	AT1G03260	1:795531-798463	Col-0	hae-3 hsl2-3	OK	7.31577	7.2929	-0.00451797	-0.0246999	0.972	0.988091	no
AT1G03270	AT1G03270	CBSDUF4	1:799190-802436	Col-0	hae-3 hsl2-3	OK	5.77048	5.92965	0.0392549	0.206843	0.75535	0.887617	no
AT1G03280	AT1G03280	AT1G03280	1:803034-807066	Col-0	hae-3 hsl2-3	OK	30.854	30.3772	-0.0224705	-0.142961	0.8205	0.922101	no
AT1G03290	AT1G03290	AT1G03290	1:807360-810868	Col-0	hae-3 hsl2-3	OK	34.118	32.2226	-0.0824593	-0.46572	0.41605	0.643075	no
AT1G03300	AT1G03300	ATDUF1	1:811032-813086	Col-0	hae-3 hsl2-3	OK	7.77804	7.47852	-0.0566529	-0.319804	0.61925	0.806382	no
AT1G03310	AT1G03310	ISA2	1:813470-816749	Col-0	hae-3 hsl2-3	OK	18.4581	19.5456	0.0825891	0.469958	0.4065	0.634231	no
AT1G03320	AT1G03320	AT1G03320	1:817026-817767	Col-0	hae-3 hsl2-3	OK	0.274132	0.191885	-0.514628	-0.843889	0.3133	0.537699	no
AT1G03330	AT1G03330	LSM2	1:817982-819563	Col-0	hae-3 hsl2-3	OK	68.6351	70.3027	0.034635	0.268835	0.7307	0.874622	no
AT1G03340	AT1G03340	AT1G03340	1:819661-821317	Col-0	hae-3 hsl2-3	OK	0.456163	0.429192	-0.0879256	-0.21162	0.74925	0.884622	no
AT1G03350	AT1G03350	AT1G03350	1:822637-824393	Col-0	hae-3 hsl2-3	OK	45.5427	44.3687	-0.0376784	-0.243146	0.70805	0.862395	no
AT1G03360	AT1G03360	ATRRP4	1:824536-826358	Col-0	hae-3 hsl2-3	OK	22.8094	20.4674	-0.156297	-1.00729	0.13415	0.294523	no
AT1G03365	AT1G03365	RF4	1:826568-830383	Col-0	hae-3 hsl2-3	OK	10.664	10.6032	-0.00825177	-0.049052	0.9359	0.974127	no
AT1G03370	AT1G03370	AT1G03370	1:830626-835361	Col-0	hae-3 hsl2-3	OK	7.66989	7.19985	-0.0912393	-0.528768	0.37495	0.603588	no
AT1G03380	AT1G03380	ATG18G	1:835784-840940	Col-0	hae-3 hsl2-3	OK	15.1623	15.4914	0.0309762	0.186107	0.7563	0.888179	no
AT1G03390	AT1G03390	AT1G03390	1:841032-842418	Col-0	hae-3 hsl2-3	NOTEST	0.0171287	0.0618999	1.85352	0	1	1	no
AT1G03400	AT1G03400	AT1G03400	1:842746-844190	Col-0	hae-3 hsl2-3	OK	10.2112	9.68725	-0.0759879	-0.438702	0.51745	0.73137	no
AT1G03410	AT1G03410	2A6	1:844435-847739	Col-0	hae-3 hsl2-3	OK	2.6026	2.79507	0.102928	0.28858	0.6423	0.821783	no
AT1G03420	AT1G03420	Sadhu4-2	1:844435-847739	Col-0	hae-3 hsl2-3	OK	22.8836	23.1507	0.0167431	0.0786904	0.8894	0.953814	no
AT1G03430	AT1G03430	AHP5	1:847872-849500	Col-0	hae-3 hsl2-3	OK	14.9056	16.3631	0.13459	0.841401	0.23765	0.4453	no
AT1G03440	AT1G03440	AT1G03440	1:852365-854032	Col-0	hae-3 hsl2-3	OK	6.82109	7.21852	0.0816999	0.448677	0.49315	0.711555	no
AT1G03445	AT1G03445	BSU1	1:854409-859701	Col-0	hae-3 hsl2-3	OK	0.277843	0.27429	-0.0185643	-0.046246	0.94695	0.978429	no
AT1G03457	AT1G03457	BRN2	1:860787-864125	Col-0	hae-3 hsl2-3	OK	3.3814	3.24579	-0.05905	-0.244761	0.6717	0.840527	no
AT1G03470	AT1G03470	NET3A	1:865914-867733	Col-0	hae-3 hsl2-3	OK	15.1118	13.3846	-0.175106	-0.892099	0.1199	0.270819	no
AT1G03475	AT1G03475	CPX1	1:869050-871211	Col-0	hae-3 hsl2-3	OK	105.637	102.717	-0.0404458	-0.266055	0.6837	0.847623	no
AT1G03490	AT1G03490	NAC006	1:871873-872906	Col-0	hae-3 hsl2-3	NOTEST	0.0270662	0	#NAME?	0	1	1	no
AT1G03495	AT1G03495	3AT2	1:873183-874935	Col-0	hae-3 hsl2-3	OK	5.68147	7.63313	0.426012	2.31557	0.00045	0.00220713	yes
AT1G03502	AT1G03502	AT1G03502	1:875357-875471	Col-0	hae-3 hsl2-3	OK	89.579	93.5571	0.0626869	2.94428	0.831	0.927227	no
AT1G03506	AT1G03506	AT1G03506	1:875517-875604	Col-0	hae-3 hsl2-3	OK	15.7861	24.5288	0.635822	20.0032	0.58055	0.778667	no
AT1G03510	AT1G03510	PCMP-E3	1:876257-877547	Col-0	hae-3 hsl2-3	OK	1.68437	1.6676	-0.0144352	-0.0539246	0.93465	0.973319	no
AT1G03515	AT1G03515	AT1G03515	1:877647-877719	Col-0	hae-3 hsl2-3	NOTEST	0	0	0	0	1	1	no
AT1G03520	AT1G03520	AT1G03520	1:877861-880158	Col-0	hae-3 hsl2-3	OK	15.3663	16.3509	0.0895963	0.476291	0.41035	0.63783	no
AT1G03530	AT1G03530	ATNAF1	1:880495-883391	Col-0	hae-3 hsl2-3	OK	9.60349	9.08203	-0.0805425	-0.472381	0.4444	0.669158	no
AT1G03540	AT1G03540	PCMP-E4	1:883781-885611	Col-0	hae-3 hsl2-3	OK	1.9219	1.8997	-0.0167585	-0.0695534	0.9135	0.964426	no
AT1G03545	AT1G03545	AT1G03545	1:885622-887956	Col-0	hae-3 hsl2-3	OK	2.45007	2.21503	-0.145494	-0.269602	0.64115	0.821195	no
AT1G03550	AT1G03550	SCAMP2	1:885622-887956	Col-0	hae-3 hsl2-3	OK	14.9516	13.6419	-0.132255	-0.768794	0.26525	0.480037	no
AT1G03560	AT1G03560	AT1G03560	1:890155-892410	Col-0	hae-3 hsl2-3	OK	6.63289	6.37875	-0.0563632	-0.313061	0.61655	0.804483	no
AT1G03570	AT1G03570	AT1G03570	1:892513-892585	Col-0	hae-3 hsl2-3	NOTEST	0	0	0	0	1	1	no
AT1G03580	AT1G03580	AT1G03580	1:892846-894052	Col-0	hae-3 hsl2-3	NOTEST	0.168913	0.157655	-0.0995107	0	1	1	no
AT1G03590	AT1G03590	PPC6-6	1:894253-897518	Col-0	hae-3 hsl2-3	OK	31.0354	33.8539	0.125406	0.794348	0.2066	0.404374	no
AT1G03600	AT1G03600	PSB27-1	1:898875-899655	Col-0	hae-3 hsl2-3	OK	224.065	227.422	0.0214534	0.163435	0.82915	0.926277	no
AT1G03610	AT1G03610	AT1G03610	1:900886-903003	Col-0	hae-3 hsl2-3	OK	22.2245	21.5704	-0.0430937	-0.272973	0.6744	0.842288	no
AT1G03620	AT1G03620	AT1G03620	1:904318-906186	Col-0	hae-3 hsl2-3	OK	7.45965	7.04941	-0.0816064	-0.437958	0.5531	0.758915	no
AT1G03630	AT1G03630	PORC	1:907641-909376	Col-0	hae-3 hsl2-3	OK	142.725	142.45	-0.00278688	-0.0156558	0.97895	0.991149	no
AT1G03640	AT1G03640	AT1G03640	1:909810-909883	Col-0	hae-3 hsl2-3	NOTEST	0	0	0	0	1	1	no
AT1G03650	AT1G03650	AT1G03650	1:910022-911193	Col-0	hae-3 hsl2-3	OK	2.95382	2.94435	-0.00463036	-0.0192426	0.9799	0.991531	no
AT1G03660	AT1G03660	AT1G03660	1:911435-911759	Col-0	hae-3 hsl2-3	OK	8.33719	9.72365	0.221937	1.55229	0.3048	0.527925	no
AT1G03670	AT1G03670	AT1G03670	1:914221-916222	Col-0	hae-3 hsl2-3	NOTEST	0.0288075	0.0294361	0.0311464	0	1	1	no
AT1G03680	AT1G03680	ATHM1	1:916818-918064	Col-0	hae-3 hsl2-3	OK	173.053	186.229	0.105863	0.767964	0.2933	0.51429	no
AT1G03687	AT1G03687	AT1G03687	1:918298-920507	Col-0	hae-3 hsl2-3	OK	9.55417	9.74836	0.0290296	0.143256	0.80325	0.913913	no
AT1G03700	AT1G03700	AT1G03700	1:920949-921901	Col-0	hae-3 hsl2-3	NOTEST	0.0397571	0.0993575	1.32142	0	1	1	no
AT1G03710	AT1G03710	AT1G03710	1:923425-924726	Col-0	hae-3 hsl2-3	OK	31.5543	33.4758	0.0852813	0.448215	0.4275	0.653587	no
AT1G03720	AT1G03720	AT1G03720	1:924995-926373	Col-0	hae-3 hsl2-3	OK	0.449882	0.426556	-0.076809	-0.170309	0.8228	0.923247	no
AT1G03730	AT1G03730	AT1G03730	1:930827-931895	Col-0	hae-3 hsl2-3	OK	7.31138	7.47289	0.0315225	0.170961	0.80815	0.916338	no
AT1G03740	AT1G03740	AT1G03740	1:933511-937043	Col-0	hae-3 hsl2-3	OK	6.93406	6.66607	-0.0568642	-0.303969	0.5954	0.789289	no
AT1G03743	AT1G03743	AT1G03743	1:937206-937287	Col-0	hae-3 hsl2-3	OK	25.6207	14.8966	-0.782326	-19.6422	0.45685	0.680854	no
AT1G03746	AT1G03746	AT1G03746	1:937400-937485	Col-0	hae-3 hsl2-3	NOTEST	0	2.41073	inf	0	1	1	no
AT1G03750	AT1G03750	SWI2	1:937919-943377	Col-0	hae-3 hsl2-3	OK	4.32422	4.5731	0.0807322	0.310328	0.6181	0.805668	no
AT1G03760	AT1G03760	AT1G03760	1:937919-943377	Col-0	hae-3 hsl2-3	OK	9.64853	10.1327	0.0706353	0.256563	0.65585	0.830634	no
AT1G03770	AT1G03770	RING1B	1:944571-947483	Col-0	hae-3 hsl2-3	OK	10.1693	10.8577	0.0944995	0.486729	0.39745	0.625716	no
AT1G03780	AT1G03780	TPX2	1:947519-951827	Col-0	hae-3 hsl2-3	OK	12.9565	13.1219	0.0182952	0.101593	0.86195	0.941483	no
AT1G03790	AT1G03790	SOM	1:954524-956097	Col-0	hae-3 hsl2-3	OK	0.209676	0.255078	0.282778	0.568126	0.39255	0.621119	no
AT1G03800	AT1G03800	ERF10	1:957260-957998	Col-0	hae-3 hsl2-3	OK	1.04044	1.21307	0.221462	0.668419	0.399	0.626991	no
AT1G03810	AT1G03810	AT1G03810	1:958758-959609	Col-0	hae-3 hsl2-3	NOTEST	0.0206453	0	#NAME?	0	1	1	no
AT1G03820	AT1G03820	AT1G03820	1:959868-960728	Col-0	hae-3 hsl2-3	OK	302.877	205.363	-0.560559	-4.0775	5e-05	0.000285517	yes
AT1G03830	AT1G03830	AT1G03830	1:962015-966757	Col-0	hae-3 hsl2-3	OK	5.14006	4.9588	-0.0517948	-0.268757	0.639	0.819743	no
AT1G03840	AT1G03840	MGP	1:967502-970130	Col-0	hae-3 hsl2-3	OK	7.53061	2.50776	-1.58637	-6.84475	5e-05	0.000285517	yes
AT1G03850	AT1G03850	GRXS13	1:976096-977761	Col-0	hae-3 hsl2-3	OK	15.5137	2.98061	-2.37986	-8.20328	5e-05	0.000285517	yes
AT1G03860	AT1G03860	PHB2	1:979307-981885	Col-0	hae-3 hsl2-3	OK	53.6535	53.3957	-0.00694813	-0.0395933	0.9443	0.977539	no
AT1G03870	AT1G03870	FLA9	1:982505-983540	Col-0	hae-3 hsl2-3	OK	41.846	37.0473	-0.17572	-1.21042	0.0854	0.208707	no
AT1G03880	AT1G03880	CRB	1:985750-988146	Col-0	hae-3 hsl2-3	NOTEST	0	0	0	0	1	1	no
AT1G03890	AT1G03890	CRD	1:989197-991020	Col-0	hae-3 hsl2-3	NOTEST	0.00362011	0.0153943	2.08829	0	1	1	no
AT1G03900	AT1G03900	ATNAP4	1:991138-993118	Col-0	hae-3 hsl2-3	OK	80.7823	80.429	-0.00632359	-0.0433907	0.9495	0.9796	no
AT1G03905	AT1G03905	ABCI19	1:993399-995784	Col-0	hae-3 hsl2-3	OK	5.63769	4.94275	-0.18979	-0.956233	0.1711	0.352924	no
AT1G03910	AT1G03910	CTN	1:996114-1000437	Col-0	hae-3 hsl2-3	OK	30.1743	29.7638	-0.0197635	-0.112671	0.8457	0.934275	no
AT1G03920	AT1G03920	AT1G03920	1:1001320-1004383	Col-0	hae-3 hsl2-3	OK	1.16884	0.960996	-0.282477	-1.0018	0.12145	0.273563	no
AT1G03930	AT1G03930	ADK1	1:1004768-1008370	Col-0	hae-3 hsl2-3	OK	19.477	17.8625	-0.124832	-0.769359	0.21495	0.415615	no
AT1G03935	AT1G03935	AT1G03935	1:1008809-1008896	Col-0	hae-3 hsl2-3	OK	42.4659	44.1112	0.0548393	2.47843	0.9291	0.970747	no
AT1G03940	AT1G03940	3AT1	1:1009541-1011056	Col-0	hae-3 hsl2-3	OK	6.25971	8.53869	0.447918	2.45337	0.0002	0.00104599	yes
AT1G03950	AT1G03950	VPS2.3	1:1011171-1013365	Col-0	hae-3 hsl2-3	OK	17.2253	16.0492	-0.10203	-0.645305	0.3683	0.596568	no
AT1G03960	AT1G03960	B''EPSILON	1:1013714-1017929	Col-0	hae-3 hsl2-3	OK	7.77014	8.03761	0.0488261	0.2562	0.6599	0.833257	no
AT1G03970	AT1G03970	GBF4	1:1018099-1022108	Col-0	hae-3 hsl2-3	OK	9.36188	10.6147	0.181189	0.761031	0.2729	0.489969	no
AT1G03980	AT1G03980	PCS2	1:1018099-1022108	Col-0	hae-3 hsl2-3	OK	6.08325	6.42511	0.0788788	0.326721	0.5681	0.769862	no
AT1G03982	AT1G03982	RIC8	1:1022250-1023719	Col-0	hae-3 hsl2-3	NOTEST	0.0518703	0.0438918	-0.240957	0	1	1	no
AT1G03990	AT1G03990	FAO1	1:1024846-1027616	Col-0	hae-3 hsl2-3	OK	1.55978	1.85249	0.248124	1.03976	0.09515	0.226817	no
AT1G04000	AT1G04000	AT1G04000	1:1028105-1029119	Col-0	hae-3 hsl2-3	OK	29.105	30.0762	0.0473517	0.321575	0.6537	0.829384	no
AT1G04010	AT1G04010	PSAT	1:1031199-1036237	Col-0	hae-3 hsl2-3	OK	6.62465	7.25907	0.131942	0.743897	0.23875	0.446632	no
AT1G04020	AT1G04020	BARD1	1:1036536-1040224	Col-0	hae-3 hsl2-3	OK	9.49472	9.97762	0.07157	0.386136	0.50785	0.723582	no
AT1G04030	AT1G04030	AT1G04030	1:1040382-1043864	Col-0	hae-3 hsl2-3	OK	10.0391	10.4283	0.0548715	0.228276	0.7187	0.868134	no
AT1G04040	AT1G04040	AT1G04040	1:1040382-1043864	Col-0	hae-3 hsl2-3	OK	10.9848	9.52498	-0.205722	-0.497758	0.3863	0.615021	no
AT1G04050	AT1G04050	SUVR1	1:1045597-1049297	Col-0	hae-3 hsl2-3	OK	4.09625	4.41788	0.109053	0.57361	0.3574	0.585646	no
AT1G04070	AT1G04070	TOM9-1	1:1050552-1051186	Col-0	hae-3 hsl2-3	OK	26.5932	27.0836	0.0263645	0.191056	0.82235	0.923002	no
AT1G04080	AT1G04080	PRP39	1:1051311-1056827	Col-0	hae-3 hsl2-3	OK	47.5169	49.4794	0.0583863	0.326334	0.57045	0.771596	no
AT1G04090	AT1G04090	AT1G04090	1:1057150-1059419	Col-0	hae-3 hsl2-3	OK	0.582213	0.576577	-0.0140345	-0.0409027	0.9549	0.98168	no
AT1G04100	AT1G04100	IAA10	1:1059505-1061191	Col-0	hae-3 hsl2-3	OK	4.69509	4.69523	4.20822e-05	0.00020765	0.99505	0.997638	no
AT1G04110	AT1G04110	SBT1.2	1:1061456-1063784	Col-0	hae-3 hsl2-3	OK	3.86085	4.23679	0.134053	0.685724	0.27565	0.493286	no
AT1G04120	AT1G04120	ABCC5	1:1064449-1071047	Col-0	hae-3 hsl2-3	OK	49.412	49.9271	0.0149616	0.0815749	0.8886	0.953394	no
AT1G04130	AT1G04130	TPR2	1:1073426-1080630	Col-0	hae-3 hsl2-3	OK	26.8531	25.9065	-0.0517732	-0.153031	0.82315	0.92338	no
AT1G04140	AT1G04140	AT1G04140	1:1073426-1080630	Col-0	hae-3 hsl2-3	OK	37.3643	38.5902	0.0465759	0.232844	0.6881	0.850153	no
AT1G04150	AT1G04150	AT1G04150	1:1081207-1084246	Col-0	hae-3 hsl2-3	NOTEST	0.077398	0.100304	0.374005	0	1	1	no
AT1G04160	AT1G04160	XI-B	1:1086494-1096146	Col-0	hae-3 hsl2-3	OK	4.8051	4.95148	0.0432928	0.243826	0.6856	0.848891	no
AT1G04170	AT1G04170	EIF2 GAMMA	1:1096945-1099898	Col-0	hae-3 hsl2-3	OK	90.0077	82.2824	-0.129464	-0.823618	0.19945	0.394389	no
AT1G04171	AT1G04171	AT1G04171	1:1100443-1100608	Col-0	hae-3 hsl2-3	NOTEST	0	0	0	0	1	1	no
AT1G04180	AT1G04180	YUC9	1:1104622-1105988	Col-0	hae-3 hsl2-3	NOTEST	0.0755967	0.0143668	-2.39559	0	1	1	no
AT1G04190	AT1G04190	TPR3	1:1106427-1108715	Col-0	hae-3 hsl2-3	OK	35.7875	32.2884	-0.148437	-0.983233	0.14355	0.310018	no
AT1G04200	AT1G04200	AT1G04200	1:1109481-1114107	Col-0	hae-3 hsl2-3	OK	19.052	20.0145	0.0711042	0.436675	0.47805	0.698906	no
AT1G04210	AT1G04210	AT1G04210	1:1114404-1122526	Col-0	hae-3 hsl2-3	OK	25.1884	23.8346	-0.0797022	-0.308876	0.60595	0.796898	no
AT1G04220	AT1G04220	KCS17	1:1114404-1122526	Col-0	hae-3 hsl2-3	OK	63.5745	71.4138	0.167755	0.666693	0.2466	0.456615	no
AT1G04230	AT1G04230	AT1G04230	1:1125517-1128168	Col-0	hae-3 hsl2-3	OK	10.8336	11.4945	0.0854329	0.504921	0.45545	0.679485	no
AT1G04240	AT1G04240	IAA3	1:1128187-1129551	Col-0	hae-3 hsl2-3	OK	42.7328	39.2204	-0.123738	-0.838369	0.2165	0.417908	no
AT1G04250	AT1G04250	IAA17	1:1136257-1138613	Col-0	hae-3 hsl2-3	OK	61.1185	64.9779	0.0883395	0.614701	0.37935	0.608172	no
AT1G04260	AT1G04260	PRA1D	1:1140527-1141365	Col-0	hae-3 hsl2-3	OK	24.6458	26.7244	0.116814	0.800495	0.29815	0.520009	no
AT1G04270	AT1G04270	RPS15A	1:1141603-1143053	Col-0	hae-3 hsl2-3	OK	735.195	716.14	-0.0378842	-0.195295	0.72725	0.872883	no
AT1G04280	AT1G04280	AT1G04280	1:1143435-1146654	Col-0	hae-3 hsl2-3	OK	2.83622	2.80876	-0.0140385	-0.0648259	0.92035	0.967288	no
AT1G04290	AT1G04290	AT1G04290	1:1147522-1148533	Col-0	hae-3 hsl2-3	OK	19.9341	21.8031	0.129292	0.712221	0.3463	0.573883	no
AT1G04295	AT1G04295	AT1G04295	1:1147522-1148533	Col-0	hae-3 hsl2-3	OK	20.0795	24.9596	0.313868	1.00336	0.0779	0.194217	no
AT1G04300	AT1G04300	AT1G04300	1:1148596-1154652	Col-0	hae-3 hsl2-3	OK	21.107	21.6321	0.0354571	0.202375	0.7248	0.871471	no
AT1G04310	AT1G04310	ERS2	1:1154763-1157711	Col-0	hae-3 hsl2-3	OK	13.4378	13.7643	0.0346289	0.209281	0.7387	0.87878	no
AT1G04320	AT1G04320	AT1G04320	1:1159022-1159093	Col-0	hae-3 hsl2-3	NOTEST	0	0	0	0	1	1	no
AT1G04330	AT1G04330	AT1G04330	1:1161310-1161982	Col-0	hae-3 hsl2-3	OK	5.82155	5.71423	-0.0268418	-0.13542	0.86895	0.944833	no
AT1G04340	AT1G04340	AT1G04340	1:1163096-1164851	Col-0	hae-3 hsl2-3	OK	54.1499	53.3587	-0.0212363	-0.156128	0.8311	0.927278	no
AT1G04350	AT1G04350	AT1G04350	1:1165164-1166768	Col-0	hae-3 hsl2-3	OK	93.4075	76.3137	-0.291596	-1.92725	0.0036	0.0143186	yes
AT1G04360	AT1G04360	ATL1	1:1167456-1168878	Col-0	hae-3 hsl2-3	OK	1.09949	0.728911	-0.593017	-1.84262	0.0064	0.0237686	yes
AT1G04370	AT1G04370	ERF14	1:1175176-1175578	Col-0	hae-3 hsl2-3	NOTEST	0.038547	0	#NAME?	0	1	1	no
AT1G04380	AT1G04380	AT1G04380	1:1176920-1178407	Col-0	hae-3 hsl2-3	OK	0.393803	0.44607	0.179797	0.425726	0.53185	0.743289	no
AT1G04390	AT1G04390	AT1G04390	1:1179362-1183704	Col-0	hae-3 hsl2-3	OK	4.49337	4.72473	0.0724344	0.390391	0.5225	0.735379	no
AT1G04400	AT1G04400	CRY2	1:1185549-1188517	Col-0	hae-3 hsl2-3	OK	54.4756	52.1806	-0.0620966	-0.35285	0.5381	0.748105	no
AT1G04410	AT1G04410	MDH1	1:1189077-1191412	Col-0	hae-3 hsl2-3	OK	382.043	404.757	0.083322	0.488514	0.46945	0.691719	no
AT1G04420	AT1G04420	AT1G04420	1:1191607-1193884	Col-0	hae-3 hsl2-3	OK	42.734	42.4857	-0.0084038	-0.0554633	0.93415	0.973127	no
AT1G04425	AT1G04425	AT1G04425	1:1194186-1196889	Col-0	hae-3 hsl2-3	OK	5.57995	5.98528	0.101168	0.529783	0.6065	0.797312	no
AT1G04430	AT1G04430	AT1G04430	1:1198117-1201527	Col-0	hae-3 hsl2-3	OK	64.701	59.918	-0.110798	-0.628347	0.2711	0.487551	no
AT1G04440	AT1G04440	CKL13	1:1202254-1205803	Col-0	hae-3 hsl2-3	OK	38.6631	30.2188	-0.355511	-2.24071	0.0005	0.00243247	yes
AT1G04445	AT1G04445	AT1G04445	1:1207343-1207862	Col-0	hae-3 hsl2-3	OK	2.07881	2.18866	0.0742951	0.276614	0.76705	0.89374	no
AT1G04450	AT1G04450	RIC3	1:1208520-1209874	Col-0	hae-3 hsl2-3	NOTEST	0.0420764	0.0831284	0.982328	0	1	1	no
AT1G04457	AT1G04457	AT1G04457	1:1210318-1210549	Col-0	hae-3 hsl2-3	NOTEST	0.319063	0.111199	-1.52069	0	1	1	no
AT1G04470	AT1G04470	AT1G04470	1:1211048-1214662	Col-0	hae-3 hsl2-3	OK	0.402187	0.530529	0.399565	1.19994	0.05295	0.142408	no
AT1G04480	AT1G04480	RPL23C	1:1216094-1217467	Col-0	hae-3 hsl2-3	OK	399.577	397.227	-0.0085072	-0.0684955	0.93285	0.972596	no
AT1G04490	AT1G04490	AT1G04490	1:1217947-1220137	Col-0	hae-3 hsl2-3	OK	1.36835	1.32201	-0.0496946	-0.152218	0.7923	0.907846	no
AT1G04500	AT1G04500	AT1G04500	1:1221432-1224366	Col-0	hae-3 hsl2-3	OK	2.24677	1.91163	-0.233047	-0.962413	0.1398	0.303768	no
AT1G04501	AT1G04501	AT1G04501	1:1224551-1224680	Col-0	hae-3 hsl2-3	NOTEST	0	0	0	0	1	1	no
AT1G04510	AT1G04510	PRP19A	1:1226574-1230827	Col-0	hae-3 hsl2-3	OK	36.3941	36.5752	0.00715897	0.040862	0.94455	0.977693	no
AT1G04520	AT1G04520	CRRSP3	1:1231577-1234032	Col-0	hae-3 hsl2-3	OK	19.4194	17.2903	-0.167531	-1.0552	0.1125	0.258036	no
AT1G04530	AT1G04530	TPR4	1:1234175-1236034	Col-0	hae-3 hsl2-3	OK	77.983	79.3701	0.0254367	0.17065	0.7992	0.911513	no
AT1G04540	AT1G04540	AT1G04540	1:1237255-1239061	Col-0	hae-3 hsl2-3	OK	5.56826	6.09903	0.131354	0.701704	0.277	0.494983	no
AT1G04550	AT1G04550	IAA12	1:1240374-1242121	Col-0	hae-3 hsl2-3	OK	56.3642	53.7465	-0.0686065	-0.391063	0.49165	0.710223	no
AT1G04555	AT1G04555	AT1G04555	1:1242557-1244244	Col-0	hae-3 hsl2-3	OK	11.511	11.4065	-0.0131581	-0.0779414	0.9169	0.966014	no
AT1G04560	AT1G04560	AT1G04560	1:1244946-1246059	Col-0	hae-3 hsl2-3	OK	0.78059	0.97464	0.320304	0.897994	0.23375	0.440624	no
AT1G04570	AT1G04570	AT1G04570	1:1246727-1248775	Col-0	hae-3 hsl2-3	OK	3.23412	3.37063	0.0596466	0.285374	0.65925	0.832965	no
AT1G04580	AT1G04580	AAO4	1:1252121-1257510	Col-0	hae-3 hsl2-3	OK	11.6567	7.35987	-0.663411	-3.90334	5e-05	0.000285517	yes
AT1G04590	AT1G04590	AT1G04590	1:1258576-1261426	Col-0	hae-3 hsl2-3	OK	24.7788	24.0306	-0.0442317	-0.243273	0.6696	0.839419	no
AT1G04600	AT1G04600	XI-A	1:1262122-1272376	Col-0	hae-3 hsl2-3	OK	0.414748	0.370712	-0.161938	-0.542499	0.3675	0.595757	no
AT1G04610	AT1G04610	YUC3	1:1279387-1281618	Col-0	hae-3 hsl2-3	OK	3.92782	3.55299	-0.144692	-0.698867	0.27885	0.497409	no
AT1G04620	AT1G04620	HCAR	1:1282740-1286584	Col-0	hae-3 hsl2-3	OK	7.29688	6.97479	-0.0651287	-0.356715	0.58165	0.779479	no
AT1G04625	AT1G04625	AT1G04625	1:1287830-1291112	Col-0	hae-3 hsl2-3	NOTEST	0.138484	0.11709	-0.242106	0	1	1	no
AT1G04630	AT1G04630	MEE4	1:1287830-1291112	Col-0	hae-3 hsl2-3	OK	56.1064	61.2435	0.12639	0.702837	0.2185	0.420559	no
AT1G04635	AT1G04635	EMB1687	1:1291313-1291995	Col-0	hae-3 hsl2-3	OK	7.57648	6.74698	-0.167287	-0.898121	0.26735	0.482883	no
AT1G04640	AT1G04640	LIP2	1:1292079-1293357	Col-0	hae-3 hsl2-3	OK	23.2966	21.5443	-0.112812	-0.586009	0.308	0.531335	no
AT1G04645	AT1G04645	AT1G04645	1:1293769-1294263	Col-0	hae-3 hsl2-3	OK	93.14	96.6572	0.0534768	0.496962	0.6037	0.795607	no
AT1G04650	AT1G04650	AT1G04650	1:1294892-1299002	Col-0	hae-3 hsl2-3	OK	1.33319	1.27925	-0.0595854	-0.24793	0.68475	0.848443	no
AT1G04660	AT1G04660	AT1G04660	1:1300485-1301773	Col-0	hae-3 hsl2-3	OK	7.59361	8.25748	0.120917	0.668383	0.3273	0.553235	no
AT1G04670	AT1G04670	AT1G04670	1:1301860-1302724	Col-0	hae-3 hsl2-3	NOTEST	0.0604557	0.028068	-1.10695	0	1	1	no
AT1G04680	AT1G04680	AT1G04680	1:1303528-1307884	Col-0	hae-3 hsl2-3	OK	252.405	220.327	-0.196099	-1.1381	0.0773	0.193076	no
AT1G04684	AT1G04684	AT1G04684	1:1310429-1310579	Col-0	hae-3 hsl2-3	NOTEST	0	0	0	0	1	1	no
AT1G04690	AT1G04690	KAB1	1:1313563-1315750	Col-0	hae-3 hsl2-3	OK	129.768	137.934	0.0880414	0.575109	0.3903	0.61912	no
AT1G04700	AT1G04700	AT1G04700	1:1316253-1320919	Col-0	hae-3 hsl2-3	OK	1.14837	1.06298	-0.111467	-0.46564	0.43995	0.664969	no
AT1G04710	AT1G04710	KAT1	1:1321903-1324782	Col-0	hae-3 hsl2-3	OK	19.7976	18.9698	-0.0616218	-0.388093	0.5498	0.756593	no
AT1G04720	AT1G04720	AT1G04720	1:1324922-1324960	Col-0	hae-3 hsl2-3	NOTEST	0	0	0	0	1	1	no
AT1G04730	AT1G04730	CTF18	1:1325295-1331086	Col-0	hae-3 hsl2-3	OK	5.03568	5.06913	0.00955151	0.052151	0.93495	0.973542	no
AT1G04750	AT1G04750	VAMP721	1:1331465-1333567	Col-0	hae-3 hsl2-3	OK	110.463	111.69	0.0159323	0.0895972	0.8758	0.948022	no
AT1G04760	AT1G04760	VAMP726	1:1334759-1336070	Col-0	hae-3 hsl2-3	OK	7.52169	7.63178	0.0209619	0.11474	0.88955	0.95387	no
AT1G04770	AT1G04770	AT1G04770	1:1336370-1337849	Col-0	hae-3 hsl2-3	OK	29.0471	25.6251	-0.18084	-1.1789	0.0868	0.211404	no
AT1G04778	AT1G04778	AT1G04778	1:1339891-1340327	Col-0	hae-3 hsl2-3	OK	3.67325	3.60164	-0.0284014	-0.152681	0.91955	0.967062	no
AT1G04780	AT1G04780	AT1G04780	1:1340668-1343584	Col-0	hae-3 hsl2-3	OK	32.6965	30.6753	-0.0920581	-0.565292	0.35555	0.58373	no
AT1G04790	AT1G04790	AT1G04790	1:1345035-1348451	Col-0	hae-3 hsl2-3	OK	16.1257	16.419	0.0260047	0.159477	0.8016	0.913052	no
AT1G04800	AT1G04800	AT1G04800	1:1348451-1349286	Col-0	hae-3 hsl2-3	OK	29.4397	29.8192	0.0184795	0.127772	0.86325	0.942067	no
AT1G04810	AT1G04810	RPN2B	1:1350179-1355442	Col-0	hae-3 hsl2-3	OK	20.8864	21.2376	0.0240589	0.146303	0.81195	0.918066	no
AT1G04820	AT1G04820	TUBA4	1:1356190-1358386	Col-0	hae-3 hsl2-3	OK	417.137	449.421	0.107546	0.594141	0.3635	0.59202	no
AT1G04830	AT1G04830	AT1G04830	1:1358573-1362019	Col-0	hae-3 hsl2-3	OK	12.8978	13.1266	0.025371	0.135143	0.8138	0.918808	no
AT1G04840	AT1G04840	PCMP-H64	1:1362866-1364962	Col-0	hae-3 hsl2-3	OK	0.769497	0.662395	-0.216223	-0.674526	0.2962	0.517594	no
AT1G04850	AT1G04850	AT1G04850	1:1365117-1368844	Col-0	hae-3 hsl2-3	OK	79.4227	80.7071	0.0231437	0.151097	0.8172	0.920377	no
AT1G04860	AT1G04860	UBP2	1:1369053-1373101	Col-0	hae-3 hsl2-3	OK	13.8149	12.8707	-0.102127	-0.613565	0.3014	0.523964	no
AT1G04870	AT1G04870	PRMT10	1:1373233-1375762	Col-0	hae-3 hsl2-3	OK	27.7978	25.3475	-0.133127	-0.749309	0.19505	0.388249	no
AT1G04880	AT1G04880	HMGB15	1:1375960-1379185	Col-0	hae-3 hsl2-3	OK	0.977129	1.09321	0.161946	0.538007	0.4137	0.640876	no
AT1G04890	AT1G04890	AT1G04890	1:1380381-1382599	Col-0	hae-3 hsl2-3	NOTEST	0.019004	0.0170843	-0.153637	0	1	1	no
AT1G04900	AT1G04900	AT1G04900	1:1383840-1391187	Col-0	hae-3 hsl2-3	OK	10.6129	10.88	0.0358671	0.121167	0.8495	0.935828	no
AT1G04910	AT1G04910	AT1G04910	1:1383840-1391187	Col-0	hae-3 hsl2-3	OK	23.1519	24.5071	0.0820665	0.389681	0.49425	0.712536	no
AT1G04920	AT1G04920	SPS3	1:1391501-1395864	Col-0	hae-3 hsl2-3	OK	2.65548	1.49358	-0.830193	-3.86407	5e-05	0.000285517	yes
AT1G04930	AT1G04930	AT1G04930	1:1396290-1399053	Col-0	hae-3 hsl2-3	OK	4.12035	3.98546	-0.0480209	-0.195561	0.7314	0.874946	no
AT1G04940	AT1G04940	TIC20-I	1:1399173-1407501	Col-0	hae-3 hsl2-3	OK	52.3503	57.1278	0.125994	0.617363	0.37345	0.602003	no
AT1G04945	AT1G04945	AT1G04945	1:1399173-1407501	Col-0	hae-3 hsl2-3	OK	7.66057	7.16166	-0.0971571	-0.211328	0.74605	0.882843	no
AT1G04950	AT1G04950	TAF6	1:1399173-1407501	Col-0	hae-3 hsl2-3	OK	13.7534	15.0479	0.129774	0.386308	0.4991	0.715948	no
AT1G04960	AT1G04960	AT1G04960	1:1407800-1410868	Col-0	hae-3 hsl2-3	OK	29.1826	26.2095	-0.15502	-0.867186	0.1295	0.287105	no
AT1G04970	AT1G04970	AT1G04970	1:1411169-1413627	Col-0	hae-3 hsl2-3	OK	57.4793	44.8938	-0.356527	-2.04212	0.00025	0.00128594	yes
AT1G04980	AT1G04980	PDIL2-2	1:1413643-1416144	Col-0	hae-3 hsl2-3	OK	17.4257	15.6548	-0.154607	-0.959547	0.14575	0.3135	no
AT1G04985	AT1G04985	AT1G04985	1:1416342-1418482	Col-0	hae-3 hsl2-3	OK	26.7133	26.437	-0.0149951	-0.101189	0.88555	0.952157	no
AT1G04990	AT1G04990	AT1G04990	1:1419079-1421789	Col-0	hae-3 hsl2-3	OK	13.068	14.299	0.129884	0.685689	0.2284	0.433797	no
AT1G05000	AT1G05000	AT1G05000	1:1425592-1428782	Col-0	hae-3 hsl2-3	OK	5.3398	4.17967	-0.353395	-1.41123	0.01495	0.0496421	yes
AT1G05010	AT1G05010	ACO4	1:1431189-1432858	Col-0	hae-3 hsl2-3	OK	270.722	188.417	-0.52288	-3.31809	5e-05	0.000285517	yes
AT1G05020	AT1G05020	AP180	1:1435253-1437667	Col-0	hae-3 hsl2-3	NOTEST	0.0891667	0.135591	0.604683	0	1	1	no
AT1G05030	AT1G05030	AT1G05030	1:1438151-1441417	Col-0	hae-3 hsl2-3	OK	5.64449	5.81835	0.0437668	0.233203	0.7216	0.869521	no
AT1G05040	AT1G05040	AT1G05040	1:1447368-1448448	Col-0	hae-3 hsl2-3	NOTEST	0.0385769	0.00882269	-2.12845	0	1	1	no
AT1G05055	AT1G05055	ATGTF2H2	1:1448717-1450887	Col-0	hae-3 hsl2-3	OK	10.9968	11.3934	0.0511147	0.302601	0.64335	0.822598	no
AT1G05060	AT1G05060	AT1G05060	1:1451029-1452872	Col-0	hae-3 hsl2-3	OK	17.3087	19.3318	0.159482	1.02413	0.155	0.328197	no
AT1G05061	AT1G05061	AT1G05061	1:1453215-1454260	Col-0	hae-3 hsl2-3	OK	0.45317	0.493942	0.12429	0.293301	0.67815	0.844264	no
AT1G05065	AT1G05065	CLE20	1:1454968-1455220	Col-0	hae-3 hsl2-3	OK	3.53622	3.85999	0.126389	0.79427	0.72485	0.8715	no
AT1G05070	AT1G05070	AT1G05070	1:1457062-1458744	Col-0	hae-3 hsl2-3	OK	37.0725	42.427	0.194632	1.38867	0.06295	0.163772	no
AT1G05080	AT1G05080	AT1G05080	1:1459090-1460579	Col-0	hae-3 hsl2-3	NOTEST	0.0367433	0.0366187	-0.00489864	0	1	1	no
AT1G05085	AT1G05085	AT1G05085	1:1460987-1461670	Col-0	hae-3 hsl2-3	NOTEST	0	0	0	0	1	1	no
AT1G05090	AT1G05090	AT1G05090	1:1463201-1465622	Col-0	hae-3 hsl2-3	OK	0.568622	0.596082	0.0680404	0.202787	0.7506	0.885352	no
AT1G05100	AT1G05100	MAPKKK18	1:1469609-1470881	Col-0	hae-3 hsl2-3	OK	10.3659	11.1889	0.110224	0.640306	0.34925	0.577205	no
AT1G05120	AT1G05120	AT1G05120	1:1471405-1476078	Col-0	hae-3 hsl2-3	OK	16.3387	15.6365	-0.0633773	-0.385817	0.527	0.739133	no
AT1G05135	AT1G05135	AT1G05135	1:1477499-1478821	Col-0	hae-3 hsl2-3	OK	6.16535	8.14128	0.401074	2.17258	0.00175	0.00758561	yes
AT1G05136	AT1G05136	AT1G05136	1:1478922-1479063	Col-0	hae-3 hsl2-3	NOTEST	0.660795	0	#NAME?	0	1	1	no
AT1G05140	AT1G05140	ARASP2	1:1482547-1484056	Col-0	hae-3 hsl2-3	OK	28.7086	28.5049	-0.010277	-0.0666485	0.9193	0.966979	no
AT1G05150	AT1G05150	AT1G05150	1:1484066-1486960	Col-0	hae-3 hsl2-3	OK	26.448	27.3961	0.0508115	0.312018	0.60855	0.798751	no
AT1G05160	AT1G05160	KAO1	1:1487377-1490947	Col-0	hae-3 hsl2-3	OK	8.49562	9.20498	0.115696	0.669795	0.28965	0.510081	no
AT1G05170	AT1G05170	B3GALT2	1:1491110-1494248	Col-0	hae-3 hsl2-3	OK	20.4622	19.2717	-0.0864713	-0.478001	0.40185	0.629688	no
AT1G05180	AT1G05180	AXR1	1:1498113-1501824	Col-0	hae-3 hsl2-3	OK	19.2911	18.9872	-0.0229041	-0.12737	0.82405	0.923793	no
AT1G05190	AT1G05190	RPL6	1:1502343-1503830	Col-0	hae-3 hsl2-3	OK	291.148	291.616	0.00231863	0.0162822	0.98375	0.992864	no
AT1G05200	AT1G05200	GLR3.4	1:1504959-1510281	Col-0	hae-3 hsl2-3	OK	9.25746	10.4928	0.180706	0.827195	0.17655	0.360903	no
AT1G05205	AT1G05205	AT1G05205	1:1504959-1510281	Col-0	hae-3 hsl2-3	OK	46.3889	51.6939	0.156214	0.489151	0.3902	0.619099	no
AT1G05210	AT1G05210	AT1G05210	1:1510403-1511683	Col-0	hae-3 hsl2-3	OK	14.3073	15.4034	0.106497	0.670167	0.39385	0.622173	no
AT1G05220	AT1G05220	AT1G05220	1:1511906-1518805	Col-0	hae-3 hsl2-3	NOTEST	0.11307	0.151295	0.420142	0	1	1	no
AT1G05230	AT1G05230	HDG2	1:1511906-1518805	Col-0	hae-3 hsl2-3	OK	10.7497	12.3433	0.199431	1.09937	0.0563	0.149736	no
AT1G05240	AT1G05240	PER1	1:1521136-1522681	Col-0	hae-3 hsl2-3	NOTEST	0	0	0	0	1	1	no
AT1G05250	AT1G05250	PER1	1:1525600-1527234	Col-0	hae-3 hsl2-3	NOTEST	0.0162057	0.00810818	-0.99905	0	1	1	no
AT1G05260	AT1G05260	PER3	1:1529766-1531439	Col-0	hae-3 hsl2-3	OK	131.388	45.8593	-1.51854	-10.3018	5e-05	0.000285517	yes
AT1G05270	AT1G05270	AT1G05270	1:1531640-1534410	Col-0	hae-3 hsl2-3	OK	25.1004	24.9369	-0.00943074	-0.0611858	0.92325	0.968503	no
AT1G05280	AT1G05280	AT1G05280	1:1535443-1537525	Col-0	hae-3 hsl2-3	OK	0.664596	0.335863	-0.984606	-2.4821	0.0005	0.00243247	yes
AT1G05290	AT1G05290	AT1G05290	1:1539151-1540562	Col-0	hae-3 hsl2-3	NOTEST	0	0	0	0	1	1	no
AT1G05291	AT1G05291	AT1G05291	1:1541347-1542432	Col-0	hae-3 hsl2-3	NOTEST	0.159466	0.173994	0.125788	0	1	1	no
AT1G05300	AT1G05300	ZIP5	1:1545105-1547849	Col-0	hae-3 hsl2-3	OK	2.70608	2.01305	-0.426825	-1.51966	0.0085	0.0304704	yes
AT1G05310	AT1G05310	PME8	1:1550542-1552517	Col-0	hae-3 hsl2-3	OK	1.28426	1.17599	-0.12707	-0.42895	0.53595	0.746509	no
AT1G05320	AT1G05320	AT1G05320	1:1553602-1557733	Col-0	hae-3 hsl2-3	OK	12.6608	11.6308	-0.12241	-0.672998	0.24015	0.448459	no
AT1G05330	AT1G05330	AT1G05330	1:1558169-1558583	Col-0	hae-3 hsl2-3	OK	2.00597	1.13514	-0.821438	-2.77618	0.01635	0.0535534	no
AT1G05340	AT1G05340	AT1G05340	1:1558843-1559903	Col-0	hae-3 hsl2-3	OK	89.7743	38.5612	-1.21915	-9.34019	5e-05	0.000285517	yes
AT1G05350	AT1G05350	AT1G05350	1:1560677-1564123	Col-0	hae-3 hsl2-3	OK	22.3675	21.2584	-0.0733722	-0.465673	0.4811	0.701398	no
AT1G05360	AT1G05360	KMS2	1:1564597-1567465	Col-0	hae-3 hsl2-3	OK	20.2691	19.7718	-0.0358433	-0.225944	0.727	0.872722	no
AT1G05370	AT1G05370	AT1G05370	1:1569191-1572280	Col-0	hae-3 hsl2-3	OK	2.89318	2.87243	-0.0103855	-0.0464835	0.94455	0.977693	no
AT1G05380	AT1G05380	AT1G05380	1:1576862-1582614	Col-0	hae-3 hsl2-3	OK	16.1262	15.4925	-0.0578375	-0.329465	0.5658	0.768374	no
AT1G05385	AT1G05385	PSB27-2	1:1582670-1583718	Col-0	hae-3 hsl2-3	OK	29.48	29.4785	-7.12416e-05	-0.000507393	0.998	0.998811	no
AT1G05390	AT1G05390	AT1G05390	1:1583771-1583845	Col-0	hae-3 hsl2-3	NOTEST	0	0	0	0	1	1	no
AT1G05400	AT1G05400	AT1G05400	1:1584072-1587778	Col-0	hae-3 hsl2-3	OK	1.04064	1.22122	0.230851	0.3224	0.6522	0.828333	no
AT1G05410	AT1G05410	AT1G05410	1:1584072-1587778	Col-0	hae-3 hsl2-3	OK	12.2004	12.7155	0.059656	0.311522	0.58225	0.779805	no
AT1G05420	AT1G05420	OFP12	1:1590072-1590753	Col-0	hae-3 hsl2-3	OK	2.90062	3.76387	0.375857	1.60067	0.0512	0.138621	no
AT1G05430	AT1G05430	AT1G05430	1:1594056-1595818	Col-0	hae-3 hsl2-3	OK	31.9459	32.9664	0.0453632	0.308708	0.6611	0.833948	no
AT1G05440	AT1G05440	AT1G05440	1:1596006-1597848	Col-0	hae-3 hsl2-3	OK	4.64297	5.05406	0.122393	0.620577	0.3462	0.573788	no
AT1G05450	AT1G05450	AT1G05450	1:1599910-1605027	Col-0	hae-3 hsl2-3	OK	7.77611	2.74616	-1.50163	-3.17691	0.0002	0.00104599	yes
AT1G05460	AT1G05460	SDE3	1:1599910-1605027	Col-0	hae-3 hsl2-3	OK	8.24284	8.62316	0.065074	0.336248	0.55115	0.757436	no
AT1G05470	AT1G05470	CVP2	1:1607356-1611703	Col-0	hae-3 hsl2-3	OK	10.4828	9.76348	-0.102558	-0.606991	0.3207	0.546084	no
AT1G05490	AT1G05490	CLSY3	1:1618601-1623452	Col-0	hae-3 hsl2-3	OK	24.7694	25.9188	0.0654388	0.38881	0.5167	0.730813	no
AT1G05500	AT1G05500	SYT5	1:1624954-1629224	Col-0	hae-3 hsl2-3	OK	32.5056	32.846	0.0150297	0.0948602	0.8811	0.950343	no
AT1G05510	AT1G05510	AT1G05510	1:1629445-1630863	Col-0	hae-3 hsl2-3	NOTEST	0.0407978	0.0381355	-0.0973562	0	1	1	no
AT1G05520	AT1G05520	AT1G05520	1:1630899-1635711	Col-0	hae-3 hsl2-3	OK	28.0063	27.7271	-0.0144572	-0.0895449	0.8842	0.951771	no
AT1G05530	AT1G05530	UGT75B2	1:1636495-1637863	Col-0	hae-3 hsl2-3	NOTEST	0.0136187	0.0216202	0.666783	0	1	1	no
AT1G05540	AT1G05540	AT1G05540	1:1639285-1640811	Col-0	hae-3 hsl2-3	OK	23.2349	26.4234	0.185521	1.20965	0.07625	0.19096	no
AT1G05550	AT1G05550	AT1G05550	1:1640958-1643917	Col-0	hae-3 hsl2-3	OK	8.12985	10.1123	0.314806	1.57625	0.00605	0.022615	yes
AT1G05560	AT1G05560	UGT75B1	1:1645497-1647162	Col-0	hae-3 hsl2-3	OK	25.5315	16.4906	-0.63064	-2.04681	0.00225	0.00948769	yes
AT1G05562	AT1G05562	AT1G05562	1:1645497-1647162	Col-0	hae-3 hsl2-3	OK	92.3493	61.7203	-0.581356	-2.78244	5e-05	0.000285517	yes
AT1G05570	AT1G05570	CALS1	1:1647705-1659437	Col-0	hae-3 hsl2-3	OK	10.7142	11.3128	0.0784249	0.448839	0.43505	0.660628	no
AT1G05575	AT1G05575	AT1G05575	1:1661690-1662187	Col-0	hae-3 hsl2-3	OK	3.36712	2.86087	-0.235063	-0.99631	0.2985	0.520485	no
AT1G05577	AT1G05577	AT1G05577	1:1662369-1664398	Col-0	hae-3 hsl2-3	NOTEST	0.153952	0.178549	0.213844	0	1	1	no
AT1G05580	AT1G05580	CHX23	1:1665432-1668904	Col-0	hae-3 hsl2-3	OK	1.26844	1.95868	0.626831	2.40704	5e-05	0.000285517	yes
AT1G05590	AT1G05590	HEXO2	1:1669349-1671876	Col-0	hae-3 hsl2-3	OK	14.0889	14.8773	0.0785555	0.479003	0.43895	0.664258	no
AT1G05600	AT1G05600	AT1G05600	1:1671935-1673856	Col-0	hae-3 hsl2-3	OK	5.58936	5.76324	0.0441984	0.204663	0.71935	0.868385	no
AT1G05610	AT1G05610	APS2	1:1673860-1675934	Col-0	hae-3 hsl2-3	OK	2.5062	1.86308	-0.427814	-1.76398	0.00785	0.0284185	yes
AT1G05615	AT1G05615	AT1G05615	1:1677506-1678270	Col-0	hae-3 hsl2-3	NOTEST	0.0300065	0.0296813	-0.0157211	0	1	1	no
AT1G05620	AT1G05620	URH2	1:1679157-1681710	Col-0	hae-3 hsl2-3	OK	23.5987	20.914	-0.174237	-0.939918	0.10405	0.243131	no
AT1G05630	AT1G05630	5PTASE13	1:1682317-1687363	Col-0	hae-3 hsl2-3	OK	7.84443	7.52811	-0.0593806	-0.324903	0.57375	0.774036	no
AT1G05640	AT1G05640	AT1G05640	1:1687435-1689501	Col-0	hae-3 hsl2-3	OK	4.1381	4.36483	0.0769576	0.387828	0.5494	0.756335	no
AT1G05650	AT1G05650	AT1G05650	1:1690263-1692126	Col-0	hae-3 hsl2-3	NOTEST	0.0112985	0.00549759	-1.03926	0	1	1	no
AT1G05660	AT1G05660	AT1G05660	1:1694285-1696058	Col-0	hae-3 hsl2-3	NOTEST	0.00644634	0	#NAME?	0	1	1	no
AT1G05670	AT1G05670	AT1G05670	1:1697586-1701025	Col-0	hae-3 hsl2-3	OK	4.34848	4.2001	-0.0500888	-0.252725	0.6619	0.834242	no
AT1G05675	AT1G05675	UGT74E1	1:1701115-1702749	Col-0	hae-3 hsl2-3	NOTEST	0.131805	0.0718381	-0.875584	0	1	1	no
AT1G05680	AT1G05680	UGT74E2	1:1703091-1704691	Col-0	hae-3 hsl2-3	OK	33.7448	34.2581	0.0217789	0.140579	0.83325	0.928164	no
AT1G05690	AT1G05690	BT3	1:1707010-1709347	Col-0	hae-3 hsl2-3	OK	2.1143	2.55268	0.271831	1.16806	0.07185	0.182088	no
AT1G05700	AT1G05700	AT1G05700	1:1709795-1713245	Col-0	hae-3 hsl2-3	NOTEST	0.0395948	0.0330127	-0.262294	0	1	1	no
AT1G05710	AT1G05710	AT1G05710	1:1714949-1717276	Col-0	hae-3 hsl2-3	OK	62.5996	57.0051	-0.135062	-0.745681	0.19735	0.391379	no
AT1G05720	AT1G05720	AT1G05720	1:1717446-1720303	Col-0	hae-3 hsl2-3	OK	43.2379	46.1617	0.0943985	0.603062	0.4398	0.664892	no
AT1G05730	AT1G05730	AT1G05730	1:1717446-1720303	Col-0	hae-3 hsl2-3	OK	10.0252	10.8038	0.107907	0.31605	0.5789	0.777516	no
AT1G05740	AT1G05740	AT1G05740	1:1720673-1721309	Col-0	hae-3 hsl2-3	NOTEST	0.124867	0.185958	0.574586	0	1	1	no
AT1G05750	AT1G05750	PDE247	1:1721508-1724734	Col-0	hae-3 hsl2-3	OK	1.41044	1.52177	0.109599	0.351195	0.57145	0.772292	no
AT1G05760	AT1G05760	RTM1	1:1721508-1724734	Col-0	hae-3 hsl2-3	OK	11.5821	10.6551	-0.120354	-0.373503	0.51365	0.728501	no
AT1G05770	AT1G05770	JAL2	1:1725387-1726283	Col-0	hae-3 hsl2-3	OK	3.17661	3.05989	-0.0540112	-0.227079	0.77435	0.898076	no
AT1G05780	AT1G05780	AT1G05780	1:1726607-1728404	Col-0	hae-3 hsl2-3	OK	10.2214	11.271	0.141014	0.835228	0.29965	0.52194	no
AT1G05785	AT1G05785	AT1G05785	1:1730248-1732626	Col-0	hae-3 hsl2-3	OK	16.0531	16.1481	0.00850738	0.039657	0.94495	0.977779	no
AT1G05790	AT1G05790	AT1G05790	1:1732870-1737489	Col-0	hae-3 hsl2-3	OK	10.5266	11.512	0.129103	0.701622	0.22345	0.427162	no
AT1G05800	AT1G05800	DGL	1:1741203-1742619	Col-0	hae-3 hsl2-3	NOTEST	0	0.00853899	inf	0	1	1	no
AT1G05805	AT1G05805	BHLH128	1:1744772-1747693	Col-0	hae-3 hsl2-3	OK	13.9792	13.0709	-0.0969263	-0.589626	0.38005	0.608732	no
AT1G05810	AT1G05810	ARA	1:1748313-1749460	Col-0	hae-3 hsl2-3	OK	6.24649	7.37612	0.239815	1.26542	0.0868	0.211404	no
AT1G05820	AT1G05820	SPPL5	1:1749681-1753990	Col-0	hae-3 hsl2-3	OK	2.60185	2.41334	-0.108509	-0.42027	0.46395	0.686903	no
AT1G05830	AT1G05830	ATX2	1:1754243-1761817	Col-0	hae-3 hsl2-3	OK	13.1758	14.0204	0.0896378	0.513008	0.3652	0.593633	no
AT1G05835	AT1G05835	AT1G05835	1:1762223-1766281	Col-0	hae-3 hsl2-3	OK	39.8889	45.9583	0.20434	0.979027	0.2956	0.516852	no
AT1G05840	AT1G05840	AT1G05840	1:1762223-1766281	Col-0	hae-3 hsl2-3	OK	19.8385	21.5672	0.120536	0.550088	0.33835	0.565132	no
AT1G05850	AT1G05850	CTL1	1:1766502-1768695	Col-0	hae-3 hsl2-3	OK	312.428	332.313	0.0890194	0.535246	0.41485	0.641879	no
AT1G05860	AT1G05860	AT1G05860	1:1769013-1771115	Col-0	hae-3 hsl2-3	OK	11.7554	12.4313	0.0806521	0.482492	0.4878	0.707043	no
AT1G05870	AT1G05870	AT1G05870	1:1771456-1773293	Col-0	hae-3 hsl2-3	OK	59.0244	64.0228	0.117274	0.642431	0.26355	0.477956	no
AT1G05880	AT1G05880	ARI12	1:1775642-1778553	Col-0	hae-3 hsl2-3	NOTEST	0.00421528	0.00329847	-0.35383	0	1	1	no
AT1G05890	AT1G05890	ARI5	1:1779255-1784529	Col-0	hae-3 hsl2-3	OK	21.4896	23.2625	0.114363	0.653904	0.2595	0.472826	no
AT1G05894	AT1G05894	AT1G05894	1:1784802-1786292	Col-0	hae-3 hsl2-3	OK	0.315286	0.276426	-0.189766	-0.415518	0.53295	0.74409	no
AT1G05900	AT1G05900	NTH2	1:1786855-1789676	Col-0	hae-3 hsl2-3	OK	15.5234	15.1351	-0.0365439	-0.194173	0.7357	0.877383	no
AT1G05910	AT1G05910	AT1G05910	1:1790223-1796647	Col-0	hae-3 hsl2-3	OK	14.1984	14.4678	0.0271231	0.16251	0.78355	0.903273	no
AT1G05920	AT1G05920	AT1G05920	1:1796777-1798254	Col-0	hae-3 hsl2-3	NOTEST	0	0	0	0	1	1	no
AT1G05925	AT1G05925	AT1G05925	1:1798900-1799062	Col-0	hae-3 hsl2-3	NOTEST	0	0	0	0	1	1	no
AT1G05930	AT1G05930	AT1G05930	1:1799417-1800933	Col-0	hae-3 hsl2-3	NOTEST	0	0	0	0	1	1	no
AT1G05940	AT1G05940	CAT9	1:1801161-1803984	Col-0	hae-3 hsl2-3	OK	17.7039	19.363	0.129236	0.802134	0.2039	0.400744	no
AT1G05950	AT1G05950	AT1G05950	1:1804400-1807471	Col-0	hae-3 hsl2-3	OK	10.8278	10.6283	-0.0268288	-0.159182	0.80325	0.913913	no
AT1G05960	AT1G05960	AT1G05960	1:1807972-1815474	Col-0	hae-3 hsl2-3	OK	14.8104	14.3203	-0.0485499	-0.275459	0.636	0.817613	no
AT1G05970	AT1G05970	AT1G05970	1:1816055-1817282	Col-0	hae-3 hsl2-3	OK	11.5338	13.2269	0.1976	0.906828	0.1208	0.272461	no
AT1G05980	AT1G05980	AT1G05980	1:1817399-1817471	Col-0	hae-3 hsl2-3	NOTEST	0	0	0	0	1	1	no
AT1G05990	AT1G05990	CML7	1:1818446-1819040	Col-0	hae-3 hsl2-3	NOTEST	0.163774	0.0810017	-1.01568	0	1	1	no
AT1G06000	AT1G06000	UGT89C1	1:1820307-1821918	Col-0	hae-3 hsl2-3	OK	31.6732	32.4573	0.0352821	0.161001	0.8085	0.916459	no
AT1G06002	AT1G06002	AT1G06002	1:1820307-1821918	Col-0	hae-3 hsl2-3	OK	59.079	65.1071	0.140168	0.5703	0.3199	0.545228	no
AT1G06010	AT1G06010	AT1G06010	1:1822617-1823997	Col-0	hae-3 hsl2-3	OK	25.3421	25.7654	0.0238987	0.171743	0.83275	0.927881	no
AT1G06020	AT1G06020	AT1G06020	1:1824547-1826101	Col-0	hae-3 hsl2-3	OK	7.14349	8.65747	0.277317	1.52068	0.03355	0.0982545	no
AT1G06030	AT1G06030	AT1G06030	1:1826879-1828161	Col-0	hae-3 hsl2-3	OK	1.55793	1.65912	0.0907887	0.320617	0.65025	0.827004	no
AT1G06040	AT1G06040	BBX24	1:1828412-1829890	Col-0	hae-3 hsl2-3	OK	228.473	239.945	0.0706834	0.386693	0.4986	0.715712	no
AT1G06050	AT1G06050	AT1G06050	1:1830604-1832555	Col-0	hae-3 hsl2-3	OK	12.8882	8.8177	-0.547581	-3.2016	5e-05	0.000285517	yes
AT1G06060	AT1G06060	AT1G06060	1:1832942-1837648	Col-0	hae-3 hsl2-3	OK	19.9694	19.4308	-0.0394449	-0.155832	0.8216	0.922557	no
AT1G06070	AT1G06070	AT1G06070	1:1832942-1837648	Col-0	hae-3 hsl2-3	OK	18.7094	18.414	-0.0229585	-0.101095	0.861	0.941037	no
AT1G06080	AT1G06080	ADS1	1:1843567-1846302	Col-0	hae-3 hsl2-3	OK	9.39436	9.44709	0.00807578	0.0461911	0.9478	0.9788	no
AT1G06090	AT1G06090	AT1G06090	1:1847882-1849693	Col-0	hae-3 hsl2-3	OK	1.31068	1.26245	-0.0540889	-0.181005	0.79625	0.910125	no
AT1G06100	AT1G06100	AT1G06100	1:1851529-1853019	Col-0	hae-3 hsl2-3	NOTEST	0.045151	0.0990885	1.13396	0	1	1	no
AT1G06110	AT1G06110	SKIP16	1:1853076-1855031	Col-0	hae-3 hsl2-3	OK	22.3912	23.8902	0.0934825	0.597341	0.3545	0.582557	no
AT1G06120	AT1G06120	AT1G06120	1:1855942-1857718	Col-0	hae-3 hsl2-3	NOTEST	0	0	0	0	1	1	no
AT1G06130	AT1G06130	GLX2-4	1:1857766-1860730	Col-0	hae-3 hsl2-3	OK	21.0835	24.1029	0.193093	1.06578	0.06355	0.165047	no
AT1G06135	AT1G06135	AT1G06135	1:1862196-1862742	Col-0	hae-3 hsl2-3	NOTEST	0	0.01567	inf	0	1	1	no
AT1G06137	AT1G06137	AT1G06137	1:1863543-1863750	Col-0	hae-3 hsl2-3	NOTEST	0	0	0	0	1	1	no
AT1G06140	AT1G06140	PCMP-E61	1:1864795-1866472	Col-0	hae-3 hsl2-3	OK	0.614558	0.679127	0.144133	0.419596	0.5169	0.730928	no
AT1G06148	AT1G06148	AT1G06148	1:1874884-1877528	Col-0	hae-3 hsl2-3	OK	0.860433	0.487464	-0.819769	-1.74252	0.0043	0.0167508	yes
AT1G06149	AT1G06149	CPuORF8	1:1867014-1873718	Col-0	hae-3 hsl2-3	OK	19.7955	19.213	-0.0430906	-0.229905	0.6873	0.84963	no
AT1G06150	AT1G06150	EMB1444	1:1867014-1873718	Col-0	hae-3 hsl2-3	OK	1.77646	1.71924	-0.0472314	-0.0942001	0.8722	0.946454	no
AT1G06160	AT1G06160	ERF094	1:1883003-1883934	Col-0	hae-3 hsl2-3	OK	0.118152	0.267056	1.17649	1.80063	0.025	0.0769184	no
AT1G06170	AT1G06170	BHLH89	1:1884980-1886897	Col-0	hae-3 hsl2-3	OK	0.232686	0.262225	0.172421	0.304126	0.582	0.77964	no
AT1G06180	AT1G06180	ATMYB13	1:1889407-1891158	Col-0	hae-3 hsl2-3	OK	6.4397	7.23961	0.168919	0.89274	0.22555	0.43006	no
AT1G06190	AT1G06190	RHON1	1:1892272-1894148	Col-0	hae-3 hsl2-3	OK	48.6051	47.4715	-0.0340463	-0.194058	0.73735	0.878097	no
AT1G06200	AT1G06200	AT1G06200	1:1894335-1896935	Col-0	hae-3 hsl2-3	OK	47.1561	48.0254	0.026351	0.186437	0.79955	0.911713	no
AT1G06210	AT1G06210	AT1G06210	1:1897202-1899208	Col-0	hae-3 hsl2-3	OK	50.3619	47.9405	-0.0710874	-0.404939	0.4767	0.697685	no
AT1G06220	AT1G06220	MEE5	1:1899963-1904873	Col-0	hae-3 hsl2-3	OK	33.5914	33.4807	-0.00476002	-0.0271622	0.96465	0.985447	no
AT1G06225	AT1G06225	CLE3	1:1905974-1906226	Col-0	hae-3 hsl2-3	NOTEST	0	0.070741	inf	0	1	1	no
AT1G06230	AT1G06230	GTE4	1:1906962-1910848	Col-0	hae-3 hsl2-3	OK	35.0849	34.2677	-0.0340009	-0.194797	0.734	0.876312	no
AT1G06240	AT1G06240	AT1G06240	1:1911121-1913205	Col-0	hae-3 hsl2-3	OK	10.1924	11.0334	0.114387	0.671668	0.3076	0.530848	no
AT1G06250	AT1G06250	AT1G06250	1:1913255-1914895	Col-0	hae-3 hsl2-3	OK	1.76287	2.10385	0.25511	1.00482	0.1371	0.299341	no
AT1G06260	AT1G06260	AT1G06260	1:1914942-1917661	Col-0	hae-3 hsl2-3	OK	2.38971	3.54953	0.570793	1.48104	0.01055	0.036746	yes
AT1G06265	AT1G06265	AT1G06265	1:1914942-1917661	Col-0	hae-3 hsl2-3	OK	3.37972	3.834	0.181947	0.703813	0.30035	0.522662	no
AT1G06270	AT1G06270	AT1G06270	1:1918087-1919760	Col-0	hae-3 hsl2-3	OK	6.03949	5.9629	-0.0184119	-0.0976114	0.88405	0.951722	no
AT1G06280	AT1G06280	LBD2	1:1920306-1920949	Col-0	hae-3 hsl2-3	NOTEST	0	0.0122338	inf	0	1	1	no
AT1G06290	AT1G06290	ACX3	1:1922351-1926278	Col-0	hae-3 hsl2-3	OK	53.4343	43.2638	-0.304604	-1.89598	0.002	0.00855003	yes
AT1G06310	AT1G06310	ACX3.2	1:1926790-1930258	Col-0	hae-3 hsl2-3	OK	0.29321	0.304309	0.053606	0.127372	0.8412	0.932268	no
AT1G06320	AT1G06320	AT1G06320	1:1930522-1931449	Col-0	hae-3 hsl2-3	NOTEST	0.0878695	0.107284	0.287998	0	1	1	no
AT1G06330	AT1G06330	AT1G06330	1:1931670-1932266	Col-0	hae-3 hsl2-3	NOTEST	0.0448903	0.035557	-0.336272	0	1	1	no
AT1G06340	AT1G06340	AT1G06340	1:1933283-1934014	Col-0	hae-3 hsl2-3	OK	7.5418	7.5946	0.0100662	0.0548552	0.94375	0.977388	no
AT1G06350	AT1G06350	AT1G06350	1:1935292-1936819	Col-0	hae-3 hsl2-3	OK	247.257	267.119	0.111468	0.738039	0.28425	0.503569	no
AT1G06360	AT1G06360	AT1G06360	1:1938962-1940459	Col-0	hae-3 hsl2-3	OK	1.00769	1.1816	0.22968	0.727927	0.29385	0.514855	no
AT1G06370	AT1G06370	AT1G06370	1:1942842-1944934	Col-0	hae-3 hsl2-3	OK	3.27696	3.21558	-0.0272766	-0.124996	0.85145	0.936536	no
AT1G06380	AT1G06380	AT1G06380	1:1945123-1946076	Col-0	hae-3 hsl2-3	OK	14.3151	13.8608	-0.0465285	-0.28699	0.6882	0.850153	no
AT1G06390	AT1G06390	ASK9	1:1946787-1952785	Col-0	hae-3 hsl2-3	OK	40.5991	40.7799	0.00641201	0.0275382	0.96785	0.986545	no
AT1G06400	AT1G06400	RABA1A	1:1946787-1952785	Col-0	hae-3 hsl2-3	OK	88.6803	88.5422	-0.00224842	-0.00941021	0.98745	0.994391	no
AT1G06410	AT1G06410	TPS7	1:1954849-1958756	Col-0	hae-3 hsl2-3	OK	53.2963	52.2173	-0.0295084	-0.176921	0.77235	0.896996	no
AT1G06420	AT1G06420	AT1G06420	1:1958922-1959947	Col-0	hae-3 hsl2-3	OK	21.766	23.3469	0.101152	0.534445	0.3529	0.581041	no
AT1G06430	AT1G06430	FTSH8	1:1960057-1963011	Col-0	hae-3 hsl2-3	OK	91.401	98.6854	0.110626	0.668444	0.28715	0.50693	no
AT1G06440	AT1G06440	AT1G06440	1:1963379-1965051	Col-0	hae-3 hsl2-3	OK	1.21592	1.40169	0.205114	0.747452	0.2535	0.465221	no
AT1G06450	AT1G06450	CAF1-1	1:1965839-1969561	Col-0	hae-3 hsl2-3	OK	6.64796	6.90757	0.0552658	0.180255	0.7851	0.904137	no
AT1G06460	AT1G06460	ACD32.1	1:1965839-1969561	Col-0	hae-3 hsl2-3	OK	12.9139	17.6579	0.45139	1.8614	0.001	0.00456843	yes
AT1G06470	AT1G06470	AT1G06470	1:1969728-1973767	Col-0	hae-3 hsl2-3	OK	17.2464	15.8591	-0.120986	-0.670665	0.247	0.457081	no
AT1G06475	AT1G06475	AT1G06475	1:1973833-1974386	Col-0	hae-3 hsl2-3	OK	6.58974	7.20879	0.129536	0.69829	0.4359	0.661459	no
AT1G06480	AT1G06480	AT1G06480	1:1978083-1978157	Col-0	hae-3 hsl2-3	NOTEST	0	0	0	0	1	1	no
AT1G06490	AT1G06490	CALS7	1:1978761-1989409	Col-0	hae-3 hsl2-3	OK	1.95336	2.03061	0.0559565	0.285499	0.62445	0.809894	no
AT1G06500	AT1G06500	AT1G06500	1:1989478-1992228	Col-0	hae-3 hsl2-3	OK	29.7549	31.594	0.0865232	0.434615	0.59425	0.788381	no
AT1G06510	AT1G06510	AT1G06510	1:1992332-1993840	Col-0	hae-3 hsl2-3	OK	13.4344	13.6176	0.0195302	0.118971	0.86455	0.942545	no
AT1G06515	AT1G06515	AT1G06515	1:1989478-1992228	Col-0	hae-3 hsl2-3	OK	40.2528	40.1242	-0.00461655	-0.0183701	0.97475	0.989203	no
AT1G06520	AT1G06520	GPAT1	1:1993977-1996112	Col-0	hae-3 hsl2-3	OK	50.9432	40.9935	-0.313494	-1.99033	0.00195	0.00836372	yes
AT1G06530	AT1G06530	PMD2	1:2001593-2002596	Col-0	hae-3 hsl2-3	OK	77.1816	70.9508	-0.121438	-0.865714	0.2288	0.434374	no
AT1G06540	AT1G06540	AT1G06540	1:2002876-2003393	Col-0	hae-3 hsl2-3	OK	16.8148	8.97831	-0.905211	-6.12582	5e-05	0.000285517	yes
AT1G06550	AT1G06550	AT1G06550	1:2003626-2007190	Col-0	hae-3 hsl2-3	OK	149.053	130.325	-0.193704	-1.23515	0.05955	0.156774	no
AT1G06560	AT1G06560	AT1G06560	1:2007614-2013545	Col-0	hae-3 hsl2-3	OK	8.8849	8.31184	-0.0961869	-0.16582	0.79285	0.90823	no
AT1G06570	AT1G06570	PDS1	1:2007614-2013545	Col-0	hae-3 hsl2-3	OK	132.241	100.037	-0.402638	-2.11704	0.0002	0.00104599	yes
AT1G06580	AT1G06580	AT1G06580	1:2014002-2016054	Col-0	hae-3 hsl2-3	OK	2.17522	2.20485	0.01952	0.0857129	0.89445	0.956143	no
AT1G06590	AT1G06590	APC5	1:2016307-2024662	Col-0	hae-3 hsl2-3	OK	5.29567	5.42247	0.034135	0.189104	0.7563	0.888179	no
AT1G06610	AT1G06610	AT1G06610	1:2025355-2025428	Col-0	hae-3 hsl2-3	NOTEST	0	0	0	0	1	1	no
AT1G06620	AT1G06620	AT1G06620	1:2025600-2027271	Col-0	hae-3 hsl2-3	OK	4.80625	4.67622	-0.0395689	-0.196207	0.77925	0.900875	no
AT1G06630	AT1G06630	AT1G06630	1:2027738-2031388	Col-0	hae-3 hsl2-3	OK	15.8821	16.8092	0.0818444	0.438851	0.4463	0.671005	no
AT1G06640	AT1G06640	AT1G06640	1:2032337-2034018	Col-0	hae-3 hsl2-3	OK	70.004	70.7255	0.0147949	0.0845453	0.88245	0.951057	no
AT1G06645	AT1G06645	AT1G06645	1:2034155-2035626	Col-0	hae-3 hsl2-3	OK	3.52302	4.90226	0.476633	2.29052	0.0011	0.00498228	yes
AT1G06650	AT1G06650	AT1G06650	1:2035838-2040246	Col-0	hae-3 hsl2-3	OK	38.0608	40.0263	0.0726422	0.44729	0.51235	0.72747	no
AT1G06660	AT1G06660	JASON	1:2035838-2040246	Col-0	hae-3 hsl2-3	OK	4.88888	4.95832	0.0203491	0.0423422	0.94095	0.976338	no
AT1G06670	AT1G06670	NIH	1:2040432-2047612	Col-0	hae-3 hsl2-3	OK	16.0373	15.1646	-0.0807252	-0.47988	0.4179	0.644655	no
AT1G06680	AT1G06680	PSBP1	1:2047824-2049418	Col-0	hae-3 hsl2-3	OK	1429.01	1533.86	0.102151	0.422901	0.46395	0.686903	no
AT1G06690	AT1G06690	AT1G06690	1:2049601-2052154	Col-0	hae-3 hsl2-3	OK	36.905	38.5505	0.0629356	0.416677	0.5257	0.737982	no
AT1G06700	AT1G06700	PTI11	1:2052480-2055548	Col-0	hae-3 hsl2-3	OK	51.9466	50.8094	-0.0319342	-0.181728	0.7532	0.886613	no
AT1G06710	AT1G06710	AT1G06710	1:2056574-2060242	Col-0	hae-3 hsl2-3	OK	2.82706	2.93309	0.0531212	0.267564	0.6626	0.834798	no
AT1G06720	AT1G06720	AT1G06720	1:2060443-2067323	Col-0	hae-3 hsl2-3	OK	16.1449	13.9416	-0.21168	-1.27037	0.035	0.101801	no
AT1G06730	AT1G06730	AT1G06730	1:2067528-2070446	Col-0	hae-3 hsl2-3	OK	9.43117	9.31087	-0.0185221	-0.107826	0.8643	0.942424	no
AT1G06740	AT1G06740	AT1G06740	1:2070736-2077698	Col-0	hae-3 hsl2-3	OK	3.01886	3.08295	0.0303072	0.0289526	0.96385	0.98509	no
AT1G06750	AT1G06750	AT1G06750	1:2070736-2077698	Col-0	hae-3 hsl2-3	OK	0.331365	0.302833	-0.129897	-0.0356874	0.95925	0.983207	no
AT1G06760	AT1G06760	AT1G06760	1:2070736-2077698	Col-0	hae-3 hsl2-3	OK	316.987	278.581	-0.18633	-0.986843	0.08805	0.213788	no
AT1G06770	AT1G06770	DRIP1	1:2078910-2081939	Col-0	hae-3 hsl2-3	OK	8.12527	7.48835	-0.117768	-0.58818	0.3041	0.527076	no
AT1G06780	AT1G06780	GAUT6	1:2083310-2087131	Col-0	hae-3 hsl2-3	OK	13.3513	12.8941	-0.0502731	-0.27453	0.634	0.816327	no
AT1G06790	AT1G06790	AT1G06790	1:2087231-2091686	Col-0	hae-3 hsl2-3	OK	22.0124	19.8815	-0.146896	-0.82193	0.26915	0.485087	no
AT1G06800	AT1G06800	PLA-I{gamma}1	1:2087231-2091686	Col-0	hae-3 hsl2-3	OK	4.26868	4.35213	0.0279317	0.079825	0.88825	0.953245	no
AT1G06810	AT1G06810	AT1G06810	1:2091737-2092528	Col-0	hae-3 hsl2-3	NOTEST	0.0233929	0.0815803	1.80215	0	1	1	no
AT1G06820	AT1G06820	CRTISO	1:2092945-2096232	Col-0	hae-3 hsl2-3	OK	20.8161	21.6616	0.0574392	0.359375	0.56905	0.770687	no
AT1G06830	AT1G06830	GRXS11	1:2097150-2097655	Col-0	hae-3 hsl2-3	OK	14.2874	13.0345	-0.132406	-0.869631	0.35375	0.581889	no
AT1G06840	AT1G06840	AT1G06840	1:2097746-2103479	Col-0	hae-3 hsl2-3	OK	6.24343	7.07381	0.180149	1.02944	0.0891	0.215758	no
AT1G06850	AT1G06850	AtbZIP52	1:2105047-2106749	Col-0	hae-3 hsl2-3	OK	8.46799	9.65089	0.188643	0.922757	0.10915	0.252187	no
AT1G06860	AT1G06860	AT1G06860	1:2107397-2107468	Col-0	hae-3 hsl2-3	NOTEST	0	0	0	0	1	1	no
AT1G06870	AT1G06870	TPP2	1:2108592-2110986	Col-0	hae-3 hsl2-3	OK	18.6169	18.0598	-0.0438283	-0.274297	0.66645	0.837081	no
AT1G06880	AT1G06880	AT1G06880	1:2111147-2111218	Col-0	hae-3 hsl2-3	NOTEST	0	0	0	0	1	1	no
AT1G06890	AT1G06890	AT1G06890	1:2111362-2114601	Col-0	hae-3 hsl2-3	OK	43.4745	44.2183	0.0244718	0.13906	0.8076	0.91599	no
AT1G06900	AT1G06900	AT1G06900	1:2114926-2120745	Col-0	hae-3 hsl2-3	OK	19.2762	17.9569	-0.102284	-0.619807	0.3097	0.533439	no
AT1G06910	AT1G06910	TRFL7	1:2120990-2123748	Col-0	hae-3 hsl2-3	OK	7.31102	7.13248	-0.0356688	-0.196629	0.76735	0.89392	no
AT1G06920	AT1G06920	OFP4	1:2124853-2125801	Col-0	hae-3 hsl2-3	OK	8.87799	7.64305	-0.216085	-1.18961	0.10255	0.240506	no
AT1G06923	AT1G06923	AT1G06923	1:2126748-2128611	Col-0	hae-3 hsl2-3	OK	0.633352	0.622087	-0.0258905	-0.0493807	0.94375	0.977388	no
AT1G06925	AT1G06925	AT1G06925	1:2126748-2128611	Col-0	hae-3 hsl2-3	OK	2.13842	2.64619	0.307373	0.440551	0.446	0.670717	no
AT1G06930	AT1G06930	AT1G06930	1:2128842-2129883	Col-0	hae-3 hsl2-3	NOTEST	0.0056836	0.00590983	0.0563139	0	1	1	no
AT1G06950	AT1G06950	TIC110	1:2130141-2135665	Col-0	hae-3 hsl2-3	OK	63.658	59.8105	-0.0899434	-0.530992	0.3769	0.60572	no
AT1G06960	AT1G06960	AT1G06960	1:2135850-2137732	Col-0	hae-3 hsl2-3	OK	23.8627	23.9245	0.00373615	0.0196296	0.9711	0.987881	no
AT1G06970	AT1G06970	CHX14	1:2138108-2140818	Col-0	hae-3 hsl2-3	NOTEST	0.057906	0.0560897	-0.045979	0	1	1	no
AT1G06980	AT1G06980	AT1G06980	1:2143030-2143821	Col-0	hae-3 hsl2-3	OK	1.54814	2.14418	0.46989	1.67089	0.0302	0.0901106	no
AT1G06990	AT1G06990	AT1G06990	1:2148386-2150152	Col-0	hae-3 hsl2-3	NOTEST	0	0	0	0	1	1	no
AT1G07000	AT1G07000	ATEXO70B2	1:2150193-2152325	Col-0	hae-3 hsl2-3	OK	2.53312	2.23864	-0.178292	-0.795704	0.2119	0.41142	no
AT1G07010	AT1G07010	AT1G07010	1:2152851-2156008	Col-0	hae-3 hsl2-3	OK	50.235	53.9662	0.103364	0.607227	0.3571	0.58541	no
AT1G07020	AT1G07020	AT1G07020	1:2152851-2156008	Col-0	hae-3 hsl2-3	OK	27.0283	26.7014	-0.0175521	-0.0339424	0.9524	0.980665	no
AT1G07025	AT1G07025	AT1G07025	1:2157657-2158158	Col-0	hae-3 hsl2-3	NOTEST	0	0	0	0	1	1	no
AT1G07030	AT1G07030	AT1G07030	1:2158419-2160809	Col-0	hae-3 hsl2-3	OK	16.957	16.1375	-0.0714674	-0.444177	0.50005	0.716734	no
AT1G07040	AT1G07040	AT1G07040	1:2160937-2163308	Col-0	hae-3 hsl2-3	OK	68.2747	45.0872	-0.598634	-3.88266	5e-05	0.000285517	yes
AT1G07050	AT1G07050	AT1G07050	1:2164187-2165239	Col-0	hae-3 hsl2-3	OK	1.02215	0.679847	-0.588328	-1.62004	0.03585	0.103904	no
AT1G07051	AT1G07051	MIR847A	1:2165516-2165746	Col-0	hae-3 hsl2-3	NOTEST	0	0	0	0	1	1	no
AT1G07060	AT1G07060	AT1G07060	1:2167106-2168397	Col-0	hae-3 hsl2-3	NOTEST	0.0954868	0.143669	0.589371	0	1	1	no
AT1G07070	AT1G07070	RPL35AA	1:2168563-2169851	Col-0	hae-3 hsl2-3	OK	88.0479	81.0146	-0.120106	-1.02252	0.2362	0.44349	no
AT1G07080	AT1G07080	AT1G07080	1:2169981-2172194	Col-0	hae-3 hsl2-3	OK	62.4132	67.4431	0.11182	0.764646	0.2647	0.479426	no
AT1G07090	AT1G07090	LSH6	1:2173951-2174894	Col-0	hae-3 hsl2-3	OK	26.2173	29.3055	0.16065	1.09524	0.13025	0.288324	no
AT1G07100	AT1G07100	AT1G07100	1:2177884-2177958	Col-0	hae-3 hsl2-3	NOTEST	0	0	0	0	1	1	no
AT1G07110	AT1G07110	FKFBP	1:2178103-2184148	Col-0	hae-3 hsl2-3	OK	28.3845	29.6756	0.0641735	0.396318	0.5163	0.730598	no
AT1G07119	AT1G07119	AT1G07119	1:2184346-2186580	Col-0	hae-3 hsl2-3	OK	1.13127	1.00725	-0.167517	-0.363144	0.67005	0.839703	no
AT1G07120	AT1G07120	AT1G07120	1:2184346-2186580	Col-0	hae-3 hsl2-3	OK	1.38427	1.37175	-0.0131072	-0.036382	0.9497	0.979708	no
AT1G07128	AT1G07128	AT1G07128	1:2187620-2188733	Col-0	hae-3 hsl2-3	OK	0.242338	0.310473	0.357446	0.317888	0.67155	0.840479	no
AT1G07130	AT1G07130	STN1	1:2187620-2188733	Col-0	hae-3 hsl2-3	OK	6.26282	6.64207	0.0848211	0.347775	0.54135	0.751005	no
AT1G07135	AT1G07135	AT1G07135	1:2189927-2190659	Col-0	hae-3 hsl2-3	OK	4.47939	2.73883	-0.709742	-3.0706	0.00025	0.00128594	yes
AT1G07140	AT1G07140	RANBP1A	1:2191722-2193793	Col-0	hae-3 hsl2-3	OK	101.174	96.6042	-0.0666863	-0.440254	0.50245	0.718821	no
AT1G07150	AT1G07150	MAPKKK13	1:2193940-2195798	Col-0	hae-3 hsl2-3	OK	0.798187	0.739069	-0.111018	-0.288531	0.6076	0.798092	no
AT1G07160	AT1G07160	AT1G07160	1:2197907-2199748	Col-0	hae-3 hsl2-3	NOTEST	0	0.0128913	inf	0	1	1	no
AT1G07170	AT1G07170	AT1G07170	1:2200122-2201265	Col-0	hae-3 hsl2-3	OK	33.2208	35.0417	0.0769868	0.387898	0.49805	0.715275	no
AT1G07175	AT1G07175	AT1G07175	1:2202329-2202774	Col-0	hae-3 hsl2-3	OK	0.565461	0.683748	0.274036	0.721223	0.7145	0.865707	no
AT1G07180	AT1G07180	NDA1	1:2204319-2206934	Col-0	hae-3 hsl2-3	OK	16.4989	17.2619	0.0652197	0.403186	0.53075	0.742364	no
AT1G07190	AT1G07190	AT1G07190	1:2208012-2208177	Col-0	hae-3 hsl2-3	NOTEST	0	0	0	0	1	1	no
AT1G07200	AT1G07200	AT1G07200	1:2208718-2212546	Col-0	hae-3 hsl2-3	OK	24.9452	27.0589	0.117343	0.634369	0.26585	0.480828	no
AT1G07210	AT1G07210	AT1G07210	1:2215222-2219474	Col-0	hae-3 hsl2-3	OK	41.4088	41.5591	0.00522882	0.0285494	0.9661	0.986036	no
AT1G07220	AT1G07220	AT1G07220	1:2215222-2219474	Col-0	hae-3 hsl2-3	OK	12.9653	12.7025	-0.029535	-0.0913456	0.8753	0.947844	no
AT1G07230	AT1G07230	NPC1	1:2220252-2222982	Col-0	hae-3 hsl2-3	OK	23.0826	26.3255	0.189654	1.19097	0.05755	0.15245	no
AT1G07240	AT1G07240	UGT71C5	1:2223690-2225452	Col-0	hae-3 hsl2-3	OK	3.24238	3.5415	0.127306	0.604096	0.34785	0.575481	no
AT1G07250	AT1G07250	UGT71C4	1:2225899-2227566	Col-0	hae-3 hsl2-3	OK	21.073	23.6893	0.168845	1.07005	0.09585	0.228188	no
AT1G07260	AT1G07260	UGT71C3	1:2227593-2229319	Col-0	hae-3 hsl2-3	OK	0.541915	0.675081	0.316993	0.907405	0.1656	0.34494	no
AT1G07270	AT1G07270	CDC6B	1:2229756-2232897	Col-0	hae-3 hsl2-3	OK	1.8503	1.84078	-0.00744305	-0.0295399	0.96025	0.983547	no
AT1G07280	AT1G07280	AT1G07280	1:2238086-2241217	Col-0	hae-3 hsl2-3	OK	11.9098	13.7522	0.207514	1.1321	0.045	0.125063	no
AT1G07290	AT1G07290	GONST2	1:2242255-2244428	Col-0	hae-3 hsl2-3	OK	2.02923	1.88309	-0.107828	-0.414652	0.55155	0.757663	no
AT1G07300	AT1G07300	AT1G07300	1:2245757-2246492	Col-0	hae-3 hsl2-3	OK	13.841	14.7296	0.0897648	0.562562	0.47755	0.698431	no
AT1G07310	AT1G07310	AT1G07310	1:2247508-2248961	Col-0	hae-3 hsl2-3	OK	19.044	22.2732	0.225971	1.43624	0.02995	0.0894987	no
AT1G07320	AT1G07320	RPL4	1:2249132-2250529	Col-0	hae-3 hsl2-3	OK	229.67	234.615	0.0307297	0.16781	0.76545	0.893116	no
AT1G07330	AT1G07330	AT1G07330	1:2251130-2253585	Col-0	hae-3 hsl2-3	NOTEST	0.0830694	0.107425	0.370938	0	1	1	no
AT1G07340	AT1G07340	STP2	1:2254821-2256850	Col-0	hae-3 hsl2-3	NOTEST	0.0139186	0.0100046	-0.476346	0	1	1	no
AT1G07350	AT1G07350	SR45A	1:2257424-2260101	Col-0	hae-3 hsl2-3	OK	39.7604	42.4763	0.0953251	0.533096	0.3545	0.582557	no
AT1G07360	AT1G07360	AT1G07360	1:2260388-2262865	Col-0	hae-3 hsl2-3	OK	29.2316	31.2494	0.0962994	0.618135	0.33595	0.562426	no
AT1G07370	AT1G07370	PCNA	1:2263139-2264551	Col-0	hae-3 hsl2-3	OK	38.5263	39.5462	0.0376961	0.260281	0.71525	0.866182	no
AT1G07380	AT1G07380	AT1G07380	1:2264828-2268306	Col-0	hae-3 hsl2-3	OK	6.46732	7.05153	0.124768	0.699427	0.2685	0.484354	no
AT1G07390	AT1G07390	AtRLP1	1:2269892-2274820	Col-0	hae-3 hsl2-3	OK	5.78534	6.69954	0.211659	1.12752	0.04865	0.133116	no
AT1G07400	AT1G07400	HSP17.8	1:2274942-2275758	Col-0	hae-3 hsl2-3	OK	5.77525	5.40568	-0.0954079	-0.475574	0.53195	0.743398	no
AT1G07410	AT1G07410	RABA2B	1:2276052-2277154	Col-0	hae-3 hsl2-3	OK	7.67769	7.20356	-0.0919623	-0.497952	0.5212	0.734342	no
AT1G07420	AT1G07420	SMO2-2	1:2277806-2280297	Col-0	hae-3 hsl2-3	OK	18.1082	19.7666	0.12642	0.671005	0.2372	0.444739	no
AT1G07430	AT1G07430	AIP1	1:2280834-2282828	Col-0	hae-3 hsl2-3	OK	11.9249	11.806	-0.0144585	-0.0863857	0.89235	0.955134	no
AT1G07440	AT1G07440	AT1G07440	1:2286148-2287730	Col-0	hae-3 hsl2-3	OK	69.5714	75.7787	0.123297	0.701444	0.219	0.421234	no
AT1G07450	AT1G07450	AT1G07450	1:2287925-2289336	Col-0	hae-3 hsl2-3	OK	24.2767	29.3782	0.275175	1.85887	0.00975	0.034332	yes
AT1G07460	AT1G07460	AT1G07460	1:2290200-2290977	Col-0	hae-3 hsl2-3	NOTEST	0.0486984	0.0172338	-1.49863	0	1	1	no
AT1G07470	AT1G07470	AT1G07470	1:2291456-2295489	Col-0	hae-3 hsl2-3	OK	14.1983	13.8048	-0.0405469	-0.247514	0.7072	0.861854	no
AT1G07473	AT1G07473	AT1G07473	1:2291456-2295489	Col-0	hae-3 hsl2-3	NOTEST	0.0543858	0.0851354	0.646528	0	1	1	no
AT1G07476	AT1G07476	AT1G07476	1:2295750-2299470	Col-0	hae-3 hsl2-3	NOTEST	0	0.00990499	inf	0	1	1	no
AT1G07480	AT1G07480	AT1G07480	1:2295750-2299470	Col-0	hae-3 hsl2-3	OK	10.4617	10.3175	-0.0200282	-0.106624	0.85245	0.936906	no
AT1G07485	AT1G07485	AT1G07485	1:2301374-2302121	Col-0	hae-3 hsl2-3	OK	1.5021	1.22427	-0.295058	-0.445823	0.5895	0.785092	no
AT1G07490	AT1G07490	RTFL3	1:2301374-2302121	Col-0	hae-3 hsl2-3	OK	29.7044	28.1038	-0.0799087	-0.392657	0.49285	0.711198	no
AT1G07500	AT1G07500	AT1G07500	1:2304765-2305031	Col-0	hae-3 hsl2-3	OK	4.05434	5.88468	0.537495	4.12496	0.16085	0.337546	no
AT1G07510	AT1G07510	FTSH10	1:2305377-2309544	Col-0	hae-3 hsl2-3	OK	23.8434	24.9848	0.0674646	0.413638	0.4953	0.713302	no
AT1G07520	AT1G07520	SCL31	1:2309563-2311805	Col-0	hae-3 hsl2-3	OK	4.6577	4.80292	0.0442951	0.232885	0.7145	0.865707	no
AT1G07530	AT1G07530	SCL14	1:2313581-2316469	Col-0	hae-3 hsl2-3	OK	16.8148	17.6813	0.0724883	0.442335	0.46605	0.688868	no
AT1G07540	AT1G07540	TRP5	1:2318432-2321048	Col-0	hae-3 hsl2-3	NOTEST	0.048297	0.060963	0.336001	0	1	1	no
AT1G07550	AT1G07550	AT1G07550	1:2322652-2326561	Col-0	hae-3 hsl2-3	NOTEST	0	0.00179348	inf	0	1	1	no
AT1G07560	AT1G07560	AT1G07560	1:2327319-2331096	Col-0	hae-3 hsl2-3	NOTEST	0	0.00839295	inf	0	1	1	no
AT1G07570	AT1G07570	APK1A	1:2331169-2333738	Col-0	hae-3 hsl2-3	OK	22.2627	24.3793	0.131033	0.732094	0.20285	0.399271	no
AT1G07580	AT1G07580	AT1G07580	1:2334821-2334894	Col-0	hae-3 hsl2-3	NOTEST	0	0	0	0	1	1	no
AT1G07590	AT1G07590	AT1G07590	1:2336522-2339391	Col-0	hae-3 hsl2-3	OK	578.636	489.049	-0.242675	-0.930761	0.10245	0.240288	no
AT1G07600	AT1G07600	MT1A	1:2336522-2339391	Col-0	hae-3 hsl2-3	LOWDATA	23217.1	20132.2	-0.205682	0	1	1	no
AT1G07610	AT1G07610	MT1C	1:2341541-2342123	Col-0	hae-3 hsl2-3	OK	33.5663	12.4648	-1.42915	-10.4779	5e-05	0.000285517	yes
AT1G07615	AT1G07615	ATOBGM	1:2342197-2344271	Col-0	hae-3 hsl2-3	OK	7.55376	6.98568	-0.112795	-0.623952	0.33985	0.566771	no
AT1G07620	AT1G07620	TRM32	1:2344389-2346842	Col-0	hae-3 hsl2-3	OK	0.775869	0.681543	-0.187009	-0.592791	0.3553	0.583419	no
AT1G07630	AT1G07630	PLL5	1:2349096-2351692	Col-0	hae-3 hsl2-3	OK	14.383	13.7906	-0.0606753	-0.368403	0.554	0.759443	no
AT1G07640	AT1G07640	DOF1.1	1:2354353-2356227	Col-0	hae-3 hsl2-3	OK	27.2021	25.604	-0.0873476	-0.489044	0.3931	0.621452	no
AT1G07645	AT1G07645	ATDSI-1VOC	1:2367436-2368385	Col-0	hae-3 hsl2-3	NOTEST	0.0149535	0.0688993	2.20401	0	1	1	no
AT1G07650	AT1G07650	AT1G07650	1:2359548-2366561	Col-0	hae-3 hsl2-3	OK	19.2671	19.9909	0.0532006	0.302129	0.5992	0.792373	no
AT1G07660	AT1G07660	AT1G07660	1:2368836-2369734	Col-0	hae-3 hsl2-3	OK	67.6082	66.2436	-0.0294171	-0.164906	0.7717	0.896518	no
AT1G07670	AT1G07670	ECA4	1:2370051-2374545	Col-0	hae-3 hsl2-3	OK	38.4057	37.4506	-0.0363343	-0.218504	0.72205	0.869769	no
AT1G07680	AT1G07680	AT1G07680	1:2376011-2377186	Col-0	hae-3 hsl2-3	NOTEST	0	0.00894104	inf	0	1	1	no
AT1G07690	AT1G07690	AT1G07690	1:2378075-2379000	Col-0	hae-3 hsl2-3	NOTEST	0.23295	0.246802	0.0833361	0	1	1	no
AT1G07700	AT1G07700	AT1G07700	1:2379646-2381362	Col-0	hae-3 hsl2-3	OK	77.1188	73.5207	-0.0689322	-0.392996	0.49165	0.710223	no
AT1G07702	AT1G07702	AT1G07702	1:2381614-2386092	Col-0	hae-3 hsl2-3	OK	50.3118	45.3963	-0.148323	-0.0349617	0.93765	0.974526	no
AT1G07705	AT1G07705	AT1G07705	1:2381614-2386092	Col-0	hae-3 hsl2-3	OK	18.8305	18.3031	-0.0409875	-0.253119	0.6859	0.84906	no
AT1G07710	AT1G07710	AT1G07710	1:2386274-2387986	Col-0	hae-3 hsl2-3	OK	3.86674	4.78067	0.306094	1.51984	0.02365	0.073425	no
AT1G07720	AT1G07720	KCS3	1:2390654-2392453	Col-0	hae-3 hsl2-3	OK	35.9854	41.5766	0.208358	1.33558	0.03625	0.104839	no
AT1G07725	AT1G07725	ATEXO70H6	1:2394800-2397345	Col-0	hae-3 hsl2-3	NOTEST	0.0390388	0.0428271	0.133616	0	1	1	no
AT1G07728	AT1G07728	AT1G07728	1:2394800-2397345	Col-0	hae-3 hsl2-3	OK	8.25374	9.21086	0.158287	0.808612	0.15905	0.334702	no
AT1G07730	AT1G07730	DIR25	1:2397441-2400508	Col-0	hae-3 hsl2-3	LOWDATA	0.00162641	0	#NAME?	0	1	1	no
AT1G07740	AT1G07740	AT1G07740	1:2397441-2400508	Col-0	hae-3 hsl2-3	OK	2.06455	2.25085	0.124639	0.524212	0.35925	0.58774	no
AT1G07745	AT1G07745	RAD51D	1:2400588-2402873	Col-0	hae-3 hsl2-3	OK	5.52211	5.72807	0.0528296	0.222069	0.69445	0.853764	no
AT1G07747	AT1G07747	AT1G07747	1:2403557-2403845	Col-0	hae-3 hsl2-3	NOTEST	0.219444	0.058489	-1.90761	0	1	1	no
AT1G07750	AT1G07750	AT1G07750	1:2404036-2405943	Col-0	hae-3 hsl2-3	OK	130.06	137.625	0.0815625	0.532871	0.41715	0.644026	no
AT1G07760	AT1G07760	AT1G07760	1:2406833-2406905	Col-0	hae-3 hsl2-3	NOTEST	0	0	0	0	1	1	no
AT1G07770	AT1G07770	RPS15AA	1:2408202-2409580	Col-0	hae-3 hsl2-3	OK	539.153	533.873	-0.0141971	-0.0767581	0.891	0.954473	no
AT1G07780	AT1G07780	PAI1	1:2410055-2412677	Col-0	hae-3 hsl2-3	OK	10.605	9.10327	-0.220282	-1.05866	0.0615	0.160858	no
AT1G07790	AT1G07790	HTB1	1:2412979-2413708	Col-0	hae-3 hsl2-3	OK	114.74	112.481	-0.028689	-0.225831	0.7764	0.899237	no
AT1G07795	AT1G07795	AT1G07795	1:2414285-2414967	Col-0	hae-3 hsl2-3	OK	0.926589	0.743114	-0.318346	-0.851284	0.29465	0.515816	no
AT1G07800	AT1G07800	AT1G07800	1:2415040-2415970	Col-0	hae-3 hsl2-3	NOTEST	0	0	0	0	1	1	no
AT1G07810	AT1G07810	ECA1	1:2416264-2420757	Col-0	hae-3 hsl2-3	OK	27.4516	25.7512	-0.0922487	-0.55921	0.3565	0.584766	no
AT1G07820	AT1G07820	AT1G07820	1:2421215-2421947	Col-0	hae-3 hsl2-3	OK	233.917	235.647	0.01063	0.0595881	0.9192	0.966949	no
AT1G07830	AT1G07830	AT1G07830	1:2422240-2423655	Col-0	hae-3 hsl2-3	OK	30.8284	31.8352	0.0463638	0.325131	0.66505	0.836237	no
AT1G07840	AT1G07840	AT1G07840	1:2424053-2426676	Col-0	hae-3 hsl2-3	OK	24.9988	21.8021	-0.197394	-1.08852	0.0575	0.152348	no
AT1G07850	AT1G07850	AT1G07850	1:2426744-2428719	Col-0	hae-3 hsl2-3	NOTEST	0.0177014	0.0256124	0.532975	0	1	1	no
AT1G07860	AT1G07860	AT1G07860	1:2428772-2432057	Col-0	hae-3 hsl2-3	NOTEST	0.102159	0.0416758	-1.29353	0	1	1	no
AT1G07870	AT1G07870	AT1G07870	1:2428772-2432057	Col-0	hae-3 hsl2-3	OK	16.564	15.5009	-0.0957039	-0.5221	0.36255	0.591126	no
AT1G07880	AT1G07880	MPK13	1:2434029-2435763	Col-0	hae-3 hsl2-3	OK	9.33776	6.8411	-0.44885	-2.08932	0.0001	0.000548345	yes
AT1G07885	AT1G07885	AT1G07885	1:2436466-2436959	Col-0	hae-3 hsl2-3	OK	20.6846	7.08053	-1.54663	-24.8561	0.08155	0.201288	no
AT1G07890	AT1G07890	APX1	1:2437329-2439665	Col-0	hae-3 hsl2-3	OK	958.229	941.479	-0.0254419	-0.115787	0.8367	0.930049	no
AT1G07900	AT1G07900	LBD1	1:2442621-2443632	Col-0	hae-3 hsl2-3	OK	2.51546	2.35529	-0.0949134	-0.367437	0.68065	0.845636	no
AT1G07901	AT1G07901	AT1G07901	1:2443970-2444123	Col-0	hae-3 hsl2-3	OK	23.6991	27.2643	0.202182	4.33731	0.54045	0.750248	no
AT1G07910	AT1G07910	ATRNL	1:2445469-2454645	Col-0	hae-3 hsl2-3	OK	6.65099	6.88267	0.0493996	0.268904	0.64055	0.820861	no
AT1G07920	AT1G07920	A3	1:2454845-2457321	Col-0	hae-3 hsl2-3	OK	138.993	140.548	0.0160532	0.0995029	0.8758	0.948022	no
AT1G07930	AT1G07930	A3	1:2458243-2460790	Col-0	hae-3 hsl2-3	OK	259.895	243.093	-0.0964221	-0.501615	0.37695	0.605786	no
AT1G07940	AT1G07940	A3	1:2462952-2465504	Col-0	hae-3 hsl2-3	OK	109.868	111.783	0.0249247	0.138679	0.8083	0.916416	no
AT1G07950	AT1G07950	MED22B	1:2465769-2467022	Col-0	hae-3 hsl2-3	OK	23.5176	25.6534	0.125414	0.860786	0.27075	0.487077	no
AT1G07960	AT1G07960	PDIL5-1	1:2467160-2469154	Col-0	hae-3 hsl2-3	OK	53.4964	48.4615	-0.142604	-0.794942	0.1632	0.341241	no
AT1G07970	AT1G07970	AT1G07970	1:2469285-2472628	Col-0	hae-3 hsl2-3	OK	10.7846	10.9044	0.0159381	0.094751	0.87685	0.948552	no
AT1G07980	AT1G07980	NF-YC10	1:2473164-2474927	Col-0	hae-3 hsl2-3	OK	17.9595	20.0112	0.15606	1.00599	0.1628	0.340584	no
AT1G07985	AT1G07985	AT1G07985	1:2475404-2476155	Col-0	hae-3 hsl2-3	OK	0.884069	0.745218	-0.246496	-0.663363	0.38935	0.618221	no
AT1G07990	AT1G07990	AT1G07990	1:2477156-2483138	Col-0	hae-3 hsl2-3	OK	22.2337	24.1195	0.117451	0.72023	0.23915	0.447158	no
AT1G08000	AT1G08000	GATA10	1:2483239-2485109	Col-0	hae-3 hsl2-3	OK	12.6268	12.679	0.0059498	0.0306234	0.9593	0.983212	no
AT1G08005	AT1G08005	AT1G08005	1:2485343-2485511	Col-0	hae-3 hsl2-3	OK	3.46786	4.63643	0.418969	3.46075	0.52435	0.736896	no
AT1G08010	AT1G08010	GATA11	1:2485905-2488027	Col-0	hae-3 hsl2-3	OK	23.6114	24.0792	0.0283054	0.155392	0.78665	0.904814	no
AT1G08030	AT1G08030	TPST	1:2489500-2493250	Col-0	hae-3 hsl2-3	OK	16.862	17.6127	0.0628355	0.389903	0.53195	0.743398	no
AT1G08032	AT1G08032	AT1G08032	1:2494122-2494315	Col-0	hae-3 hsl2-3	NOTEST	0	0	0	0	1	1	no
AT1G08035	AT1G08035	AT1G08035	1:2494401-2495149	Col-0	hae-3 hsl2-3	OK	0.680314	0.585697	-0.216047	-0.527115	0.54655	0.754634	no
AT1G08040	AT1G08040	AT1G08040	1:2495341-2498764	Col-0	hae-3 hsl2-3	OK	30.6577	31.759	0.0509161	0.286429	0.6146	0.803362	no
AT1G08050	AT1G08050	AT1G08050	1:2498835-2501427	Col-0	hae-3 hsl2-3	OK	1.57069	1.25629	-0.322225	-1.2802	0.0417	0.117648	no
AT1G08060	AT1G08060	MOM1	1:2501741-2511084	Col-0	hae-3 hsl2-3	OK	6.39085	6.5928	0.0448832	0.251108	0.6629	0.835067	no
AT1G08065	AT1G08065	ACA5	1:2511646-2513454	Col-0	hae-3 hsl2-3	NOTEST	0.0159003	0.016747	0.0748486	0	1	1	no
AT1G08070	AT1G08070	PCMP-H12	1:2514191-2516605	Col-0	hae-3 hsl2-3	OK	0.699237	0.675831	-0.0491185	-0.158668	0.80325	0.913913	no
AT1G08080	AT1G08080	ACA7	1:2516990-2518546	Col-0	hae-3 hsl2-3	NOTEST	0.0745986	0.168743	1.17761	0	1	1	no
AT1G08090	AT1G08090	NRT2.1	1:2524075-2526164	Col-0	hae-3 hsl2-3	OK	0.199944	0.288701	0.529979	1.09344	0.09105	0.219327	no
AT1G08100	AT1G08100	NRT2.2	1:2527169-2529120	Col-0	hae-3 hsl2-3	NOTEST	0.0031665	0.0134398	2.08555	0	1	1	no
AT1G08105	AT1G08105	AT1G08105	1:2531694-2534786	Col-0	hae-3 hsl2-3	NOTEST	0	0.00374325	inf	0	1	1	no
AT1G08110	AT1G08110	AT1G08110	1:2535327-2537931	Col-0	hae-3 hsl2-3	OK	80.2984	91.3144	0.185471	1.05155	0.06565	0.169514	no
AT1G08115	AT1G08115	AT1G08115	1:2538075-2538237	Col-0	hae-3 hsl2-3	OK	74.167	91.5694	0.304089	8.85674	0.1484	0.317918	no
AT1G08120	AT1G08120	AT1G08120	1:2538614-2542334	Col-0	hae-3 hsl2-3	NOTEST	0.0413022	0.0515976	0.321086	0	1	1	no
AT1G08125	AT1G08125	AT1G08125	1:2538614-2542334	Col-0	hae-3 hsl2-3	OK	19.6973	19.9288	0.0168571	0.0902077	0.87165	0.946084	no
AT1G08130	AT1G08130	LIG1	1:2542701-2547946	Col-0	hae-3 hsl2-3	OK	19.8735	19.5423	-0.0242453	-0.148743	0.8102	0.917296	no
AT1G08135	AT1G08135	CHX6B	1:2548818-2551473	Col-0	hae-3 hsl2-3	NOTEST	0.0121665	0.0113192	-0.104143	0	1	1	no
AT1G08140	AT1G08140	CHX6A	1:2552035-2555161	Col-0	hae-3 hsl2-3	OK	0.276979	0.43422	0.648649	1.67806	0.00895	0.0318845	yes
AT1G08150	AT1G08150	CHX5	1:2556342-2559074	Col-0	hae-3 hsl2-3	OK	0.24538	0.354991	0.532765	1.30009	0.0388	0.110823	no
AT1G08160	AT1G08160	AT1G08160	1:2559486-2560403	Col-0	hae-3 hsl2-3	OK	17.0241	17.1876	0.0137846	0.0877546	0.9031	0.959802	no
AT1G08165	AT1G08165	AT1G08165	1:2561626-2562148	Col-0	hae-3 hsl2-3	OK	1.01505	1.46668	0.530997	1.64431	0.11905	0.269258	no
AT1G08170	AT1G08170	AT1G08170	1:2562940-2563672	Col-0	hae-3 hsl2-3	NOTEST	0.160147	0.117647	-0.44493	0	1	1	no
AT1G08180	AT1G08180	SMR2	1:2564571-2565121	Col-0	hae-3 hsl2-3	OK	22.2945	23.7728	0.0926258	0.670897	0.45995	0.683474	no
AT1G08190	AT1G08190	VPS41	1:2567474-2573393	Col-0	hae-3 hsl2-3	OK	40.894	44.8499	0.133216	0.799766	0.19035	0.381607	no
AT1G08200	AT1G08200	AXS2	1:2573847-2576714	Col-0	hae-3 hsl2-3	OK	186.176	193.853	0.0582989	0.357421	0.5836	0.780934	no
AT1G08210	AT1G08210	AT1G08210	1:2577019-2580669	Col-0	hae-3 hsl2-3	OK	10.5574	11.0697	0.0683658	0.403834	0.5334	0.744534	no
AT1G08220	AT1G08220	AT1G08220	1:2581021-2583323	Col-0	hae-3 hsl2-3	OK	9.24126	8.83161	-0.065414	-0.298988	0.59785	0.791391	no
AT1G08230	AT1G08230	GAT1	1:2583653-2586744	Col-0	hae-3 hsl2-3	OK	25.4771	25.4565	-0.00116876	-0.0075203	0.9917	0.995889	no
AT1G08240	AT1G08240	AT1G08240	1:2588524-2588596	Col-0	hae-3 hsl2-3	NOTEST	0	0	0	0	1	1	no
AT1G08250	AT1G08250	ADT6	1:2588856-2590301	Col-0	hae-3 hsl2-3	OK	12.9009	11.4345	-0.174076	-1.04212	0.12045	0.27179	no
AT1G08260	AT1G08260	POL2A	1:2590943-2607507	Col-0	hae-3 hsl2-3	OK	6.0886	6.12095	0.00764487	0.0426211	0.9411	0.976464	no
AT1G08270	AT1G08270	AT1G08270	1:2590943-2607507	Col-0	hae-3 hsl2-3	OK	5.67968	5.73814	0.0147736	0.017908	0.97685	0.990059	no
AT1G08280	AT1G08280	AT1G08280	1:2608407-2609853	Col-0	hae-3 hsl2-3	OK	11.276	10.104	-0.158334	-0.930351	0.1635	0.3417	no
AT1G08290	AT1G08290	WIP3	1:2609995-2613242	Col-0	hae-3 hsl2-3	OK	4.89173	4.48605	-0.124898	-0.636832	0.3332	0.55955	no
AT1G08300	AT1G08300	NVL	1:2614773-2621545	Col-0	hae-3 hsl2-3	OK	3.2645	3.14135	-0.0554768	-0.162064	0.79855	0.911186	no
AT1G08310	AT1G08310	AT1G08310	1:2614773-2621545	Col-0	hae-3 hsl2-3	OK	9.94685	7.26863	-0.452557	-1.80846	0.0068	0.0250563	yes
AT1G08315	AT1G08315	AT1G08315	1:2614773-2621545	Col-0	hae-3 hsl2-3	OK	9.36902	6.75486	-0.471972	-1.34545	0.0202	0.0641964	no
AT1G08320	AT1G08320	TGA9	1:2621903-2627848	Col-0	hae-3 hsl2-3	NOTEST	0.128279	0.0893978	-0.520974	0	1	1	no
AT1G08340	AT1G08340	ROPGAP5	1:2631067-2635852	Col-0	hae-3 hsl2-3	OK	1.89993	2.05128	0.110575	0.230064	0.72535	0.871714	no
AT1G08350	AT1G08350	TMN5	1:2631067-2635852	Col-0	hae-3 hsl2-3	OK	8.88613	8.59312	-0.0483732	-0.236877	0.6828	0.847034	no
AT1G08360	AT1G08360	RPL10AA	1:2636010-2637915	Col-0	hae-3 hsl2-3	OK	488.69	467.526	-0.0638735	-0.426421	0.55775	0.76207	no
AT1G08370	AT1G08370	DCP1	1:2638180-2640554	Col-0	hae-3 hsl2-3	OK	33.27	32.8219	-0.0195643	-0.128118	0.84585	0.934319	no
AT1G08380	AT1G08380	PSAO	1:2640812-2641828	Col-0	hae-3 hsl2-3	OK	1106.71	1197.94	0.114275	0.790332	0.326	0.551946	no
AT1G08390	AT1G08390	AT1G08390	1:2642213-2643285	Col-0	hae-3 hsl2-3	OK	11.4938	13.7462	0.258176	1.61108	0.0643	0.166682	no
AT1G08400	AT1G08400	MAG2L	1:2643329-2646035	Col-0	hae-3 hsl2-3	OK	3.59519	3.56591	-0.0118017	-0.059367	0.9241	0.969011	no
AT1G08410	AT1G08410	LSG1-2	1:2646188-2649379	Col-0	hae-3 hsl2-3	OK	11.9572	11.0675	-0.111551	-0.666323	0.2883	0.508404	no
AT1G08420	AT1G08420	BSL2	1:2649536-2657120	Col-0	hae-3 hsl2-3	OK	17.038	17.0459	0.000667019	0.00378171	0.9936	0.996881	no
AT1G08430	AT1G08430	ALMT1	1:2658715-2661029	Col-0	hae-3 hsl2-3	OK	0.318021	0.355944	0.162526	0.373338	0.5757	0.775231	no
AT1G08440	AT1G08440	ALMT2	1:2663026-2665343	Col-0	hae-3 hsl2-3	OK	4.45259	4.67208	0.0694193	0.345453	0.6035	0.795405	no
AT1G08450	AT1G08450	CRT3	1:2667797-2671892	Col-0	hae-3 hsl2-3	OK	39.3037	34.4022	-0.192164	-1.09262	0.0577	0.15274	no
AT1G08460	AT1G08460	HDA8	1:2672450-2674628	Col-0	hae-3 hsl2-3	OK	15.8235	16.9394	0.0983163	0.611166	0.3569	0.58528	no
AT1G08465	AT1G08465	YAB2	1:2675812-2679781	Col-0	hae-3 hsl2-3	OK	30.1706	36.3401	0.268419	1.80161	0.0092	0.0326413	yes
AT1G08470	AT1G08470	SSL3	1:2682126-2684100	Col-0	hae-3 hsl2-3	OK	24.8559	27.7966	0.16132	1.0463	0.1119	0.256938	no
AT1G08480	AT1G08480	SDH6	1:2684233-2685621	Col-0	hae-3 hsl2-3	OK	112.868	129.396	0.19715	1.52528	0.049	0.133884	no
AT1G08490	AT1G08490	NFS2	1:2685658-2688595	Col-0	hae-3 hsl2-3	OK	22.6293	22.746	0.00742089	0.0469538	0.93925	0.975546	no
AT1G08500	AT1G08500	ENODL18	1:2689015-2690045	Col-0	hae-3 hsl2-3	OK	0.706687	0.802699	0.183787	0.501535	0.49455	0.712741	no
AT1G08510	AT1G08510	FATB	1:2691079-2694377	Col-0	hae-3 hsl2-3	OK	126.15	132.27	0.0683466	0.413371	0.5197	0.733189	no
AT1G08520	AT1G08520	CHLD	1:2696411-2700959	Col-0	hae-3 hsl2-3	OK	65.3154	63.6511	-0.0372377	-0.227262	0.7126	0.864874	no
AT1G08530	AT1G08530	AT1G08530	1:2701225-2703091	Col-0	hae-3 hsl2-3	OK	14.3342	13.9161	-0.0427151	-0.263764	0.7178	0.86758	no
AT1G08540	AT1G08540	SIGB	1:2703335-2706845	Col-0	hae-3 hsl2-3	OK	38.2983	39.8375	0.0568472	0.361295	0.5763	0.7757	no
AT1G08550	AT1G08550	VDE1	1:2706923-2709531	Col-0	hae-3 hsl2-3	OK	13.0939	13.4826	0.0422003	0.224323	0.69435	0.853688	no
AT1G08560	AT1G08560	KN	1:2709631-2710912	Col-0	hae-3 hsl2-3	OK	71.8251	74.3945	0.0507077	0.348266	0.6189	0.806137	no
AT1G08570	AT1G08570	ACHT4	1:2712882-2714734	Col-0	hae-3 hsl2-3	OK	58.6204	66.0534	0.172229	0.97604	0.08755	0.212864	no
AT1G08580	AT1G08580	AT1G08580	1:2715078-2716404	Col-0	hae-3 hsl2-3	OK	115.906	105.177	-0.140134	-1.15556	0.16545	0.344701	no
AT1G08590	AT1G08590	PXL1	1:2718777-2722221	Col-0	hae-3 hsl2-3	OK	1.4329	1.55348	0.116571	0.415553	0.49865	0.715712	no
AT1G08592	AT1G08592	AT1G08592	1:2718777-2722221	Col-0	hae-3 hsl2-3	OK	3.41767	3.57815	0.0662032	0.224496	0.69635	0.85472	no
AT1G08600	AT1G08600	ATRX	1:2723823-2733613	Col-0	hae-3 hsl2-3	OK	12.0681	12.4223	0.0417369	0.239724	0.6755	0.842684	no
AT1G08610	AT1G08610	AT1G08610	1:2733656-2735819	Col-0	hae-3 hsl2-3	OK	6.36086	5.56818	-0.192016	-1.04422	0.0965	0.229325	no
AT1G08620	AT1G08620	JMJ16	1:2736773-2743758	Col-0	hae-3 hsl2-3	OK	14.1364	14.0189	-0.012046	-0.0688558	0.9092	0.962391	no
AT1G08630	AT1G08630	THA1	1:2743760-2747967	Col-0	hae-3 hsl2-3	OK	35.1541	41.2634	0.231169	1.3156	0.0224	0.0701193	no
AT1G08640	AT1G08640	CJD1	1:2748397-2751278	Col-0	hae-3 hsl2-3	OK	73.6705	70.615	-0.0611128	-0.414885	0.5461	0.754328	no
AT1G08650	AT1G08650	PPCK1	1:2752153-2753703	Col-0	hae-3 hsl2-3	OK	26.9394	25.4537	-0.0818411	-0.453837	0.43125	0.657303	no
AT1G08660	AT1G08660	MGP2	1:2757040-2759794	Col-0	hae-3 hsl2-3	OK	24.8112	25.6946	0.0504729	0.283474	0.621	0.807692	no
AT1G08670	AT1G08670	AT1G08670	1:2760345-2761573	Col-0	hae-3 hsl2-3	NOTEST	0	0	0	0	1	1	no
AT1G08680	AT1G08680	AGD14	1:2762583-2768967	Col-0	hae-3 hsl2-3	OK	17.0634	17.902	0.0692117	0.38905	0.5013	0.717903	no
AT1G08695	AT1G08695	SCRL3	1:2769055-2769483	Col-0	hae-3 hsl2-3	NOTEST	0	0	0	0	1	1	no
AT1G08700	AT1G08700	PS1	1:2769814-2771477	Col-0	hae-3 hsl2-3	OK	28.3494	28.5938	0.0123811	0.0799974	0.9002	0.95869	no
AT1G08710	AT1G08710	SKIP24	1:2771632-2773460	Col-0	hae-3 hsl2-3	OK	11.6462	12.0879	0.0537055	0.26265	0.65045	0.827165	no
AT1G08720	AT1G08720	EDR1	1:2774029-2779297	Col-0	hae-3 hsl2-3	OK	8.91243	9.58657	0.105195	0.619247	0.31335	0.537758	no
AT1G08730	AT1G08730	XI-C	1:2779962-2788447	Col-0	hae-3 hsl2-3	OK	0.346056	0.379715	0.133911	0.425487	0.47965	0.700112	no
AT1G08735	AT1G08735	AT1G08735	1:2790289-2793641	Col-0	hae-3 hsl2-3	NOTEST	0	0	0	0	1	1	no
AT1G08740	AT1G08740	AT1G08740	1:2795642-2800081	Col-0	hae-3 hsl2-3	NOTEST	0	0	0	0	1	1	no
AT1G08750	AT1G08750	AT1G08750	1:2801066-2804537	Col-0	hae-3 hsl2-3	OK	17.0199	17.394	0.0313681	0.169347	0.7666	0.8936	no
AT1G08760	AT1G08760	AT1G08760	1:2805370-2808621	Col-0	hae-3 hsl2-3	OK	15.2085	15.5949	0.036197	0.220289	0.7193	0.868371	no
AT1G08770	AT1G08770	PRA1E	1:2808882-2809747	Col-0	hae-3 hsl2-3	OK	19.4342	19.9115	0.0350043	0.229883	0.7591	0.88974	no
AT1G08780	AT1G08780	AIP3	1:2809777-2811191	Col-0	hae-3 hsl2-3	OK	50.1133	52.5019	0.0671753	0.541452	0.53115	0.742755	no
AT1G08790	AT1G08790	AT1G08790	1:2811988-2812646	Col-0	hae-3 hsl2-3	NOTEST	0.0465054	0.0917559	0.980403	0	1	1	no
AT1G08800	AT1G08800	MYOB1	1:2813060-2818008	Col-0	hae-3 hsl2-3	OK	14.0167	12.4248	-0.17393	-0.983103	0.09195	0.220992	no
AT1G08810	AT1G08810	MYB60	1:2819064-2820395	Col-0	hae-3 hsl2-3	OK	10.6738	11.3788	0.0922813	0.434473	0.4478	0.672454	no
AT1G08820	AT1G08820	PVA22	1:2821551-2825275	Col-0	hae-3 hsl2-3	OK	40.4869	41.6694	0.0415297	0.237429	0.67355	0.841584	no
AT1G08830	AT1G08830	CSD1	1:2827060-2838469	Col-0	hae-3 hsl2-3	OK	596.56	687.411	0.204505	1.34774	0.07285	0.184099	no
AT1G08840	AT1G08840	emb2411	1:2827060-2838469	Col-0	hae-3 hsl2-3	OK	3.67521	3.69165	0.00643785	0.0060884	0.9906	0.995492	no
AT1G08845	AT1G08845	AT1G08845	1:2838788-2840994	Col-0	hae-3 hsl2-3	OK	10.2243	9.12294	-0.164437	-0.68927	0.22995	0.435874	no
AT1G08860	AT1G08860	BON3	1:2842152-2846138	Col-0	hae-3 hsl2-3	OK	1.64846	1.63013	-0.0161306	-0.0636022	0.91985	0.967115	no
AT1G08870	AT1G08870	AT1G08870	1:2846535-2846608	Col-0	hae-3 hsl2-3	NOTEST	0	0	0	0	1	1	no
AT1G08880	AT1G08880	HTA5	1:2846948-2847800	Col-0	hae-3 hsl2-3	OK	150.962	147.508	-0.0333915	-0.260453	0.7384	0.878668	no
AT1G08890	AT1G08890	SUGTL4	1:2848347-2852270	Col-0	hae-3 hsl2-3	OK	1.45285	1.59112	0.131154	0.500047	0.4409	0.6659	no
AT1G08900	AT1G08900	SUGTL3	1:2852453-2855779	Col-0	hae-3 hsl2-3	OK	12.5547	11.3907	-0.140377	-0.73739	0.19325	0.385663	no
AT1G08910	AT1G08910	AT1G08910	1:2856226-2861170	Col-0	hae-3 hsl2-3	OK	9.65381	10.6162	0.1371	0.811632	0.18415	0.372539	no
AT1G08920	AT1G08920	SUGTL2	1:2867258-2870656	Col-0	hae-3 hsl2-3	OK	71.4238	44.3655	-0.686968	-3.91196	5e-05	0.000285517	yes
AT1G08930	AT1G08930	ERD6	1:2873464-2877270	Col-0	hae-3 hsl2-3	OK	5.78318	4.33905	-0.414483	-1.90819	0.00105	0.00477849	yes
AT1G08940	AT1G08940	AT1G08940	1:2877691-2879169	Col-0	hae-3 hsl2-3	OK	10.2135	5.43639	-0.90976	-4.87647	5e-05	0.000285517	yes
AT1G08950	AT1G08950	AT1G08950	1:2879302-2879374	Col-0	hae-3 hsl2-3	NOTEST	0	0	0	0	1	1	no
AT1G08960	AT1G08960	CCX5	1:2879641-2882231	Col-0	hae-3 hsl2-3	OK	7.93327	7.72335	-0.0386885	-0.219937	0.7264	0.872311	no
AT1G08970	AT1G08970	NFYC9	1:2882523-2884337	Col-0	hae-3 hsl2-3	OK	67.1744	73.4213	0.128288	0.724143	0.20425	0.401165	no
AT1G08980	AT1G08980	AMI1	1:2884410-2886620	Col-0	hae-3 hsl2-3	OK	17.1839	18.911	0.138166	0.863989	0.19205	0.383834	no
AT1G08985	AT1G08985	AT1G08985	1:2887284-2887706	Col-0	hae-3 hsl2-3	NOTEST	0.0782277	0.0693195	-0.174418	0	1	1	no
AT1G08990	AT1G08990	GUX5	1:2888752-2890959	Col-0	hae-3 hsl2-3	OK	0.400054	0.406645	0.0235736	0.0605745	0.92355	0.968697	no
AT1G09000	AT1G09000	ANP1	1:2891036-2899384	Col-0	hae-3 hsl2-3	OK	3.60831	3.85415	0.0950893	0.175713	0.7786	0.900508	no
AT1G09010	AT1G09010	EBM	1:2891036-2899384	Col-0	hae-3 hsl2-3	OK	24.6451	25.4525	0.0465106	0.251998	0.66185	0.834241	no
AT1G09020	AT1G09020	SNF4	1:2899913-2904815	Col-0	hae-3 hsl2-3	OK	28.9405	28.961	0.0010239	0.0063966	0.99235	0.996202	no
AT1G09026	AT1G09026	AT1G09026	1:2907123-2907279	Col-0	hae-3 hsl2-3	NOTEST	0	0	0	0	1	1	no
AT1G09030	AT1G09030	NFYB4	1:2908610-2909030	Col-0	hae-3 hsl2-3	NOTEST	0	0	0	0	1	1	no
AT1G09040	AT1G09040	AT1G09040	1:2911316-2915369	Col-0	hae-3 hsl2-3	OK	2.19955	2.3432	0.0912746	0.432478	0.47465	0.695947	no
AT1G09050	AT1G09050	AT1G09050	1:2918030-2920889	Col-0	hae-3 hsl2-3	OK	2.22657	2.17922	-0.0310096	-0.143102	0.8142	0.918938	no
AT1G09060	AT1G09060	AT1G09060	1:2921063-2925762	Col-0	hae-3 hsl2-3	OK	21.5651	22.2888	0.0476249	0.271487	0.6341	0.816332	no
AT1G09070	AT1G09070	SRC2	1:2927702-2928968	Col-0	hae-3 hsl2-3	OK	147.494	126.736	-0.218825	-1.46502	0.0313	0.0927759	no
AT1G09080	AT1G09080	MED37B	1:2929216-2931841	Col-0	hae-3 hsl2-3	OK	0.45531	0.262657	-0.79367	-1.71769	0.00355	0.0141364	yes
AT1G09090	AT1G09090	RBOHB	1:2932738-2939326	Col-0	hae-3 hsl2-3	NOTEST	0.00514166	0.00834535	0.698738	0	1	1	no
AT1G09100	AT1G09100	RPT5B	1:2932738-2939326	Col-0	hae-3 hsl2-3	OK	33.3286	32.7833	-0.0237983	-0.134543	0.8198	0.92185	no
AT1G09110	AT1G09110	AT1G09110	1:2939416-2939488	Col-0	hae-3 hsl2-3	NOTEST	0	0	0	0	1	1	no
AT1G09130	AT1G09130	CLPR3	1:2939569-2942288	Col-0	hae-3 hsl2-3	OK	116.739	111.624	-0.0646373	-0.36491	0.523	0.735716	no
AT1G09140	AT1G09140	SR30	1:2942563-2945961	Col-0	hae-3 hsl2-3	OK	76.7721	82.4711	0.103307	0.582889	0.3097	0.533439	no
AT1G09150	AT1G09150	AT1G09150	1:2946228-2949159	Col-0	hae-3 hsl2-3	OK	53.4712	54.4983	0.0274476	0.193705	0.7903	0.906965	no
AT1G09155	AT1G09155	PP2B15	1:2949675-2950989	Col-0	hae-3 hsl2-3	OK	4.13232	5.55876	0.427809	2.09395	0.00315	0.0127071	yes
AT1G09157	AT1G09157	AT1G09157	1:2951664-2952396	Col-0	hae-3 hsl2-3	NOTEST	0.0620959	0.0177829	-1.80401	0	1	1	no
AT1G09160	AT1G09160	AT1G09160	1:2952770-2955689	Col-0	hae-3 hsl2-3	OK	29.6203	29.3688	-0.0123021	-0.0697646	0.90635	0.961048	no
AT1G09170	AT1G09170	AT1G09170	1:2956588-2962207	Col-0	hae-3 hsl2-3	NOTEST	0.00940874	0.00873989	-0.106387	0	1	1	no
AT1G09176	AT1G09176	AT1G09176	1:2964151-2964604	Col-0	hae-3 hsl2-3	OK	7.42003	3.98414	-0.897156	-4.5676	5e-05	0.000285517	yes
AT1G09180	AT1G09180	ATSAR1	1:2965022-2965972	Col-0	hae-3 hsl2-3	OK	11.0498	10.8602	-0.0249707	-0.147848	0.85065	0.93637	no
AT1G09190	AT1G09190	PCMP-E70	1:2966119-2967718	Col-0	hae-3 hsl2-3	OK	1.86237	1.879	0.0128279	0.0515898	0.938	0.974695	no
AT1G09195	AT1G09195	AT1G09195	1:2967939-2971498	Col-0	hae-3 hsl2-3	OK	5.46658	5.2343	-0.0626431	-0.291983	0.61465	0.803396	no
AT1G09200	AT1G09200	HTR2	1:2971592-2972199	Col-0	hae-3 hsl2-3	OK	267.539	264.408	-0.0169842	-0.144457	0.86425	0.942424	no
AT1G09210	AT1G09210	CRT2	1:2972841-2976750	Col-0	hae-3 hsl2-3	OK	215.314	220.502	0.0343447	0.205401	0.74925	0.884622	no
AT1G09220	AT1G09220	PCMP-E25	1:2977791-2979466	Col-0	hae-3 hsl2-3	OK	0.949998	0.983906	0.0505948	0.167238	0.7967	0.910363	no
AT1G09230	AT1G09230	SNRNP65	1:2979519-2982624	Col-0	hae-3 hsl2-3	OK	16.3733	14.9472	-0.13147	-0.814333	0.213	0.413023	no
AT1G09240	AT1G09240	NAS3	1:2984880-2986130	Col-0	hae-3 hsl2-3	OK	178.292	70.7764	-1.3329	-8.90196	5e-05	0.000285517	yes
AT1G09245	AT1G09245	AT1G09245	1:2986938-2987393	Col-0	hae-3 hsl2-3	NOTEST	0	0	0	0	1	1	no
AT1G09250	AT1G09250	BHLH149	1:2989377-2990357	Col-0	hae-3 hsl2-3	OK	34.7872	33.5605	-0.0517901	-0.357882	0.6124	0.801708	no
AT1G09260	AT1G09260	AT1G09260	1:2993403-2993820	Col-0	hae-3 hsl2-3	NOTEST	0	0.0207178	inf	0	1	1	no
AT1G09270	AT1G09270	IMPA4	1:2994368-3001315	Col-0	hae-3 hsl2-3	OK	43.285	41.4949	-0.0609317	-0.344631	0.5827	0.78013	no
AT1G09280	AT1G09280	STR6	1:2994368-3001315	Col-0	hae-3 hsl2-3	OK	10.8628	11.0926	0.030191	0.0729728	0.90065	0.958913	no
AT1G09290	AT1G09290	AT1G09290	1:3001516-3008213	Col-0	hae-3 hsl2-3	OK	10.4383	10.1434	-0.041341	-0.176967	0.7904	0.907003	no
AT1G09300	AT1G09300	AT1G09300	1:3001516-3008213	Col-0	hae-3 hsl2-3	OK	7.02306	7.39956	0.0753394	0.275712	0.6296	0.813428	no
AT1G09310	AT1G09310	AT1G09310	1:3009054-3009880	Col-0	hae-3 hsl2-3	OK	1262.07	1310.21	0.0540125	0.335599	0.6578	0.831984	no
AT1G09320	AT1G09320	AT1G09320	1:3009940-3012363	Col-0	hae-3 hsl2-3	OK	5.54856	5.59609	0.0123041	0.0660291	0.9141	0.964684	no
AT1G09330	AT1G09330	ECH	1:3012761-3015091	Col-0	hae-3 hsl2-3	OK	53.8145	50.9183	-0.079811	-0.565164	0.42285	0.64932	no
AT1G09340	AT1G09340	CSP41B	1:3015327-3018234	Col-0	hae-3 hsl2-3	OK	260.283	273.143	0.0695735	0.424521	0.5229	0.735606	no
AT1G09350	AT1G09350	GOLS3	1:3019818-3021441	Col-0	hae-3 hsl2-3	OK	0.235725	0.223896	-0.074277	-0.142559	0.82495	0.92419	no
AT1G09360	AT1G09360	AT1G09360	1:3021801-3022368	Col-0	hae-3 hsl2-3	NOTEST	0	0	0	0	1	1	no
AT1G09370	AT1G09370	AT1G09370	1:3024895-3025435	Col-0	hae-3 hsl2-3	OK	40.0609	39.09	-0.0353954	-0.285343	0.7619	0.891249	no
AT1G09380	AT1G09380	AT1G09380	1:3026134-3029549	Col-0	hae-3 hsl2-3	OK	0.778694	0.500362	-0.638086	-1.78407	0.0081	0.0292173	yes
AT1G09390	AT1G09390	AT1G09390	1:3031202-3035036	Col-0	hae-3 hsl2-3	OK	20.2607	20.3621	0.00720571	0.0452019	0.94465	0.977736	no
AT1G09400	AT1G09400	AT1G09400	1:3031202-3035036	Col-0	hae-3 hsl2-3	OK	0.977231	0.893974	-0.128468	-0.123363	0.83355	0.928254	no
AT1G09410	AT1G09410	PCMP-H18	1:3035442-3037560	Col-0	hae-3 hsl2-3	OK	0.6781	0.755734	0.15638	0.496332	0.43225	0.658161	no
AT1G09415	AT1G09415	NIMIN-3	1:3037753-3038408	Col-0	hae-3 hsl2-3	OK	23.1532	22.0452	-0.070748	-0.493921	0.5481	0.755574	no
AT1G09420	AT1G09420	G6PD4	1:3038461-3041873	Col-0	hae-3 hsl2-3	OK	5.2242	5.17662	-0.0131987	-0.0664219	0.9153	0.965364	no
AT1G09421	AT1G09421	AT1G09421	1:3038461-3041873	Col-0	hae-3 hsl2-3	OK	4.74216	4.28098	-0.147606	-0.247531	0.6629	0.835067	no
AT1G09430	AT1G09430	ACLA-3	1:3041995-3045402	Col-0	hae-3 hsl2-3	OK	34.6456	30.4413	-0.186643	-1.19301	0.0608	0.159408	no
AT1G09440	AT1G09440	AT1G09440	1:3045512-3047893	Col-0	hae-3 hsl2-3	OK	12.1097	12.6174	0.0592484	0.355829	0.5863	0.782877	no
AT1G09450	AT1G09450	AT1G09450	1:3049023-3053112	Col-0	hae-3 hsl2-3	OK	4.51966	4.43993	-0.0256774	-0.13248	0.8368	0.9301	no
AT1G09460	AT1G09460	AT1G09460	1:3053900-3057443	Col-0	hae-3 hsl2-3	OK	6.17792	7.14128	0.209061	0.733157	0.28255	0.501672	no
AT1G09470	AT1G09470	AT1G09470	1:3053900-3057443	Col-0	hae-3 hsl2-3	OK	13.0394	14.3151	0.13466	0.573534	0.3186	0.543724	no
AT1G09480	AT1G09480	AT1G09480	1:3057974-3060661	Col-0	hae-3 hsl2-3	OK	1.07991	1.11662	0.0482318	0.152845	0.8296	0.926581	no
AT1G09483	AT1G09483	AT1G09483	1:3060991-3061729	Col-0	hae-3 hsl2-3	NOTEST	0.0454915	0.184405	2.01921	0	1	1	no
AT1G09486	AT1G09486	AT1G09486	1:3062429-3063731	Col-0	hae-3 hsl2-3	OK	2.68118	2.99062	0.157576	0.689621	0.30685	0.530161	no
AT1G09490	AT1G09490	AT1G09490	1:3064123-3065937	Col-0	hae-3 hsl2-3	OK	42.9305	40.9593	-0.0678106	-0.382766	0.50955	0.724968	no
AT1G09500	AT1G09500	AT1G09500	1:3066698-3068598	Col-0	hae-3 hsl2-3	OK	146.53	50.3875	-1.54005	-8.64399	5e-05	0.000285517	yes
AT1G09510	AT1G09510	AT1G09510	1:3069384-3070910	Col-0	hae-3 hsl2-3	OK	2.0115	1.90575	-0.0779104	-0.295593	0.68145	0.846103	no
AT1G09520	AT1G09520	AT1G09520	1:3070945-3072050	Col-0	hae-3 hsl2-3	OK	11.0758	11.8537	0.0979243	0.580446	0.4037	0.631535	no
AT1G09530	AT1G09530	PIF3	1:3076581-3079539	Col-0	hae-3 hsl2-3	OK	6.80571	6.87604	0.0148334	0.0737065	0.89645	0.957013	no
AT1G09540	AT1G09540	MYB61	1:3086158-3087912	Col-0	hae-3 hsl2-3	OK	7.31835	7.79818	0.0916198	0.506365	0.4474	0.672047	no
AT1G09550	AT1G09550	PAE1	1:3089732-3092327	Col-0	hae-3 hsl2-3	OK	2.35039	2.23885	-0.0701431	-0.286736	0.67805	0.844248	no
AT1G09560	AT1G09560	GLP4	1:3093838-3094864	Col-0	hae-3 hsl2-3	OK	54.6565	57.1457	0.0642527	0.460759	0.5238	0.736489	no
AT1G09570	AT1G09570	PHYA	1:3095255-3100357	Col-0	hae-3 hsl2-3	OK	22.3045	23.539	0.0777193	0.446862	0.43635	0.661757	no
AT1G09575	AT1G09575	AT1G09575	1:3101670-3102925	Col-0	hae-3 hsl2-3	OK	5.60107	5.3468	-0.0670282	-0.340823	0.6227	0.808847	no
AT1G09580	AT1G09580	AT1G09580	1:3104587-3106290	Col-0	hae-3 hsl2-3	OK	18.0148	18.5066	0.0388632	0.250582	0.7303	0.874578	no
AT1G09590	AT1G09590	RPL21A	1:3106501-3107772	Col-0	hae-3 hsl2-3	OK	440.153	430.266	-0.032778	-0.251289	0.7528	0.886488	no
AT1G09600	AT1G09600	AT1G09600	1:3108616-3111318	Col-0	hae-3 hsl2-3	OK	2.02915	2.02824	-0.000648248	-0.00281274	0.9943	0.997244	no
AT1G09610	AT1G09610	GXM1	1:3111693-3116699	Col-0	hae-3 hsl2-3	OK	1.47843	1.6505	0.158837	0.0940364	0.89665	0.957106	no
AT1G09620	AT1G09620	AT1G09620	1:3111693-3116699	Col-0	hae-3 hsl2-3	OK	53.1179	51.901	-0.0334368	-0.185134	0.7462	0.882867	no
AT1G09625	AT1G09625	AT1G09625	1:3117136-3117567	Col-0	hae-3 hsl2-3	NOTEST	0.0275474	0.0194601	-0.501402	0	1	1	no
AT1G09630	AT1G09630	RABA2A	1:3118202-3119708	Col-0	hae-3 hsl2-3	OK	31.7943	33.308	0.0671021	0.465144	0.51875	0.73252	no
AT1G09640	AT1G09640	AT1G09640	1:3119877-3122526	Col-0	hae-3 hsl2-3	OK	191.783	186.148	-0.0430255	-0.225105	0.69515	0.854175	no
AT1G09645	AT1G09645	AT1G09645	1:3122955-3124578	Col-0	hae-3 hsl2-3	OK	38.8679	37.9147	-0.0358219	-0.263359	0.7382	0.878556	no
AT1G09650	AT1G09650	AT1G09650	1:3125806-3127284	Col-0	hae-3 hsl2-3	OK	0.852819	1.09052	0.354703	1.13586	0.0884	0.21443	no
AT1G09660	AT1G09660	AT1G09660	1:3127770-3131094	Col-0	hae-3 hsl2-3	OK	31.3124	30.54	-0.0360356	-0.203005	0.72125	0.869285	no
AT1G09665	AT1G09665	AT1G09665	1:3133094-3133674	Col-0	hae-3 hsl2-3	NOTEST	0.0908693	0.128607	0.501109	0	1	1	no
AT1G09680	AT1G09680	AT1G09680	1:3134106-3135930	Col-0	hae-3 hsl2-3	OK	1.25055	1.28613	0.0404669	0.149102	0.8148	0.919217	no
AT1G09690	AT1G09690	RPL21A	1:3136187-3137475	Col-0	hae-3 hsl2-3	OK	577.247	611.829	0.0839401	0.603777	0.43355	0.659355	no
AT1G09700	AT1G09700	DRB1	1:3137766-3140353	Col-0	hae-3 hsl2-3	OK	8.34	8.00749	-0.0586982	-0.332421	0.6017	0.794206	no
AT1G09710	AT1G09710	AT1G09710	1:3140867-3144370	Col-0	hae-3 hsl2-3	OK	4.80593	4.98691	0.0533326	0.253784	0.6506	0.827247	no
AT1G09720	AT1G09720	NET2B	1:3144437-3147303	Col-0	hae-3 hsl2-3	NOTEST	0.0669569	0.107903	0.688437	0	1	1	no
AT1G09730	AT1G09730	ULP2B	1:3147666-3154380	Col-0	hae-3 hsl2-3	OK	16.5032	16.523	0.00172273	0.00980493	0.9851	0.993472	no
AT1G09740	AT1G09740	AT1G09740	1:3154531-3156275	Col-0	hae-3 hsl2-3	OK	9.29404	5.52047	-0.751515	-4.00385	5e-05	0.000285517	yes
AT1G09750	AT1G09750	AT1G09750	1:3157500-3161692	Col-0	hae-3 hsl2-3	OK	63.0598	69.9402	0.1494	0.751521	0.2536	0.465392	no
AT1G09760	AT1G09760	U2A'	1:3157500-3161692	Col-0	hae-3 hsl2-3	OK	46.6524	45.011	-0.0516733	-0.154099	0.7854	0.904221	no
AT1G09770	AT1G09770	CDC5	1:3161840-3165360	Col-0	hae-3 hsl2-3	OK	47.7955	47.1106	-0.0208226	-0.12661	0.83355	0.928254	no
AT1G09780	AT1G09780	PGM1	1:3165369-3167869	Col-0	hae-3 hsl2-3	OK	79.1358	78.3279	-0.0148038	-0.0935893	0.8838	0.951682	no
AT1G09790	AT1G09790	COBL6	1:3168481-3170819	Col-0	hae-3 hsl2-3	OK	7.57458	9.43129	0.316288	1.78536	0.00695	0.0255369	yes
AT1G09794	AT1G09794	AT1G09794	1:3172107-3173463	Col-0	hae-3 hsl2-3	OK	13.39	14.2627	0.091091	0.639458	0.5537	0.759308	no
AT1G09795	AT1G09795	HISN1B	1:3173533-3180421	Col-0	hae-3 hsl2-3	OK	48.4929	47.057	-0.0433645	-0.270288	0.6914	0.852086	no
AT1G09800	AT1G09800	AT1G09800	1:3173533-3180421	Col-0	hae-3 hsl2-3	OK	6.13945	5.77617	-0.0879984	-0.16159	0.7757	0.89878	no
AT1G09810	AT1G09810	ECT11	1:3180935-3184224	Col-0	hae-3 hsl2-3	OK	12.7122	12.3362	-0.0433137	-0.261076	0.6906	0.851627	no
AT1G09812	AT1G09812	AT1G09812	1:3187816-3188580	Col-0	hae-3 hsl2-3	OK	15.0404	13.7804	-0.126227	-0.92795	0.4313	0.657365	no
AT1G09815	AT1G09815	POLD4	1:3189368-3190242	Col-0	hae-3 hsl2-3	OK	39.9535	41.7487	0.0634104	0.484646	0.55125	0.75745	no
AT1G09820	AT1G09820	AT1G09820	1:3190287-3192414	Col-0	hae-3 hsl2-3	OK	4.67001	4.77646	0.0325175	0.169979	0.79055	0.907055	no
AT1G09830	AT1G09830	PUR2	1:3192680-3195025	Col-0	hae-3 hsl2-3	OK	20.952	20.3459	-0.0423455	-0.265699	0.67675	0.843389	no
AT1G09840	AT1G09840	ASK10	1:3195823-3200291	Col-0	hae-3 hsl2-3	OK	24.8503	24.1127	-0.0434712	-0.246295	0.66515	0.836238	no
AT1G09850	AT1G09850	XBCP3	1:3201798-3205309	Col-0	hae-3 hsl2-3	OK	17.4778	15.4024	-0.18237	-1.12588	0.08575	0.209389	no
AT1G09860	AT1G09860	PUP16	1:3201798-3205309	Col-0	hae-3 hsl2-3	OK	0.275475	0.232574	-0.244233	-0.127557	0.82695	0.925253	no
AT1G09870	AT1G09870	AT1G09870	1:3205740-3208598	Col-0	hae-3 hsl2-3	OK	26.5566	26.4499	-0.00580343	-0.0370982	0.95385	0.98136	no
AT1G09880	AT1G09880	AT1G09880	1:3208827-3211653	Col-0	hae-3 hsl2-3	OK	2.30444	2.61312	0.181358	0.808123	0.2075	0.40562	no
AT1G09890	AT1G09890	AT1G09890	1:3214236-3217538	Col-0	hae-3 hsl2-3	OK	1.20942	1.21143	0.00239375	0.00871507	0.9912	0.995682	no
AT1G09900	AT1G09900	AT1G09900	1:3218132-3219929	Col-0	hae-3 hsl2-3	OK	16.7482	15.2917	-0.13126	-0.809513	0.20235	0.39853	no
AT1G09910	AT1G09910	AT1G09910	1:3220034-3224541	Col-0	hae-3 hsl2-3	OK	12.4028	13.9041	0.164847	0.996415	0.1089	0.251756	no
AT1G09920	AT1G09920	AT1G09920	1:3224683-3227070	Col-0	hae-3 hsl2-3	OK	36.8158	37.3333	0.0201404	0.140501	0.84455	0.933523	no
AT1G09930	AT1G09930	OPT2	1:3227489-3230043	Col-0	hae-3 hsl2-3	OK	0.418926	0.523177	0.320604	0.896364	0.15525	0.328573	no
AT1G09932	AT1G09932	AT1G09932	1:3230449-3233109	Col-0	hae-3 hsl2-3	OK	0.591248	0.261729	-1.17569	-2.09373	0.0005	0.00243247	yes
AT1G09935	AT1G09935	AT1G09935	1:3234059-3235530	Col-0	hae-3 hsl2-3	NOTEST	0	0	0	0	1	1	no
AT1G09940	AT1G09940	HEMA2	1:3236994-3239554	Col-0	hae-3 hsl2-3	OK	6.5624	6.12763	-0.0988938	-0.54513	0.3892	0.618171	no
AT1G09950	AT1G09950	RAS1	1:3240605-3241632	Col-0	hae-3 hsl2-3	OK	0.2719	0.203194	-0.42022	-0.776687	0.28505	0.504379	no
AT1G09960	AT1G09960	SUC4	1:3244212-3247200	Col-0	hae-3 hsl2-3	OK	7.62362	7.70688	0.0156716	0.0885574	0.89265	0.955304	no
AT1G09970	AT1G09970	LRR XI-23	1:3252239-3255693	Col-0	hae-3 hsl2-3	OK	49.6052	41.1598	-0.269257	-1.51807	0.0085	0.0304704	yes
AT1G09980	AT1G09980	AT1G09980	1:3256244-3261614	Col-0	hae-3 hsl2-3	OK	17.9384	18.6726	0.0578748	0.329951	0.5634	0.76659	no
AT1G09995	AT1G09995	AT1G09995	1:3262264-3263612	Col-0	hae-3 hsl2-3	OK	9.36912	10.1327	0.113029	0.652937	0.4142	0.641313	no
AT1G10000	AT1G10000	AT1G10000	1:3263876-3264788	Col-0	hae-3 hsl2-3	OK	0.904505	1.01075	0.160226	0.470247	0.52415	0.736768	no
AT1G10010	AT1G10010	AAP8	1:3265975-3268726	Col-0	hae-3 hsl2-3	OK	3.451	4.42015	0.357082	1.70368	0.01215	0.0415458	yes
AT1G10020	AT1G10020	AT1G10020	1:3269603-3271987	Col-0	hae-3 hsl2-3	OK	12.3983	12.5071	0.0126051	0.0751958	0.9042	0.960128	no
AT1G10030	AT1G10030	ERG28	1:3273824-3275837	Col-0	hae-3 hsl2-3	OK	34.3563	32.8586	-0.0643002	-0.46663	0.54865	0.755832	no
AT1G10040	AT1G10040	AT1G10040	1:3275890-3278697	Col-0	hae-3 hsl2-3	OK	2.05152	2.0081	-0.030865	-0.113538	0.8393	0.931015	no
AT1G10050	AT1G10050	AT1G10050	1:3279269-3283482	Col-0	hae-3 hsl2-3	OK	2.96077	2.8364	-0.0619127	-0.309227	0.61365	0.802693	no
AT1G10060	AT1G10060	BCAT1	1:3284238-3287107	Col-0	hae-3 hsl2-3	OK	2.82321	3.22029	0.189853	0.762997	0.1875	0.37721	no
AT1G10070	AT1G10070	BCAT2	1:3288086-3296198	Col-0	hae-3 hsl2-3	OK	5.64803	6.35158	0.169368	0.622677	0.34325	0.570503	no
AT1G10090	AT1G10090	AT1G10090	1:3288086-3296198	Col-0	hae-3 hsl2-3	OK	4.62121	4.59803	-0.00725362	-0.0291322	0.96025	0.983547	no
AT1G10095	AT1G10095	AT1G10095	1:3297323-3300443	Col-0	hae-3 hsl2-3	OK	3.92874	4.16795	0.0852719	0.414069	0.52895	0.740963	no
AT1G10100	AT1G10100	AT1G10100	1:3300696-3301489	Col-0	hae-3 hsl2-3	NOTEST	0.0220065	0.142287	2.6928	0	1	1	no
AT1G10110	AT1G10110	AT1G10110	1:3302741-3306824	Col-0	hae-3 hsl2-3	OK	0.797071	0.772001	-0.0461051	-0.0413751	0.94935	0.979534	no
AT1G10120	AT1G10120	BHLH74	1:3302741-3306824	Col-0	hae-3 hsl2-3	OK	22.0738	23.6009	0.0965081	0.540706	0.34225	0.569414	no
AT1G10130	AT1G10130	ECA3	1:3310929-3322213	Col-0	hae-3 hsl2-3	OK	18.5205	19.0468	0.0404235	0.244972	0.681	0.845901	no
AT1G10140	AT1G10140	AT1G10140	1:3322801-3323548	Col-0	hae-3 hsl2-3	OK	7.90812	9.16252	0.212408	1.18547	0.1355	0.296718	no
AT1G10150	AT1G10150	PP2A10	1:3325823-3327614	Col-0	hae-3 hsl2-3	OK	19.7555	17.5345	-0.172055	-1.07209	0.09	0.217393	no
AT1G10155	AT1G10155	ATPP2-A10	1:3327636-3328448	Col-0	hae-3 hsl2-3	OK	1.22433	1.53506	0.326299	1.04381	0.25015	0.460921	no
AT1G10160	AT1G10160	AT1G10160	1:3328970-3333470	Col-0	hae-3 hsl2-3	OK	2.88439	2.95807	0.0363926	0.190774	0.75165	0.885863	no
AT1G10170	AT1G10170	NFXL1	1:3333594-3337491	Col-0	hae-3 hsl2-3	OK	13.9581	14.2261	0.027439	0.16431	0.7833	0.903169	no
AT1G10180	AT1G10180	EXO84C	1:3338302-3341608	Col-0	hae-3 hsl2-3	OK	16.9191	18.8251	0.154001	0.945463	0.13	0.28794	no
AT1G10190	AT1G10190	AT1G10190	1:3343685-3345632	Col-0	hae-3 hsl2-3	OK	1.35312	1.44975	0.0995183	0.350545	0.60845	0.798713	no
AT1G10200	AT1G10200	WLIM1	1:3346389-3347885	Col-0	hae-3 hsl2-3	OK	65.8922	66.3612	0.0102315	0.07313	0.92015	0.967212	no
AT1G10210	AT1G10210	MPK1	1:3349218-3351180	Col-0	hae-3 hsl2-3	OK	4.23584	4.76523	0.169896	0.747485	0.1929	0.385112	no
AT1G10220	AT1G10220	AT1G10220	1:3352158-3354856	Col-0	hae-3 hsl2-3	OK	0.450504	0.28036	-0.684258	-1.00899	0.0761	0.190648	no
AT1G10230	AT1G10230	ASK18	1:3355570-3356359	Col-0	hae-3 hsl2-3	OK	29.7963	29.9388	0.00688539	0.0487037	0.9491	0.979366	no
AT1G10240	AT1G10240	FRS11	1:3356679-3359838	Col-0	hae-3 hsl2-3	OK	7.07258	7.56219	0.0965689	0.547181	0.38805	0.616749	no
AT1G10250	AT1G10250	AT1G10250	1:3360086-3360508	Col-0	hae-3 hsl2-3	NOTEST	0.0364913	0.0342478	-0.0915426	0	1	1	no
AT1G10260	AT1G10260	AT1G10260	1:3360525-3361247	Col-0	hae-3 hsl2-3	NOTEST	0	0.01038	inf	0	1	1	no
AT1G10270	AT1G10270	GRP23	1:3363503-3366488	Col-0	hae-3 hsl2-3	OK	8.24023	7.81947	-0.0756125	-0.43853	0.47545	0.696487	no
AT1G10280	AT1G10280	AT1G10280	1:3366492-3369095	Col-0	hae-3 hsl2-3	OK	5.34876	5.28894	-0.0162265	-0.0856793	0.89265	0.955304	no
AT1G10290	AT1G10290	DRP2A	1:3370557-3377463	Col-0	hae-3 hsl2-3	OK	38.9976	38.759	-0.00885367	-0.0535615	0.9314	0.972063	no
AT1G10300	AT1G10300	AT1G10300	1:3378141-3380226	Col-0	hae-3 hsl2-3	OK	1.76464	1.89911	0.105946	0.444007	0.4868	0.706062	no
AT1G10310	AT1G10310	AT1G10310	1:3381600-3383914	Col-0	hae-3 hsl2-3	OK	31.4979	32.2908	0.0358681	0.24997	0.7286	0.873652	no
AT1G10320	AT1G10320	AT1G10320	1:3384163-3388373	Col-0	hae-3 hsl2-3	OK	12.4656	12.6849	0.0251596	0.151519	0.80845	0.916459	no
AT1G10330	AT1G10330	PCMP-E71	1:3388746-3390150	Col-0	hae-3 hsl2-3	OK	2.11232	1.96398	-0.105043	-0.42283	0.52245	0.73537	no
AT1G10340	AT1G10340	AT1G10340	1:3390321-3392571	Col-0	hae-3 hsl2-3	OK	0.20246	0.0399697	-2.34066	-2.50707	0.0005	0.00243247	yes
AT1G10350	AT1G10350	AT1G10350	1:3393406-3395055	Col-0	hae-3 hsl2-3	OK	11.5428	11.2604	-0.0357341	-0.212149	0.7485	0.884165	no
AT1G10360	AT1G10360	GSTU18	1:3395557-3396849	Col-0	hae-3 hsl2-3	OK	50.9737	59.8353	0.231243	1.67091	0.0218	0.0685355	no
AT1G10370	AT1G10370	GSTU17	1:3397080-3398358	Col-0	hae-3 hsl2-3	OK	87.2321	94.6973	0.118465	0.851524	0.2388	0.446676	no
AT1G10380	AT1G10380	AT1G10380	1:3400605-3402324	Col-0	hae-3 hsl2-3	OK	6.44694	7.65967	0.248669	1.34082	0.05205	0.140484	no
AT1G10385	AT1G10385	EXO84A	1:3403223-3405856	Col-0	hae-3 hsl2-3	NOTEST	0.0641774	0.04949	-0.374929	0	1	1	no
AT1G10390	AT1G10390	NUP98A	1:3407023-3412843	Col-0	hae-3 hsl2-3	OK	31.6435	31.6257	-0.000811808	-0.00464796	0.9933	0.996757	no
AT1G10400	AT1G10400	UGT90A2	1:3414851-3416358	Col-0	hae-3 hsl2-3	NOTEST	0.0425121	0.0794164	0.901562	0	1	1	no
AT1G10410	AT1G10410	AT1G10410	1:3416679-3419639	Col-0	hae-3 hsl2-3	OK	43.6633	34.7444	-0.329641	-2.09269	0.00105	0.00477849	yes
AT1G10417	AT1G10417	AT1G10417	1:3424185-3427457	Col-0	hae-3 hsl2-3	OK	0.61948	0.707512	0.191697	0.557426	0.3927	0.62124	no
AT1G10419	AT1G10419	AT1G10419	1:3428030-3428425	Col-0	hae-3 hsl2-3	NOTEST	0	0	0	0	1	1	no
AT1G10430	AT1G10430	PP2A2	1:3428477-3430633	Col-0	hae-3 hsl2-3	OK	24.7647	25.0629	0.0172687	0.112313	0.8713	0.945886	no
AT1G10440	AT1G10440	AT1G10440	1:3431184-3431256	Col-0	hae-3 hsl2-3	NOTEST	0	0	0	0	1	1	no
AT1G10450	AT1G10450	SNL6	1:3431779-3438370	Col-0	hae-3 hsl2-3	OK	12.8197	12.3969	-0.0483773	-0.288914	0.6334	0.815989	no
AT1G10455	AT1G10455	AT1G10455	1:3438554-3439013	Col-0	hae-3 hsl2-3	OK	0.414046	0.425621	0.0397796	0.0823238	0.9419	0.976783	no
AT1G10460	AT1G10460	GLP7	1:3439321-3440320	Col-0	hae-3 hsl2-3	OK	4.87299	4.78441	-0.0264657	-0.129511	0.85625	0.938555	no
AT1G10470	AT1G10470	ARR4	1:3442326-3443957	Col-0	hae-3 hsl2-3	OK	78.6887	70.7605	-0.153213	-1.03721	0.12775	0.284286	no
AT1G10480	AT1G10480	ZFP5	1:3449690-3451226	Col-0	hae-3 hsl2-3	OK	0.229011	0.211653	-0.113721	-0.226115	0.7289	0.873826	no
AT1G10490	AT1G10490	AT1G10490	1:3453227-3461485	Col-0	hae-3 hsl2-3	OK	12.8008	11.2059	-0.191981	-0.598509	0.32635	0.55229	no
AT1G10500	AT1G10500	ISCA	1:3453227-3461485	Col-0	hae-3 hsl2-3	OK	162.379	139.989	-0.214047	-0.975967	0.0907	0.218671	no
AT1G10510	AT1G10510	emb2004	1:3461634-3465786	Col-0	hae-3 hsl2-3	OK	25.5948	24.2835	-0.0758753	-0.475371	0.4428	0.667579	no
AT1G10520	AT1G10520	AT1G10520	1:3465963-3469248	Col-0	hae-3 hsl2-3	OK	1.55933	1.39655	-0.159055	-0.593971	0.3674	0.595708	no
AT1G10522	AT1G10522	AT1G10522	1:3469579-3472672	Col-0	hae-3 hsl2-3	OK	37.5335	34.9728	-0.101948	-0.650849	0.3676	0.595862	no
AT1G10530	AT1G10530	AT1G10530	1:3469579-3472672	Col-0	hae-3 hsl2-3	OK	5.13767	6.11148	0.250409	0.462907	0.40855	0.63598	no
AT1G10538	AT1G10538	AT1G10538	1:3474514-3474765	Col-0	hae-3 hsl2-3	OK	0.504228	0.818281	0.698521	1.94526	0.4951	0.713169	no
AT1G10540	AT1G10540	NAT8	1:3474863-3477927	Col-0	hae-3 hsl2-3	OK	45.6912	52.8312	0.209473	1.33044	0.04025	0.114252	no
AT1G10550	AT1G10550	XTH33	1:3479152-3480988	Col-0	hae-3 hsl2-3	OK	3.22204	3.48649	0.113803	0.507971	0.46035	0.683753	no
AT1G10560	AT1G10560	PUB18	1:3484579-3486965	Col-0	hae-3 hsl2-3	OK	1.01687	0.779494	-0.383532	-1.34302	0.0341	0.099637	no
AT1G10570	AT1G10570	ULP1C	1:3487583-3491277	Col-0	hae-3 hsl2-3	OK	19.9869	19.9054	-0.00590047	-0.0329642	0.95395	0.981367	no
AT1G10580	AT1G10580	AT1G10580	1:3491280-3493737	Col-0	hae-3 hsl2-3	OK	27.4172	26.879	-0.0286035	-0.179931	0.77885	0.900613	no
AT1G10585	AT1G10585	AT1G10585	1:3493939-3495144	Col-0	hae-3 hsl2-3	OK	4.95478	5.66447	0.193119	0.94331	0.2191	0.42139	no
AT1G10586	AT1G10586	AT1G10586	1:3496927-3499439	Col-0	hae-3 hsl2-3	NOTEST	0	0.0235781	inf	0	1	1	no
AT1G10588	AT1G10588	AT1G10588	1:3501144-3501904	Col-0	hae-3 hsl2-3	OK	0.612489	1.15492	0.915034	1.63042	0.0071	0.0260315	yes
AT1G10590	AT1G10590	AT1G10590	1:3502003-3503457	Col-0	hae-3 hsl2-3	OK	128.456	127.545	-0.0102685	-0.058839	0.91755	0.966188	no
AT1G10600	AT1G10600	AMSH2	1:3503703-3505502	Col-0	hae-3 hsl2-3	OK	24.0007	25.2271	0.071895	0.385746	0.4998	0.716512	no
AT1G10610	AT1G10610	BHLH90	1:3506185-3511975	Col-0	hae-3 hsl2-3	OK	5.10013	5.32028	0.0609681	0.31869	0.61585	0.804143	no
AT1G10620	AT1G10620	PERK11	1:3506185-3511975	Col-0	hae-3 hsl2-3	NOTEST	0.0444103	0.072966	0.71633	0	1	1	no
AT1G10630	AT1G10630	ATARFA1F	1:3512794-3514729	Col-0	hae-3 hsl2-3	OK	111.196	114.925	0.0475815	0.336131	0.6458	0.824191	no
AT1G10640	AT1G10640	AT1G10640	1:3515364-3517888	Col-0	hae-3 hsl2-3	OK	92.2813	110.154	0.25541	1.61298	0.01365	0.0459332	yes
AT1G10650	AT1G10650	AT1G10650	1:3524017-3526346	Col-0	hae-3 hsl2-3	OK	35.8005	32.0435	-0.159949	-0.906562	0.10855	0.251135	no
AT1G10652	AT1G10652	AT1G10652	1:3527708-3527831	Col-0	hae-3 hsl2-3	NOTEST	0	0.734576	inf	0	1	1	no
AT1G10657	AT1G10657	AT1G10657	1:3530466-3531842	Col-0	hae-3 hsl2-3	OK	82.2578	72.7373	-0.177457	-1.00693	0.08195	0.202106	no
AT1G10660	AT1G10660	AT1G10660	1:3532423-3535131	Col-0	hae-3 hsl2-3	OK	18.7356	18.6352	-0.00774985	-0.0423507	0.9414	0.976581	no
AT1G10670	AT1G10670	ACLA-1	1:3535382-3538439	Col-0	hae-3 hsl2-3	OK	200.75	202.529	0.0127301	0.0685078	0.90665	0.961126	no
AT1G10680	AT1G10680	ABCB10	1:3538469-3543782	Col-0	hae-3 hsl2-3	OK	1.45765	1.55226	0.0907186	0.403144	0.5062	0.722051	no
AT1G10682	AT1G10682	AT1G10682	1:3544990-3545471	Col-0	hae-3 hsl2-3	OK	109.632	89.1229	-0.2988	-2.82452	0.00305	0.0123478	yes
AT1G10690	AT1G10690	AT1G10690	1:3549991-3550632	Col-0	hae-3 hsl2-3	OK	8.69738	9.17244	0.0767257	0.438882	0.59095	0.785973	no
AT1G10700	AT1G10700	PRS3	1:3554103-3556503	Col-0	hae-3 hsl2-3	OK	10.8111	8.41134	-0.362103	-2.08967	0.00155	0.00679343	yes
AT1G10705	AT1G10705	AT1G10705	1:3557113-3557457	Col-0	hae-3 hsl2-3	OK	1.91367	1.21951	-0.650042	-2.7782	0.2519	0.463025	no
AT1G10710	AT1G10710	PHS1	1:3558357-3561634	Col-0	hae-3 hsl2-3	OK	0.602169	0.469627	-0.358652	-0.811061	0.1618	0.339046	no
AT1G10717	AT1G10717	ESF1.3	1:3562179-3562554	Col-0	hae-3 hsl2-3	OK	1.4686	0.980663	-0.582608	-2.2098	0.2815	0.500345	no
AT1G10720	AT1G10720	AT1G10720	1:3562951-3564759	Col-0	hae-3 hsl2-3	OK	21.947	22.0242	0.00506024	0.0321579	0.9616	0.984097	no
AT1G10730	AT1G10730	AP1M1	1:3565462-3567779	Col-0	hae-3 hsl2-3	OK	9.64056	10.2472	0.0880478	0.509764	0.45275	0.676843	no
AT1G10740	AT1G10740	AT1G10740	1:3567904-3570838	Col-0	hae-3 hsl2-3	OK	23.4444	23.0085	-0.0270791	-0.152653	0.79225	0.907846	no
AT1G10745	AT1G10745	ESF1.2	1:3572709-3573066	Col-0	hae-3 hsl2-3	OK	39.7409	50.0109	0.331616	4.80352	0.0389	0.111066	no
AT1G10747	AT1G10747	ESF1.1	1:3574311-3578474	Col-0	hae-3 hsl2-3	NOTEST	0	0.0202423	inf	0	1	1	no
AT1G10750	AT1G10750	AT1G10750	1:3574311-3578474	Col-0	hae-3 hsl2-3	OK	4.64041	4.65762	0.00534162	0.0240896	0.96605	0.986036	no
AT1G10760	AT1G10760	GWD1	1:3581033-3590928	Col-0	hae-3 hsl2-3	OK	17.4887	19.4892	0.15625	0.928318	0.1172	0.266149	no
AT1G10770	AT1G10770	AT1G10770	1:3591632-3592411	Col-0	hae-3 hsl2-3	OK	6.02397	7.83366	0.378972	1.97613	0.00995	0.0349327	yes
AT1G10780	AT1G10780	AT1G10780	1:3592745-3595077	Col-0	hae-3 hsl2-3	OK	8.632	9.42535	0.126851	0.725535	0.2669	0.482315	no
AT1G10790	AT1G10790	AT1G10790	1:3596359-3597847	Col-0	hae-3 hsl2-3	OK	0.814004	0.872806	0.100624	0.285585	0.6888	0.850584	no
AT1G10800	AT1G10800	AT1G10800	1:3598157-3598591	Col-0	hae-3 hsl2-3	OK	0.471207	0.753295	0.676853	1.5682	0.14585	0.313655	no
AT1G10810	AT1G10810	AT1G10810	1:3599270-3600877	Col-0	hae-3 hsl2-3	OK	0.508913	0.552484	0.118514	0.301615	0.663	0.835162	no
AT1G10820	AT1G10820	AT1G10820	1:3600909-3605076	Col-0	hae-3 hsl2-3	OK	19.6766	20.6064	0.0666073	0.369878	0.516	0.730357	no
AT1G10830	AT1G10830	Z-ISO	1:3605575-3607493	Col-0	hae-3 hsl2-3	OK	16.9417	16.8938	-0.0040895	-0.0217889	0.9702	0.987476	no
AT1G10840	AT1G10840	TIF3H1	1:3607630-3610520	Col-0	hae-3 hsl2-3	OK	104.901	102.694	-0.0306718	-0.173313	0.75925	0.889836	no
AT1G10850	AT1G10850	AT1G10850	1:3611746-3616159	Col-0	hae-3 hsl2-3	OK	22.9805	26.0781	0.18243	1.01919	0.0974	0.231002	no
AT1G10865	AT1G10865	AT1G10865	1:3611746-3616159	Col-0	hae-3 hsl2-3	OK	35.9511	38.5544	0.100862	0.224399	0.7029	0.859118	no
AT1G10870	AT1G10870	AGD4	1:3616609-3623758	Col-0	hae-3 hsl2-3	OK	18.3156	17.4483	-0.0699896	-0.427517	0.4816	0.701719	no
AT1G10880	AT1G10880	AT1G10880	1:3624034-3627082	Col-0	hae-3 hsl2-3	NOTEST	0.01915	0.00544723	-1.81375	0	1	1	no
AT1G10890	AT1G10890	AT1G10890	1:3627725-3630765	Col-0	hae-3 hsl2-3	OK	41.1269	38.3572	-0.100586	-0.676356	0.31315	0.537578	no
AT1G10900	AT1G10900	PIP5K7	1:3632233-3637141	Col-0	hae-3 hsl2-3	OK	8.50016	8.76017	0.0434679	0.253283	0.681	0.845901	no
AT1G10910	AT1G10910	AT1G10910	1:3639877-3644162	Col-0	hae-3 hsl2-3	OK	17.6497	17.5609	-0.0072778	-0.0448854	0.94515	0.977911	no
AT1G10920	AT1G10920	LOV1	1:3644419-3647768	Col-0	hae-3 hsl2-3	OK	4.42443	5.01149	0.179748	0.89855	0.12145	0.273563	no
AT1G10930	AT1G10930	RECQL4A	1:3647893-3655590	Col-0	hae-3 hsl2-3	OK	9.68775	9.40093	-0.0433571	-0.256145	0.6677	0.837936	no
AT1G10940	AT1G10940	SRK2A	1:3655776-3658608	Col-0	hae-3 hsl2-3	OK	51.4729	53.0515	0.0435799	0.248867	0.66775	0.837952	no
AT1G10950	AT1G10950	TMN1	1:3659208-3663984	Col-0	hae-3 hsl2-3	OK	85.1934	84.2601	-0.0158923	-0.0974629	0.8763	0.94823	no
AT1G10960	AT1G10960	FD1	1:3664385-3665039	Col-0	hae-3 hsl2-3	OK	514.143	504.716	-0.0266967	-0.209277	0.80305	0.913858	no
AT1G10970	AT1G10970	ZIP4	1:3665086-3667139	Col-0	hae-3 hsl2-3	OK	7.78688	9.10206	0.225147	1.27086	0.0545	0.145802	no
AT1G10980	AT1G10980	AT1G10980	1:3667247-3669902	Col-0	hae-3 hsl2-3	OK	6.02323	5.9707	-0.0126379	-0.068343	0.9162	0.965727	no
AT1G10990	AT1G10990	AT1G10990	1:3670277-3671187	Col-0	hae-3 hsl2-3	OK	0.828371	0.914014	0.141939	0.305162	0.5954	0.789289	no
AT1G11000	AT1G11000	MLO4	1:3671755-3675979	Col-0	hae-3 hsl2-3	OK	13.36	13.756	0.0421472	0.255684	0.68745	0.849753	no
AT1G11010	AT1G11010	AT1G11010	1:3676606-3676644	Col-0	hae-3 hsl2-3	NOTEST	0	0	0	0	1	1	no
AT1G11020	AT1G11020	AT1G11020	1:3676690-3678524	Col-0	hae-3 hsl2-3	OK	15.6024	16.0488	0.040698	0.252936	0.70305	0.85924	no
AT1G11030	AT1G11030	AT1G11030	1:3678774-3678848	Col-0	hae-3 hsl2-3	NOTEST	0	0	0	0	1	1	no
AT1G11040	AT1G11040	AT1G11040	1:3679224-3680924	Col-0	hae-3 hsl2-3	NOTEST	0.0197897	0.0270911	0.453068	0	1	1	no
AT1G11050	AT1G11050	AT1G11050	1:3681887-3684169	Col-0	hae-3 hsl2-3	OK	8.85156	8.90784	0.00914408	0.0526907	0.93155	0.97207	no
AT1G11055	AT1G11055	AT1G11055	1:3681887-3684169	Col-0	hae-3 hsl2-3	OK	14.6842	18.7319	0.351233	0.231329	0.683	0.847189	no
AT1G11060	AT1G11060	AT1G11060	1:3684567-3689847	Col-0	hae-3 hsl2-3	OK	8.54774	8.38253	-0.0281559	-0.164478	0.788	0.90566	no
AT1G11070	AT1G11070	AT1G11070	1:3690211-3693648	Col-0	hae-3 hsl2-3	OK	1.9147	1.73115	-0.145389	-0.62931	0.3053	0.528467	no
AT1G11080	AT1G11080	SCPL31	1:3694671-3698013	Col-0	hae-3 hsl2-3	OK	34.3068	25.253	-0.442039	-2.48921	5e-05	0.000285517	yes
AT1G11090	AT1G11090	AT1G11090	1:3702607-3709302	Col-0	hae-3 hsl2-3	OK	16.7746	18.0715	0.107437	0.648441	0.34675	0.574376	no
AT1G11100	AT1G11100	AT1G11100	1:3702607-3709302	Col-0	hae-3 hsl2-3	OK	0.504331	0.495091	-0.0266788	-0.0410942	0.94215	0.976783	no
AT1G11110	AT1G11110	AT1G11110	1:3710207-3712503	Col-0	hae-3 hsl2-3	NOTEST	0	0	0	0	1	1	no
AT1G11112	AT1G11112	AT1G11112	1:3712998-3713735	Col-0	hae-3 hsl2-3	OK	0.746384	0.681822	-0.130523	-0.339123	0.6659	0.836731	no
AT1G11120	AT1G11120	AT1G11120	1:3715183-3717320	Col-0	hae-3 hsl2-3	OK	14.6954	15.0578	0.0351409	0.145249	0.79895	0.911366	no
AT1G11125	AT1G11125	AT1G11125	1:3718782-3719711	Col-0	hae-3 hsl2-3	OK	3.56687	3.22308	-0.146217	-0.643615	0.38245	0.611117	no
AT1G11130	AT1G11130	SUB	1:3722856-3727450	Col-0	hae-3 hsl2-3	OK	18.1163	17.3852	-0.0594303	-0.362614	0.5572	0.76181	no
AT1G11145	AT1G11145	AT1G11145	1:3727531-3728166	Col-0	hae-3 hsl2-3	NOTEST	0.0704141	0.0983082	0.481447	0	1	1	no
AT1G11150	AT1G11150	AT1G11150	1:3728970-3731624	Col-0	hae-3 hsl2-3	OK	2.08239	2.2019	0.0805078	0.366457	0.5469	0.75481	no
AT1G11160	AT1G11160	AT1G11160	1:3733138-3739842	Col-0	hae-3 hsl2-3	OK	1.79374	1.78029	-0.0108598	-0.0505028	0.9334	0.97284	no
AT1G11170	AT1G11170	AT1G11170	1:3740764-3744675	Col-0	hae-3 hsl2-3	OK	5.38212	5.7285	0.0899836	0.420416	0.46345	0.686492	no
AT1G11175	AT1G11175	AT1G11175	1:3744857-3745655	Col-0	hae-3 hsl2-3	OK	10.3196	11.0903	0.10391	0.611082	0.4265	0.65275	no
AT1G11180	AT1G11180	SCAMP5	1:3745773-3748521	Col-0	hae-3 hsl2-3	OK	8.83704	9.11202	0.0442079	0.206703	0.7212	0.869285	no
AT1G11185	AT1G11185	AT1G11185	1:3749509-3750035	Col-0	hae-3 hsl2-3	OK	1.07899	0.935508	-0.205857	-0.589654	0.5264	0.738582	no
AT1G11190	AT1G11190	ENDO1	1:3750065-3752780	Col-0	hae-3 hsl2-3	OK	84.669	61.1394	-0.469732	-3.18442	5e-05	0.000285517	yes
AT1G11200	AT1G11200	AT1G11200	1:3753364-3755641	Col-0	hae-3 hsl2-3	OK	15.9282	15.398	-0.0488409	-0.304643	0.65775	0.831967	no
AT1G11210	AT1G11210	AT1G11210	1:3755676-3756998	Col-0	hae-3 hsl2-3	OK	0.613846	0.567581	-0.11305	-0.296589	0.66535	0.836366	no
AT1G11220	AT1G11220	AT1G11220	1:3759861-3761165	Col-0	hae-3 hsl2-3	OK	4.82124	5.48715	0.186651	0.930886	0.1853	0.37405	no
AT1G11230	AT1G11230	AT1G11230	1:3763267-3764483	Col-0	hae-3 hsl2-3	NOTEST	0	0.00604364	inf	0	1	1	no
AT1G11240	AT1G11240	AT1G11240	1:3766753-3768294	Col-0	hae-3 hsl2-3	OK	48.1711	42.6289	-0.176336	-1.2743	0.0896	0.216628	no
AT1G11250	AT1G11250	SYP125	1:3768723-3769706	Col-0	hae-3 hsl2-3	NOTEST	0.1937	0.142362	-0.444256	0	1	1	no
AT1G11260	AT1G11260	STP1	1:3777327-3780337	Col-0	hae-3 hsl2-3	OK	46.195	47.1129	0.0283876	0.181176	0.77795	0.90014	no
AT1G11265	AT1G11265	AT1G11265	1:3780428-3786990	Col-0	hae-3 hsl2-3	NOTEST	0.00201216	0	#NAME?	0	1	1	no
AT1G11270	AT1G11270	AT1G11270	1:3780428-3786990	Col-0	hae-3 hsl2-3	OK	4.11862	4.63725	0.171108	0.721733	0.20915	0.407634	no
AT1G11280	AT1G11280	AT1G11280	1:3787333-3790876	Col-0	hae-3 hsl2-3	OK	15.5267	16.2492	0.0656165	0.369389	0.51815	0.732054	no
AT1G11290	AT1G11290	PCMP-H40	1:3791453-3793883	Col-0	hae-3 hsl2-3	OK	1.89386	1.9392	0.0341302	0.149219	0.8111	0.917712	no
AT1G11300	AT1G11300	AT1G11300	1:3794237-3800719	Col-0	hae-3 hsl2-3	OK	0.441434	0.416665	-0.0833084	-0.285742	0.62845	0.81264	no
AT1G11310	AT1G11310	MLO2	1:3800737-3804185	Col-0	hae-3 hsl2-3	OK	51.9362	38.5697	-0.429272	-2.44938	5e-05	0.000285517	yes
AT1G11320	AT1G11320	AT1G11320	1:3807127-3808875	Col-0	hae-3 hsl2-3	OK	4.27367	4.06727	-0.0714137	-0.349986	0.5919	0.786588	no
AT1G11330	AT1G11330	AT1G11330	1:3810092-3813607	Col-0	hae-3 hsl2-3	OK	15.6481	15.7109	0.00577224	0.032553	0.9562	0.982159	no
AT1G11340	AT1G11340	RKS1	1:3814115-3817420	Col-0	hae-3 hsl2-3	NOTEST	0.00697189	0.0138298	0.988159	0	1	1	no
AT1G11350	AT1G11350	SD113	1:3817590-3820805	Col-0	hae-3 hsl2-3	OK	3.96942	4.02707	0.0208042	0.108152	0.8622	0.941619	no
AT1G11360	AT1G11360	AT1G11360	1:3821442-3823088	Col-0	hae-3 hsl2-3	OK	29.3185	31.6384	0.109864	0.610701	0.2868	0.50655	no
AT1G11362	AT1G11362	AT1G11362	1:3824509-3825196	Col-0	hae-3 hsl2-3	OK	0.475342	0.605788	0.349848	0.810268	0.31875	0.543898	no
AT1G11370	AT1G11370	PME56	1:3828097-3830945	Col-0	hae-3 hsl2-3	OK	1.34885	1.6677	0.306125	1.02797	0.1655	0.344753	no
AT1G11380	AT1G11380	AT1G11380	1:3832622-3834191	Col-0	hae-3 hsl2-3	OK	8.42796	8.78006	0.0590465	0.330796	0.63895	0.81971	no
AT1G11390	AT1G11390	AT1G11390	1:3834458-3837629	Col-0	hae-3 hsl2-3	OK	7.84848	7.27295	-0.109871	-0.628163	0.3132	0.537636	no
AT1G11400	AT1G11400	PYM	1:3837820-3840207	Col-0	hae-3 hsl2-3	OK	22.434	21.8963	-0.0349953	-0.185554	0.7486	0.884178	no
AT1G11410	AT1G11410	AT1G11410	1:3841285-3844432	Col-0	hae-3 hsl2-3	OK	9.52722	10.457	0.134334	0.793268	0.18935	0.380097	no
AT1G11420	AT1G11420	ATDUF2	1:3844580-3846872	Col-0	hae-3 hsl2-3	OK	2.98425	3.19966	0.100547	0.470273	0.466	0.688839	no
AT1G11430	AT1G11430	MORF9	1:3847242-3849162	Col-0	hae-3 hsl2-3	OK	137.012	131.919	-0.0546522	-0.394589	0.58415	0.781361	no
AT1G11440	AT1G11440	AT1G11440	1:3849359-3850662	Col-0	hae-3 hsl2-3	OK	11.3677	12.3338	0.117669	0.701645	0.3024	0.525002	no
AT1G11450	AT1G11450	AT1G11450	1:3853242-3855385	Col-0	hae-3 hsl2-3	OK	3.00232	3.23216	0.106421	0.381633	0.5081	0.723786	no
AT1G11460	AT1G11460	AT1G11460	1:3857004-3859268	Col-0	hae-3 hsl2-3	NOTEST	0.12811	0.168163	0.392472	0	1	1	no
AT1G11470	AT1G11470	AT1G11470	1:3859661-3860604	Col-0	hae-3 hsl2-3	NOTEST	0.0203564	0	#NAME?	0	1	1	no
AT1G11475	AT1G11475	NRPB10	1:3862398-3864030	Col-0	hae-3 hsl2-3	OK	125.339	119.016	-0.074677	-0.657037	0.45945	0.683211	no
AT1G11480	AT1G11480	AT1G11480	1:3864152-3866969	Col-0	hae-3 hsl2-3	OK	28.1306	30.8827	0.134658	0.768065	0.1835	0.371623	no
AT1G11482	AT1G11482	AT1G11482	1:3867404-3868870	Col-0	hae-3 hsl2-3	NOTEST	0.143327	0.083844	-0.773528	0	1	1	no
AT1G11490	AT1G11490	AT1G11490	1:3868883-3870065	Col-0	hae-3 hsl2-3	OK	0.222851	0.295248	0.405849	0.787167	0.2673	0.482832	no
AT1G11500	AT1G11500	AT1G11500	1:3870832-3871570	Col-0	hae-3 hsl2-3	OK	1.67113	1.93745	0.213336	0.747273	0.40675	0.634417	no
AT1G11510	AT1G11510	AT1G11510	1:3871777-3872836	Col-0	hae-3 hsl2-3	OK	0.424134	0.379236	-0.161424	-0.357209	0.61815	0.805687	no
AT1G11520	AT1G11520	AT1G11520	1:3873028-3873619	Col-0	hae-3 hsl2-3	NOTEST	0.0122358	0.0127229	0.0563139	0	1	1	no
AT1G11530	AT1G11530	CXXS1	1:3874436-3877155	Col-0	hae-3 hsl2-3	OK	18.4949	19.3831	0.0676746	0.452355	0.59935	0.792479	no
AT1G11540	AT1G11540	AT1G11540	1:3874436-3877155	Col-0	hae-3 hsl2-3	OK	0.390701	0.398642	0.0290283	0.0290756	0.96295	0.984733	no
AT1G11545	AT1G11545	XTH8	1:3878549-3880361	Col-0	hae-3 hsl2-3	OK	17.6617	16.5619	-0.0927625	-0.585505	0.4055	0.633138	no
AT1G11550	AT1G11550	AT1G11550	1:3881528-3881608	Col-0	hae-3 hsl2-3	NOTEST	0	0	0	0	1	1	no
AT1G11560	AT1G11560	OST3A	1:3881787-3882819	Col-0	hae-3 hsl2-3	NOTEST	0.108465	0.0292872	-1.88888	0	1	1	no
AT1G11570	AT1G11570	NTL	1:3883279-3883956	Col-0	hae-3 hsl2-3	OK	8.24668	7.89482	-0.0629073	-0.191471	0.7383	0.878628	no
AT1G11572	AT1G11572	AT1G11572	1:3884355-3884952	Col-0	hae-3 hsl2-3	OK	0.442377	0.184001	-1.26556	-2.13961	0.02245	0.0702466	no
AT1G11580	AT1G11580	PME18	1:3888689-3890811	Col-0	hae-3 hsl2-3	OK	33.2866	33.0088	-0.0120926	-0.0770521	0.9023	0.959622	no
AT1G11590	AT1G11590	PME19	1:3892579-3894677	Col-0	hae-3 hsl2-3	OK	2.55214	2.30084	-0.14955	-0.646354	0.32055	0.545938	no
AT1G11592	AT1G11592	AT1G11592	1:3895178-3896934	Col-0	hae-3 hsl2-3	OK	11.3604	11.7667	0.050689	0.245135	0.66925	0.839135	no
AT1G11593	AT1G11593	AT1G11593	1:3898001-3898609	Col-0	hae-3 hsl2-3	OK	3.58831	5.01215	0.482125	2.21607	0.0116	0.0398886	yes
AT1G11595	AT1G11595	AT1G11595	1:3898630-3899699	Col-0	hae-3 hsl2-3	NOTEST	0.0599192	0.0565468	-0.0835725	0	1	1	no
AT1G11600	AT1G11600	CYP77B1	1:3902011-3903782	Col-0	hae-3 hsl2-3	OK	3.67552	4.3992	0.259291	1.27884	0.0476	0.130797	no
AT1G11608	AT1G11608	AT1G11608	1:3905578-3906818	Col-0	hae-3 hsl2-3	NOTEST	0.00610521	0	#NAME?	0	1	1	no
AT1G11610	AT1G11610	CYP71A18	1:3906861-3909338	Col-0	hae-3 hsl2-3	NOTEST	0	0	0	0	1	1	no
AT1G11620	AT1G11620	AT1G11620	1:3910832-3911924	Col-0	hae-3 hsl2-3	NOTEST	0	0	0	0	1	1	no
AT1G11630	AT1G11630	AT1G11630	1:3912901-3914407	Col-0	hae-3 hsl2-3	OK	8.98234	8.83624	-0.0236592	-0.135203	0.83225	0.927715	no
AT1G11640	AT1G11640	AT1G11640	1:3914628-3914700	Col-0	hae-3 hsl2-3	NOTEST	0	0	0	0	1	1	no
AT1G11650	AT1G11650	RBP45B	1:3914773-3918176	Col-0	hae-3 hsl2-3	OK	130.395	134.429	0.0439642	0.24405	0.6781	0.844248	no
AT1G11655	AT1G11655	AT1G11655	1:3919271-3919774	Col-0	hae-3 hsl2-3	NOTEST	0.0256782	0	#NAME?	0	1	1	no
AT1G11660	AT1G11660	HSP70-16	1:3920542-3924555	Col-0	hae-3 hsl2-3	OK	20.2562	19.279	-0.0713323	-0.438612	0.4755	0.69653	no
AT1G11670	AT1G11670	AT1G11670	1:3928161-3931576	Col-0	hae-3 hsl2-3	OK	7.24079	8.52533	0.235609	1.33621	0.03765	0.108158	no
AT1G11680	AT1G11680	CYP51G1	1:3938500-3940754	Col-0	hae-3 hsl2-3	OK	74.3741	79.0306	0.0876126	0.558094	0.38105	0.609613	no
AT1G11684	AT1G11684	AT1G11684	1:3941102-3941300	Col-0	hae-3 hsl2-3	NOTEST	0.213271	0.784517	1.87912	0	1	1	no
AT1G11690	AT1G11690	AT1G11690	1:3941468-3942212	Col-0	hae-3 hsl2-3	OK	0.452932	0.544467	0.26555	0.609414	0.4369	0.662295	no
AT1G11700	AT1G11700	AT1G11700	1:3945736-3946613	Col-0	hae-3 hsl2-3	OK	42.1012	53.557	0.347214	2.50318	0.0007	0.00331016	yes
AT1G11710	AT1G11710	AT1G11710	1:3948713-3951359	Col-0	hae-3 hsl2-3	OK	2.43018	2.22622	-0.126468	-0.586123	0.34715	0.574786	no
AT1G11720	AT1G11720	SS3	1:3951552-3957044	Col-0	hae-3 hsl2-3	OK	11.4834	13.0259	0.181833	1.02649	0.07385	0.186043	no
AT1G11730	AT1G11730	B3GALT1	1:3957472-3960113	Col-0	hae-3 hsl2-3	OK	6.51523	5.72389	-0.186822	-0.972275	0.1593	0.335103	no
AT1G11735	AT1G11735	MIR171B	1:3961347-3961464	Col-0	hae-3 hsl2-3	OK	43.5408	39.4117	-0.143745	-4.9718	0.69785	0.855539	no
AT1G11740	AT1G11740	AT1G11740	1:3963053-3966824	Col-0	hae-3 hsl2-3	OK	0.440647	0.437383	-0.0107261	-0.0293594	0.95435	0.981495	no
AT1G11750	AT1G11750	CLPP6	1:3967475-3971840	Col-0	hae-3 hsl2-3	OK	63.2676	67.53	0.0940622	0.576536	0.3953	0.6237	no
AT1G11755	AT1G11755	LEW1	1:3967475-3971840	Col-0	hae-3 hsl2-3	OK	13.2046	12.8303	-0.0414841	-0.0963853	0.86685	0.943746	no
AT1G11760	AT1G11760	MED32	1:3972031-3973286	Col-0	hae-3 hsl2-3	OK	16.7198	17.4978	0.0656143	0.421911	0.57265	0.773183	no
AT1G11765	AT1G11765	AT1G11765	1:3973874-3974509	Col-0	hae-3 hsl2-3	OK	2.09113	2.3172	0.148099	0.536695	0.5247	0.737235	no
AT1G11770	AT1G11770	AT1G11770	1:3975678-3979195	Col-0	hae-3 hsl2-3	OK	0.138258	0.264751	0.937269	0.70404	0.30605	0.529251	no
AT1G11780	AT1G11780	AT1G11780	1:3975678-3979195	Col-0	hae-3 hsl2-3	OK	6.53175	6.04488	-0.111755	-0.531982	0.34835	0.576069	no
AT1G11785	AT1G11785	AT1G11785	1:3979861-3980956	Col-0	hae-3 hsl2-3	OK	0.366916	1.21055	1.72214	3.85453	0.0015	0.00659391	yes
AT1G11790	AT1G11790	ADT1	1:3981247-3985215	Col-0	hae-3 hsl2-3	OK	17.2083	16.9819	-0.0191063	-0.104865	0.8567	0.938699	no
AT1G11800	AT1G11800	AT1G11800	1:3985224-3987290	Col-0	hae-3 hsl2-3	OK	9.6284	9.85315	0.0332884	0.193654	0.77095	0.896111	no
AT1G11803	AT1G11803	AT1G11803	1:3987754-3988030	Col-0	hae-3 hsl2-3	NOTEST	0	0	0	0	1	1	no
AT1G11806	AT1G11806	AT1G11806	1:3988345-3989398	Col-0	hae-3 hsl2-3	NOTEST	0	0	0	0	1	1	no
AT1G11810	AT1G11810	AT1G11810	1:3989762-3993598	Col-0	hae-3 hsl2-3	OK	0.389131	0.292535	-0.411648	-0.219133	0.75885	0.889585	no
AT1G11820	AT1G11820	AT1G11820	1:3989762-3993598	Col-0	hae-3 hsl2-3	OK	34.4386	34.4555	0.000704224	0.00399447	0.99485	0.997529	no
AT1G11840	AT1G11840	ATGLX1	1:3995168-3997907	Col-0	hae-3 hsl2-3	OK	418.833	423.464	0.0158656	0.0814791	0.88635	0.952473	no
AT1G11850	AT1G11850	AT1G11850	1:3999198-3999876	Col-0	hae-3 hsl2-3	OK	411.389	434.098	0.077518	0.429819	0.4584	0.682114	no
AT1G11860	AT1G11860	GDCST	1:4001112-4003442	Col-0	hae-3 hsl2-3	OK	331.164	341.946	0.0462194	0.236417	0.6825	0.846894	no
AT1G11870	AT1G11870	ATSRS	1:4003845-4006739	Col-0	hae-3 hsl2-3	OK	15.5337	15.6319	0.00908927	0.0495242	0.9309	0.971848	no
AT1G11880	AT1G11880	AT1G11880	1:4007704-4010433	Col-0	hae-3 hsl2-3	OK	4.87683	4.89069	0.00409431	0.0211267	0.9743	0.989078	no
AT1G11890	AT1G11890	SEC22	1:4010778-4014681	Col-0	hae-3 hsl2-3	OK	48.5207	46.5039	-0.0612491	-0.407817	0.5599	0.763853	no
AT1G11900	AT1G11900	AT1G11900	1:4010778-4014681	Col-0	hae-3 hsl2-3	OK	3.61023	3.82565	0.0836142	0.133563	0.8159	0.9198	no
AT1G11905	AT1G11905	AT1G11905	1:4014846-4016540	Col-0	hae-3 hsl2-3	OK	22.3587	20.4297	-0.13017	-0.692565	0.224	0.428008	no
AT1G11910	AT1G11910	APA1	1:4016783-4020983	Col-0	hae-3 hsl2-3	OK	428.293	444.531	0.0536829	0.283141	0.66115	0.833948	no
AT1G11915	AT1G11915	AT1G11915	1:4021824-4023292	Col-0	hae-3 hsl2-3	OK	1.78663	1.83475	0.0383478	0.144681	0.837	0.930204	no
AT1G11920	AT1G11920	AT1G11920	1:4023666-4025097	Col-0	hae-3 hsl2-3	NOTEST	0	0	0	0	1	1	no
AT1G11925	AT1G11925	AT1G11925	1:4025929-4026732	Col-0	hae-3 hsl2-3	OK	3.83618	0.217745	-4.13896	-9.30389	5e-05	0.000285517	yes
AT1G11930	AT1G11930	AT1G11930	1:4028691-4030584	Col-0	hae-3 hsl2-3	OK	58.7709	64.8583	0.142189	0.811945	0.15265	0.32452	no
AT1G11940	AT1G11940	AT1G11940	1:4031573-4034078	Col-0	hae-3 hsl2-3	OK	11.232	11.165	-0.00862756	-0.0511122	0.93885	0.975295	no
AT1G11950	AT1G11950	AT1G11950	1:4034586-4038758	Col-0	hae-3 hsl2-3	OK	3.52512	2.8645	-0.299389	-1.50715	0.0144	0.0480844	yes
AT1G11960	AT1G11960	AT1G11960	1:4039710-4043880	Col-0	hae-3 hsl2-3	OK	5.37815	4.96973	-0.113943	-0.618567	0.31625	0.541063	no
AT1G11970	AT1G11970	AT1G11970	1:4044369-4044669	Col-0	hae-3 hsl2-3	NOTEST	0	0	0	0	1	1	no
AT1G11980	AT1G11980	RUB3	1:4045618-4045855	Col-0	hae-3 hsl2-3	NOTEST	0	0	0	0	1	1	no
AT1G11990	AT1G11990	AT1G11990	1:4046245-4049060	Col-0	hae-3 hsl2-3	NOTEST	0.0833136	0.119008	0.514437	0	1	1	no
AT1G12000	AT1G12000	PFP-BETA1	1:4049895-4053835	Col-0	hae-3 hsl2-3	OK	77.0788	74.4292	-0.0504668	-0.315372	0.6138	0.802843	no
AT1G12010	AT1G12010	AT1G12010	1:4056206-4057933	Col-0	hae-3 hsl2-3	OK	1.65838	1.52733	-0.11876	-0.435482	0.52595	0.738149	no
AT1G12013	AT1G12013	SNOR111	1:4058286-4058416	Col-0	hae-3 hsl2-3	OK	17.5495	19.8989	0.18126	3.99288	0.6877	0.849954	no
AT1G12015	AT1G12015	AT1G12015	1:4058486-4058576	Col-0	hae-3 hsl2-3	NOTEST	2.85089	4.46254	0.646455	0	1	1	no
AT1G12020	AT1G12020	AT1G12020	1:4062461-4063337	Col-0	hae-3 hsl2-3	OK	12.0168	9.85266	-0.286469	-1.68287	0.02295	0.0715665	no
AT1G12030	AT1G12030	AT1G12030	1:4064666-4066341	Col-0	hae-3 hsl2-3	NOTEST	0.171436	0.203044	0.244122	0	1	1	no
AT1G12040	AT1G12040	LRX1	1:4070123-4072567	Col-0	hae-3 hsl2-3	NOTEST	0.00212904	0	#NAME?	0	1	1	no
AT1G12050	AT1G12050	AT1G12050	1:4072751-4076207	Col-0	hae-3 hsl2-3	OK	39.6494	41.7609	0.0748511	0.485369	0.44995	0.674412	no
AT1G12060	AT1G12060	BAG5	1:4076333-4076981	Col-0	hae-3 hsl2-3	OK	10.508	11.3862	0.115799	0.694403	0.3957	0.624084	no
AT1G12064	AT1G12064	AT1G12064	1:4077497-4078095	Col-0	hae-3 hsl2-3	NOTEST	0.0120203	0	#NAME?	0	1	1	no
AT1G12070	AT1G12070	AT1G12070	1:4078912-4080106	Col-0	hae-3 hsl2-3	OK	1.32392	1.09182	-0.278078	-0.852044	0.29775	0.519539	no
AT1G12080	AT1G12080	AT1G12080	1:4084161-4085045	Col-0	hae-3 hsl2-3	OK	116.339	140.355	0.27074	1.51313	0.01005	0.0352145	yes
AT1G12090	AT1G12090	ELP	1:4089846-4090725	Col-0	hae-3 hsl2-3	OK	374.764	367.343	-0.0288546	-0.202869	0.78575	0.904424	no
AT1G12100	AT1G12100	AT1G12100	1:4095245-4095845	Col-0	hae-3 hsl2-3	OK	0.398741	0.610129	0.613664	1.29428	0.24835	0.45859	no
AT1G12110	AT1G12110	NPF6.3	1:4105232-4109545	Col-0	hae-3 hsl2-3	OK	18.0514	22.9272	0.344952	2.11994	0.0005	0.00243247	yes
AT1G12120	AT1G12120	AT1G12120	1:4114770-4117594	Col-0	hae-3 hsl2-3	OK	33.2157	33.7586	0.0233929	0.1487	0.81345	0.918673	no
AT1G12130	AT1G12130	AT1G12130	1:4118593-4120871	Col-0	hae-3 hsl2-3	OK	0.713776	0.0768753	-3.21488	-5.40635	5e-05	0.000285517	yes
AT1G12140	AT1G12140	FMOGS-OX5	1:4121368-4125648	Col-0	hae-3 hsl2-3	OK	44.3328	39.5419	-0.164992	-1.02645	0.1158	0.263694	no
AT1G12150	AT1G12150	AT1G12150	1:4121368-4125648	Col-0	hae-3 hsl2-3	OK	2.3665	2.51727	0.0891093	0.115069	0.83745	0.930334	no
AT1G12160	AT1G12160	AT1G12160	1:4126065-4128310	Col-0	hae-3 hsl2-3	OK	2.09269	2.33293	0.156787	0.66364	0.3041	0.527076	no
AT1G12170	AT1G12170	AT1G12170	1:4128606-4129701	Col-0	hae-3 hsl2-3	NOTEST	0.0086808	0.0121017	0.479306	0	1	1	no
AT1G12180	AT1G12180	AT1G12180	1:4130420-4131137	Col-0	hae-3 hsl2-3	OK	44.637	48.9783	0.133905	1.06156	0.21315	0.413124	no
AT1G12190	AT1G12190	AT1G12190	1:4132966-4134094	Col-0	hae-3 hsl2-3	NOTEST	0	0.0223818	inf	0	1	1	no
AT1G12200	AT1G12200	AT1G12200	1:4137532-4140028	Col-0	hae-3 hsl2-3	OK	9.64932	11.8672	0.298483	1.74586	0.0069	0.0253751	yes
AT1G12210	AT1G12210	RFL1	1:4140947-4143605	Col-0	hae-3 hsl2-3	OK	1.34918	1.52312	0.174945	0.722652	0.238	0.445771	no
AT1G12211	AT1G12211	AT1G12211	1:4143865-4144114	Col-0	hae-3 hsl2-3	NOTEST	0	0	0	0	1	1	no
AT1G12220	AT1G12220	RPS5	1:4144571-4147911	Col-0	hae-3 hsl2-3	OK	1.93775	1.61281	-0.264809	-1.08664	0.0587	0.154903	no
AT1G12230	AT1G12230	AT1G12230	1:4147961-4151056	Col-0	hae-3 hsl2-3	OK	43.1908	47.1213	0.125656	0.714572	0.2067	0.404534	no
AT1G12240	AT1G12240	BFRUCT4	1:4153651-4157644	Col-0	hae-3 hsl2-3	OK	150.712	147.076	-0.0352308	-0.207432	0.747	0.88335	no
AT1G12244	AT1G12244	AT1G12244	1:4157653-4159046	Col-0	hae-3 hsl2-3	OK	10.8814	12.0195	0.143514	0.851054	0.2338	0.440681	no
AT1G12250	AT1G12250	AT1G12250	1:4159264-4161455	Col-0	hae-3 hsl2-3	OK	33.539	37.1953	0.149278	0.828619	0.14425	0.311004	no
AT1G12260	AT1G12260	NAC007	1:4162831-4165852	Col-0	hae-3 hsl2-3	OK	1.91289	1.84623	-0.0511713	-0.211929	0.74135	0.880187	no
AT1G12270	AT1G12270	HOP1	1:4172074-4174775	Col-0	hae-3 hsl2-3	OK	41.5218	41.03	-0.0171919	-0.109587	0.8621	0.941555	no
AT1G12280	AT1G12280	AT1G12280	1:4174874-4177559	Col-0	hae-3 hsl2-3	OK	4.85029	5.0979	0.0718312	0.387756	0.5355	0.746097	no
AT1G12290	AT1G12290	AT1G12290	1:4178358-4182593	Col-0	hae-3 hsl2-3	OK	1.52582	1.53253	0.00632881	0.0261074	0.9624	0.984529	no
AT1G12294	AT1G12294	MIR472A	1:4178358-4182593	Col-0	hae-3 hsl2-3	LOWDATA	4.22058	2.70504	-0.641793	0	1	1	no
AT1G12300	AT1G12300	AT1G12300	1:4183065-4186124	Col-0	hae-3 hsl2-3	OK	2.41604	2.39767	-0.0110147	-0.0526906	0.93085	0.971841	no
AT1G12310	AT1G12310	CML13	1:4187164-4188056	Col-0	hae-3 hsl2-3	OK	123.811	132.939	0.102627	0.755644	0.30025	0.522609	no
AT1G12320	AT1G12320	AT1G12320	1:4189354-4190342	Col-0	hae-3 hsl2-3	OK	18.8247	15.4267	-0.287195	-1.84258	0.01255	0.0427346	yes
AT1G12330	AT1G12330	AT1G12330	1:4194657-4196749	Col-0	hae-3 hsl2-3	OK	38.7691	42.4536	0.130979	0.850297	0.19175	0.383506	no
AT1G12340	AT1G12340	AT1G12340	1:4197395-4198310	Col-0	hae-3 hsl2-3	OK	0.394847	0.590933	0.581701	1.26805	0.12365	0.277375	no
AT1G12350	AT1G12350	PPCS1	1:4198412-4200802	Col-0	hae-3 hsl2-3	OK	20.1222	21.7917	0.114994	0.73913	0.26995	0.486038	no
AT1G12360	AT1G12360	KEU	1:4200875-4208951	Col-0	hae-3 hsl2-3	OK	28.9044	28.0019	-0.0457624	-0.242116	0.69535	0.854189	no
AT1G12370	AT1G12370	PHR1	1:4200875-4208951	Col-0	hae-3 hsl2-3	OK	15.7773	15.0302	-0.069982	-0.19733	0.73515	0.877052	no
AT1G12380	AT1G12380	AT1G12380	1:4214261-4217132	Col-0	hae-3 hsl2-3	OK	56.0775	57.9791	0.0481106	0.290313	0.6375	0.818718	no
AT1G12390	AT1G12390	AT1G12390	1:4220099-4221774	Col-0	hae-3 hsl2-3	OK	26.4476	28.1754	0.0913009	0.621239	0.3868	0.61547	no
AT1G12400	AT1G12400	AT1G12400	1:4221862-4222837	Col-0	hae-3 hsl2-3	OK	25.1784	27.9331	0.149791	1.09157	0.2006	0.396108	no
AT1G12410	AT1G12410	CLPR2	1:4223029-4225124	Col-0	hae-3 hsl2-3	OK	102.726	103.557	0.0116137	0.0815326	0.90895	0.962337	no
AT1G12411	AT1G12411	AT1G12411	1:4225320-4225482	Col-0	hae-3 hsl2-3	NOTEST	0	0.354068	inf	0	1	1	no
AT1G12420	AT1G12420	ACR8	1:4226361-4229138	Col-0	hae-3 hsl2-3	OK	20.5655	17.5641	-0.227597	-1.41931	0.0266	0.0809953	no
AT1G12423	AT1G12423	AT1G12423	1:4231026-4231146	Col-0	hae-3 hsl2-3	NOTEST	0	0	0	0	1	1	no
AT1G12430	AT1G12430	ARK3	1:4233872-4238764	Col-0	hae-3 hsl2-3	OK	23.9178	23.4917	-0.0259327	-0.148746	0.79145	0.907393	no
AT1G12440	AT1G12440	SAP1	1:4241591-4243008	Col-0	hae-3 hsl2-3	OK	82.6431	82.7357	0.00161537	0.00918259	0.9879	0.994531	no
AT1G12450	AT1G12450	AT1G12450	1:4244307-4245993	Col-0	hae-3 hsl2-3	OK	18.1955	16.3866	-0.151062	-0.950717	0.16305	0.341001	no
AT1G12451	AT1G12451	AT1G12451	1:4246108-4246291	Col-0	hae-3 hsl2-3	NOTEST	0	0.216365	inf	0	1	1	no
AT1G12460	AT1G12460	AT1G12460	1:4247248-4250630	Col-0	hae-3 hsl2-3	OK	15.0114	15.9858	0.0907293	0.547047	0.3657	0.594118	no
AT1G12470	AT1G12470	AT1G12470	1:4251031-4259300	Col-0	hae-3 hsl2-3	OK	17.4576	18.4661	0.081023	0.472487	0.4346	0.660285	no
AT1G12480	AT1G12480	SLAC1	1:4251031-4259300	Col-0	hae-3 hsl2-3	OK	2.64571	2.80486	0.0842769	0.124292	0.8273	0.925415	no
AT1G12490	AT1G12490	AT1G12490	1:4260782-4261869	Col-0	hae-3 hsl2-3	NOTEST	0.112269	0.145655	0.375592	0	1	1	no
AT1G12500	AT1G12500	AT1G12500	1:4263149-4265044	Col-0	hae-3 hsl2-3	OK	32.736	31.1185	-0.0731055	-0.474116	0.46985	0.692009	no
AT1G12510	AT1G12510	AT1G12510	1:4266987-4267061	Col-0	hae-3 hsl2-3	NOTEST	0	0	0	0	1	1	no
AT1G12520	AT1G12520	CCS	1:4267105-4268926	Col-0	hae-3 hsl2-3	OK	79.1559	84.4173	0.0928405	0.530797	0.36325	0.591812	no
AT1G12530	AT1G12530	AT1G12530	1:4268985-4270787	Col-0	hae-3 hsl2-3	OK	32.699	33.2501	0.0241093	0.174876	0.8257	0.924602	no
AT1G12540	AT1G12540	BHLH55	1:4272959-4274206	Col-0	hae-3 hsl2-3	NOTEST	0.00597512	0.00676996	0.18018	0	1	1	no
AT1G12550	AT1G12550	HPR3	1:4274593-4275981	Col-0	hae-3 hsl2-3	OK	12.0828	12.7465	0.0771445	0.463497	0.49785	0.715196	no
AT1G12560	AT1G12560	EXPA7	1:4276518-4277899	Col-0	hae-3 hsl2-3	NOTEST	0	0	0	0	1	1	no
AT1G12570	AT1G12570	AT1G12570	1:4277992-4280862	Col-0	hae-3 hsl2-3	OK	44.2095	49.8932	0.174487	1.10426	0.0854	0.208707	no
AT1G12580	AT1G12580	PEPKR1	1:4282898-4285829	Col-0	hae-3 hsl2-3	OK	13.4821	12.8017	-0.0747114	-0.452489	0.47015	0.69224	no
AT1G12590	AT1G12590	AT1G12590	1:4285886-4285958	Col-0	hae-3 hsl2-3	NOTEST	0	0	0	0	1	1	no
AT1G12600	AT1G12600	UTR4	1:4286203-4288878	Col-0	hae-3 hsl2-3	OK	1.40033	1.38694	-0.0138572	-0.0484819	0.9441	0.977481	no
AT1G12610	AT1G12610	DREB1F	1:4289943-4291017	Col-0	hae-3 hsl2-3	NOTEST	0.18658	0.0753219	-1.30866	0	1	1	no
AT1G12620	AT1G12620	AT1G12620	1:4294593-4297084	Col-0	hae-3 hsl2-3	OK	4.41419	4.63577	0.0706594	0.371252	0.55195	0.757997	no
AT1G12630	AT1G12630	ERF027	1:4298888-4299475	Col-0	hae-3 hsl2-3	OK	0.939935	1.13999	0.278394	0.809488	0.35225	0.580323	no
AT1G12640	AT1G12640	LPLAT1	1:4303311-4305798	Col-0	hae-3 hsl2-3	OK	80.7656	53.9516	-0.582074	-3.72866	5e-05	0.000285517	yes
AT1G12650	AT1G12650	AT1G12650	1:4305932-4308005	Col-0	hae-3 hsl2-3	OK	37.7212	31.9622	-0.23901	-1.33383	0.019	0.0608767	no
AT1G12660	AT1G12660	AT1G12660	1:4308942-4309583	Col-0	hae-3 hsl2-3	OK	3.61	3.51869	-0.0369612	-0.170508	0.87925	0.949693	no
AT1G12663	AT1G12663	AT1G12663	1:4310968-4311457	Col-0	hae-3 hsl2-3	OK	0.93749	1.66161	0.825704	2.76955	0.0468	0.128965	no
AT1G12665	AT1G12665	AT1G12665	1:4312330-4312935	Col-0	hae-3 hsl2-3	OK	12.4648	13.2214	0.0850051	0.548917	0.55545	0.760492	no
AT1G12667	AT1G12667	AT1G12667	1:4313857-4314204	Col-0	hae-3 hsl2-3	NOTEST	0	0.171187	inf	0	1	1	no
AT1G12669	AT1G12669	AT1G12669	1:4315465-4315987	Col-0	hae-3 hsl2-3	NOTEST	0.0333149	0.127427	1.93543	0	1	1	no
AT1G12670	AT1G12670	AT1G12670	1:4316700-4317005	Col-0	hae-3 hsl2-3	OK	217.454	254.789	0.228591	3.54803	0.02895	0.0869437	no
AT1G12672	AT1G12672	AT1G12672	1:4318308-4319090	Col-0	hae-3 hsl2-3	OK	16.109	17.0702	0.0836094	0.368492	0.51225	0.727389	no
AT1G12680	AT1G12680	PEPKR2	1:4319885-4322945	Col-0	hae-3 hsl2-3	OK	17.3017	17.201	-0.00842693	-0.0521878	0.9361	0.974229	no
AT1G12700	AT1G12700	AT1G12700	1:4323555-4326333	Col-0	hae-3 hsl2-3	OK	2.17756	2.17171	-0.00388156	-0.0175441	0.97435	0.989078	no
AT1G12710	AT1G12710	P2A12	1:4326738-4328481	Col-0	hae-3 hsl2-3	OK	5.78435	5.63071	-0.0388377	-0.201117	0.76805	0.894268	no
AT1G12720	AT1G12720	AT1G12720	1:4331061-4333220	Col-0	hae-3 hsl2-3	NOTEST	0	0	0	0	1	1	no
AT1G12725	AT1G12725	AT1G12725	1:4333382-4334033	Col-0	hae-3 hsl2-3	NOTEST	0	0	0	0	1	1	no
AT1G12730	AT1G12730	AT1G12730	1:4334614-4337844	Col-0	hae-3 hsl2-3	OK	4.68778	4.9072	0.065997	0.295907	0.60595	0.796898	no
AT1G12740	AT1G12740	CYP87A2	1:4342281-4344857	Col-0	hae-3 hsl2-3	NOTEST	0.0243794	0.0240554	-0.0193046	0	1	1	no
AT1G12750	AT1G12750	RBL6	1:4344984-4348328	Col-0	hae-3 hsl2-3	OK	10.2815	11.0971	0.110138	0.552707	0.3377	0.564449	no
AT1G12760	AT1G12760	AT1G12760	1:4348497-4350867	Col-0	hae-3 hsl2-3	OK	29.7126	25.5535	-0.217551	-1.23263	0.03085	0.0916465	no
AT1G12770	AT1G12770	RH47	1:4351063-4353685	Col-0	hae-3 hsl2-3	OK	19.3103	19.9334	0.0458148	0.284728	0.64995	0.826716	no
AT1G12775	AT1G12775	AT1G12775	1:4353905-4358328	Col-0	hae-3 hsl2-3	OK	3.07209	2.79028	-0.138809	-0.227488	0.71515	0.866153	no
AT1G12780	AT1G12780	UGE1	1:4353905-4358328	Col-0	hae-3 hsl2-3	OK	55.4717	54.7447	-0.0190326	-0.104748	0.85545	0.938057	no
AT1G12790	AT1G12790	AT1G12790	1:4359150-4361272	Col-0	hae-3 hsl2-3	OK	3.20712	3.27512	0.0302718	0.135548	0.8427	0.932878	no
AT1G12800	AT1G12800	AT1G12800	1:4361550-4365331	Col-0	hae-3 hsl2-3	OK	75.8	72.1311	-0.0715768	-0.43081	0.4915	0.710127	no
AT1G12805	AT1G12805	AT1G12805	1:4366596-4367119	Col-0	hae-3 hsl2-3	OK	0.537235	0.751881	0.484953	1.17635	0.20805	0.406273	no
AT1G12810	AT1G12810	AT1G12810	1:4367255-4371293	Col-0	hae-3 hsl2-3	OK	46.3366	46.7702	0.0134369	0.0538731	0.94465	0.977736	no
AT1G12820	AT1G12820	AFB3	1:4367255-4371293	Col-0	hae-3 hsl2-3	OK	31.5793	32.7329	0.0517652	0.245045	0.6606	0.833751	no
AT1G12830	AT1G12830	AT1G12830	1:4374249-4375170	Col-0	hae-3 hsl2-3	OK	45.3418	44.1795	-0.0374647	-0.267078	0.711	0.863983	no
AT1G12840	AT1G12840	VHA-C	1:4375514-4378514	Col-0	hae-3 hsl2-3	OK	120.344	124.345	0.0471885	0.306207	0.63625	0.817841	no
AT1G12845	AT1G12845	AT1G12845	1:4378938-4379516	Col-0	hae-3 hsl2-3	OK	21.5011	24.8133	0.206702	1.4839	0.089	0.215569	no
AT1G12850	AT1G12850	AT1G12850	1:4379706-4381612	Col-0	hae-3 hsl2-3	OK	30.479	33.166	0.12189	0.790935	0.2267	0.431694	no
AT1G12855	AT1G12855	AT1G12855	1:4382159-4383611	Col-0	hae-3 hsl2-3	NOTEST	0.00620422	0.0205246	1.72604	0	1	1	no
AT1G12860	AT1G12860	SCRM2	1:4384352-4386610	Col-0	hae-3 hsl2-3	OK	12.6009	13.7769	0.128722	0.779831	0.2203	0.422942	no
AT1G12870	AT1G12870	AT1G12870	1:4387128-4389110	Col-0	hae-3 hsl2-3	NOTEST	0.00909449	0	#NAME?	0	1	1	no
AT1G12880	AT1G12880	NUDT12	1:4389750-4391151	Col-0	hae-3 hsl2-3	OK	26.5885	27.8007	0.0643183	0.433972	0.5487	0.755832	no
AT1G12890	AT1G12890	ERF088	1:4391733-4392393	Col-0	hae-3 hsl2-3	OK	1.05204	1.48176	0.494119	1.52718	0.0669	0.172046	no
AT1G12900	AT1G12900	GAPA2	1:4392449-4394400	Col-0	hae-3 hsl2-3	OK	528.384	531.254	0.00781341	0.0377962	0.9492	0.97941	no
AT1G12910	AT1G12910	LWD1	1:4394896-4396291	Col-0	hae-3 hsl2-3	OK	24.8528	27.7211	0.157574	1.02441	0.11805	0.267568	no
AT1G12920	AT1G12920	ERF1-2	1:4396347-4398193	Col-0	hae-3 hsl2-3	OK	79.1325	79.5495	0.00758385	0.0491003	0.93785	0.974636	no
AT1G12930	AT1G12930	AT1G12930	1:4398374-4405605	Col-0	hae-3 hsl2-3	OK	9.09721	10.1776	0.161895	0.956868	0.11455	0.261622	no
AT1G12935	AT1G12935	AT1G12935	1:4406317-4406746	Col-0	hae-3 hsl2-3	NOTEST	0	0	0	0	1	1	no
AT1G12938	AT1G12938	AT1G12938	1:4412886-4413057	Col-0	hae-3 hsl2-3	NOTEST	0	0	0	0	1	1	no
AT1G12940	AT1G12940	NRT2.5	1:4416404-4418590	Col-0	hae-3 hsl2-3	OK	0.28614	0.670664	1.22887	3.0668	0.0001	0.000548345	yes
AT1G12950	AT1G12950	RSH2	1:4419769-4422638	Col-0	hae-3 hsl2-3	OK	1.30646	1.29301	-0.0149287	-0.0551668	0.932	0.972263	no
AT1G12960	AT1G12960	RPL27AA	1:4422706-4423155	Col-0	hae-3 hsl2-3	NOTEST	0	0	0	0	1	1	no
AT1G12970	AT1G12970	PIRL3	1:4423639-4425789	Col-0	hae-3 hsl2-3	OK	7.44605	7.52428	0.0150778	0.0838709	0.90045	0.958859	no
AT1G12980	AT1G12980	ESR1	1:4429717-4430965	Col-0	hae-3 hsl2-3	NOTEST	0.0197394	0.0223233	0.177472	0	1	1	no
AT1G12990	AT1G12990	AT1G12990	1:4433639-4436075	Col-0	hae-3 hsl2-3	OK	12.4563	11.7149	-0.0885206	-0.531155	0.4024	0.630171	no
AT1G13000	AT1G13000	AT1G13000	1:4436104-4439476	Col-0	hae-3 hsl2-3	OK	11.3306	9.81054	-0.207825	-1.07918	0.06165	0.161132	no
AT1G13010	AT1G13010	AT1G13010	1:4440213-4440286	Col-0	hae-3 hsl2-3	NOTEST	0	0	0	0	1	1	no
AT1G13020	AT1G13020	EIF4B2	1:4440543-4443684	Col-0	hae-3 hsl2-3	OK	32.0686	31.9409	-0.0057574	-0.0361613	0.9532	0.981131	no
AT1G13030	AT1G13030	AT1G13030	1:4444042-4447406	Col-0	hae-3 hsl2-3	OK	9.54735	8.76981	-0.122555	-0.714416	0.2575	0.47032	no
AT1G13040	AT1G13040	AT1G13040	1:4447646-4449200	Col-0	hae-3 hsl2-3	OK	3.50243	3.89286	0.152475	0.728203	0.2672	0.482702	no
AT1G13050	AT1G13050	AT1G13050	1:4450237-4451742	Col-0	hae-3 hsl2-3	OK	4.69857	4.6901	-0.00260467	-0.0105572	0.98565	0.993731	no
AT1G13060	AT1G13060	PBE1	1:4452211-4454876	Col-0	hae-3 hsl2-3	OK	109.464	110.971	0.0197221	0.112401	0.8405	0.931812	no
AT1G13070	AT1G13070	CYP71B27	1:4455476-4457099	Col-0	hae-3 hsl2-3	OK	0.562734	0.43483	-0.372001	-0.977111	0.1449	0.312098	no
AT1G13080	AT1G13080	CYP71B2	1:4459165-4460940	Col-0	hae-3 hsl2-3	OK	17.0495	15.6215	-0.126191	-0.686656	0.2316	0.437899	no
AT1G13090	AT1G13090	CYP71B28	1:4461805-4463543	Col-0	hae-3 hsl2-3	OK	39.8866	42.3883	0.0877611	0.569355	0.38315	0.611933	no
AT1G13100	AT1G13100	CYP71B29	1:4463923-4465538	Col-0	hae-3 hsl2-3	OK	0.267159	0.264587	-0.0139578	-0.0293267	0.9702	0.987476	no
AT1G13110	AT1G13110	CYP71B7	1:4467219-4469033	Col-0	hae-3 hsl2-3	OK	0.583009	0.688786	0.240538	0.698926	0.28155	0.500421	no
AT1G13120	AT1G13120	GLE1	1:4469180-4473213	Col-0	hae-3 hsl2-3	OK	14.2315	13.9072	-0.0332575	-0.201728	0.74475	0.882106	no
AT1G13130	AT1G13130	AT1G13130	1:4474719-4477941	Col-0	hae-3 hsl2-3	OK	2.46143	2.52753	0.0382302	0.169109	0.791	0.9072	no
AT1G13140	AT1G13140	CYP86C3	1:4478490-4480327	Col-0	hae-3 hsl2-3	OK	1.03683	1.01064	-0.0369159	-0.110653	0.8444	0.933448	no
AT1G13145	AT1G13145	AT1G13145	1:4480859-4481334	Col-0	hae-3 hsl2-3	OK	9.75914	9.89722	0.0202685	0.124451	0.90385	0.959982	no
AT1G13150	AT1G13150	CYP86C4	1:4481874-4483696	Col-0	hae-3 hsl2-3	OK	0.881448	1.02302	0.214892	0.718461	0.26665	0.482017	no
AT1G13160	AT1G13160	AT1G13160	1:4484583-4492587	Col-0	hae-3 hsl2-3	OK	22.9763	19.7843	-0.215792	-0.979358	0.1151	0.262595	no
AT1G13170	AT1G13170	ORP1D	1:4484583-4492587	Col-0	hae-3 hsl2-3	OK	15.2009	15.3529	0.0143591	0.0535986	0.92975	0.971067	no
AT1G13180	AT1G13180	ARP3	1:4495027-4498469	Col-0	hae-3 hsl2-3	OK	8.86363	8.7302	-0.0218828	-0.126117	0.8416	0.932452	no
AT1G13190	AT1G13190	AT1G13190	1:4498880-4503591	Col-0	hae-3 hsl2-3	OK	30.2288	30.2455	0.000795262	0.00462553	0.99415	0.997182	no
AT1G13195	AT1G13195	AT1G13195	1:4498880-4503591	Col-0	hae-3 hsl2-3	OK	9.74182	9.71718	-0.00365268	-0.00775494	0.9897	0.995119	no
AT1G13200	AT1G13200	AT1G13200	1:4507220-4508528	Col-0	hae-3 hsl2-3	NOTEST	0.0213677	0.0240326	0.169564	0	1	1	no
AT1G13210	AT1G13210	ALA11	1:4508962-4513938	Col-0	hae-3 hsl2-3	OK	6.40324	4.04116	-0.664034	-3.71203	5e-05	0.000285517	yes
AT1G13220	AT1G13220	CRWN2	1:4515605-4520284	Col-0	hae-3 hsl2-3	OK	15.2777	13.745	-0.152526	-0.761471	0.1829	0.370674	no
AT1G13230	AT1G13230	PII-2	1:4520630-4522544	Col-0	hae-3 hsl2-3	OK	2.1349	2.27254	0.0901421	0.371734	0.57685	0.776116	no
AT1G13240	AT1G13240	AT1G13240	1:4522708-4522782	Col-0	hae-3 hsl2-3	NOTEST	0	0	0	0	1	1	no
AT1G13245	AT1G13245	RTFL17	1:4525485-4526064	Col-0	hae-3 hsl2-3	OK	21.4065	15.2904	-0.485425	-3.30578	0.00015	0.000799862	yes
AT1G13250	AT1G13250	GATL3	1:4528622-4530063	Col-0	hae-3 hsl2-3	OK	25.1034	26.1036	0.0563611	0.364745	0.58445	0.781624	no
AT1G13260	AT1G13260	RAV1	1:4542167-4543742	Col-0	hae-3 hsl2-3	OK	4.88476	4.86298	-0.0064474	-0.0328286	0.9598	0.983384	no
AT1G13270	AT1G13270	MAP1B	1:4544952-4547312	Col-0	hae-3 hsl2-3	OK	18.4536	16.6368	-0.149519	-0.797439	0.1596	0.335609	no
AT1G13280	AT1G13280	AOC4	1:4547453-4548875	Col-0	hae-3 hsl2-3	OK	96.6436	100.18	0.051849	0.350915	0.6069	0.797513	no
AT1G13290	AT1G13290	WIP6	1:4550152-4551620	Col-0	hae-3 hsl2-3	NOTEST	0	0	0	0	1	1	no
AT1G13300	AT1G13300	HRS1	1:4556891-4558708	Col-0	hae-3 hsl2-3	NOTEST	0.00749135	0.00432533	-0.792416	0	1	1	no
AT1G13310	AT1G13310	AT1G13310	1:4561067-4563061	Col-0	hae-3 hsl2-3	OK	0.247828	0.0399663	-2.63249	-3.12791	0.0113	0.0389955	yes
AT1G13320	AT1G13320	PP2AA3	1:4563470-4567807	Col-0	hae-3 hsl2-3	OK	38.0263	38.8585	0.0312324	0.178806	0.7553	0.887617	no
AT1G13330	AT1G13330	HOP2	1:4567934-4571118	Col-0	hae-3 hsl2-3	OK	3.99754	4.399	0.138062	0.515376	0.4697	0.691908	no
AT1G13340	AT1G13340	AT1G13340	1:4567934-4571118	Col-0	hae-3 hsl2-3	OK	4.07421	2.65117	-0.619892	-2.05168	0.00045	0.00220713	yes
AT1G13350	AT1G13350	AT1G13350	1:4572418-4576632	Col-0	hae-3 hsl2-3	OK	24.9288	23.8302	-0.0650185	-0.372138	0.5201	0.733525	no
AT1G13360	AT1G13360	AT1G13360	1:4576872-4577967	Col-0	hae-3 hsl2-3	OK	121.588	106.52	-0.190877	-1.06236	0.0623	0.162405	no
AT1G13370	AT1G13370	AT1G13370	1:4587779-4588613	Col-0	hae-3 hsl2-3	OK	0.977122	0.823253	-0.247204	-0.685928	0.40595	0.63365	no
AT1G13380	AT1G13380	AT1G13380	1:4589070-4590423	Col-0	hae-3 hsl2-3	OK	48.282	49.1369	0.0253227	0.188776	0.80325	0.913913	no
AT1G13390	AT1G13390	AT1G13390	1:4592480-4594391	Col-0	hae-3 hsl2-3	OK	73.5668	65.6184	-0.164955	-0.848163	0.14165	0.306912	no
AT1G13400	AT1G13400	JGL	1:4597626-4598911	Col-0	hae-3 hsl2-3	NOTEST	0.0733128	0.0427211	-0.779115	0	1	1	no
AT1G13410	AT1G13410	AT1G13410	1:4601260-4603298	Col-0	hae-3 hsl2-3	OK	1.38902	1.2471	-0.155497	-0.578513	0.3728	0.601227	no
AT1G13420	AT1G13420	SOT8	1:4604840-4606053	Col-0	hae-3 hsl2-3	OK	0.431495	0.456246	0.0804686	0.190573	0.7854	0.904221	no
AT1G13430	AT1G13430	STO9	1:4606499-4607747	Col-0	hae-3 hsl2-3	OK	0.896998	0.96852	0.110677	0.339525	0.6162	0.804259	no
AT1G13440	AT1G13440	GAPC2	1:4608195-4610647	Col-0	hae-3 hsl2-3	OK	753.453	780.958	0.0517273	0.234362	0.67735	0.843749	no
AT1G13448	AT1G13448	AT1G13448	1:4612242-4615353	Col-0	hae-3 hsl2-3	OK	2.1328	2.25133	0.0780298	0.10589	0.8986	0.958055	no
AT1G13450	AT1G13450	GT-1	1:4612242-4615353	Col-0	hae-3 hsl2-3	OK	18.2017	19.5068	0.0999031	0.538488	0.35055	0.578549	no
AT1G13460	AT1G13460	B'THETA	1:4615812-4618329	Col-0	hae-3 hsl2-3	OK	11.3201	10.771	-0.0717283	-0.380694	0.51025	0.725598	no
AT1G13470	AT1G13470	AT1G13470	1:4620227-4621580	Col-0	hae-3 hsl2-3	NOTEST	0.0370658	0.0101023	-1.8754	0	1	1	no
AT1G13480	AT1G13480	AT1G13480	1:4622633-4624070	Col-0	hae-3 hsl2-3	NOTEST	0.0153308	0.0134675	-0.186947	0	1	1	no
AT1G13485	AT1G13485	AT1G13485	1:4624170-4624344	Col-0	hae-3 hsl2-3	NOTEST	0	0	0	0	1	1	no
AT1G13490	AT1G13490	AT1G13490	1:4624714-4626064	Col-0	hae-3 hsl2-3	OK	0.829499	0.837536	0.01391	0.0400342	0.9476	0.978712	no
AT1G13500	AT1G13500	AT1G13500	1:4627788-4629169	Col-0	hae-3 hsl2-3	NOTEST	0.0132149	0.01127	-0.22968	0	1	1	no
AT1G13510	AT1G13510	AT1G13510	1:4629202-4630821	Col-0	hae-3 hsl2-3	NOTEST	0	0	0	0	1	1	no
AT1G13520	AT1G13520	AT1G13520	1:4631777-4633248	Col-0	hae-3 hsl2-3	NOTEST	0.0313237	0.029133	-0.104603	0	1	1	no
AT1G13530	AT1G13530	AT1G13530	1:4633739-4635129	Col-0	hae-3 hsl2-3	NOTEST	0.0116171	0	#NAME?	0	1	1	no
AT1G13540	AT1G13540	AT1G13540	1:4635462-4636805	Col-0	hae-3 hsl2-3	NOTEST	0.0165824	0.00513747	-1.69053	0	1	1	no
AT1G13550	AT1G13550	AT1G13550	1:4636983-4638330	Col-0	hae-3 hsl2-3	NOTEST	0	0.0193737	inf	0	1	1	no
AT1G13560	AT1G13560	AAPT1	1:4638513-4642104	Col-0	hae-3 hsl2-3	OK	51.0668	52.5541	0.041418	0.236683	0.68545	0.848845	no
AT1G13570	AT1G13570	AT1G13570	1:4642345-4644422	Col-0	hae-3 hsl2-3	OK	14.7938	15.647	0.0808979	0.498521	0.445	0.669793	no
AT1G13580	AT1G13580	LAG13	1:4644520-4647007	Col-0	hae-3 hsl2-3	OK	16.1718	14.393	-0.168111	-0.893019	0.1209	0.27266	no
AT1G13590	AT1G13590	PSK1	1:4647948-4648740	Col-0	hae-3 hsl2-3	NOTEST	0.148375	0.248112	0.741745	0	1	1	no
AT1G13600	AT1G13600	AtbZIP58	1:4650786-4651469	Col-0	hae-3 hsl2-3	OK	9.42109	8.25528	-0.190578	-1.07939	0.18785	0.377768	no
AT1G13605	AT1G13605	AT1G13605	1:4658537-4659106	Col-0	hae-3 hsl2-3	OK	54.18	56.3081	0.0555819	0.496772	0.61005	0.800054	no
AT1G13607	AT1G13607	AT1G13607	1:4660777-4661218	Col-0	hae-3 hsl2-3	OK	0.519066	0.432807	-0.262196	-0.541621	0.71295	0.865036	no
AT1G13608	AT1G13608	AT1G13608	1:4661681-4662029	Col-0	hae-3 hsl2-3	NOTEST	0.691533	0.375725	-0.880124	0	1	1	no
AT1G13609	AT1G13609	AT1G13609	1:4662720-4663219	Col-0	hae-3 hsl2-3	OK	35.8876	35.5113	-0.015206	-0.066708	0.90925	0.962414	no
AT1G13610	AT1G13610	AT1G13610	1:4663830-4666031	Col-0	hae-3 hsl2-3	NOTEST	0.0304539	0.0176796	-0.784543	0	1	1	no
AT1G13620	AT1G13620	RGF2	1:4668442-4669471	Col-0	hae-3 hsl2-3	NOTEST	0	0	0	0	1	1	no
AT1G13630	AT1G13630	AT1G13630	1:4669783-4672957	Col-0	hae-3 hsl2-3	OK	1.22474	1.20529	-0.0231024	-0.0851707	0.8819	0.950691	no
AT1G13635	AT1G13635	AT1G13635	1:4674151-4676170	Col-0	hae-3 hsl2-3	OK	2.46508	2.06285	-0.256995	-0.810226	0.16265	0.340375	no
AT1G13640	AT1G13640	PI4KG6	1:4677026-4679812	Col-0	hae-3 hsl2-3	OK	14.6859	15.6915	0.0955461	0.580364	0.3447	0.572225	no
AT1G13650	AT1G13650	AT1G13650	1:4680431-4682196	Col-0	hae-3 hsl2-3	OK	36.2419	27.6193	-0.391983	-2.18476	5e-05	0.000285517	yes
AT1G13660	AT1G13660	AT1G13660	1:4683170-4685640	Col-0	hae-3 hsl2-3	NOTEST	0.00490079	0	#NAME?	0	1	1	no
AT1G13670	AT1G13670	AT1G13670	1:4688155-4688966	Col-0	hae-3 hsl2-3	OK	1.4595	1.65549	0.181783	0.616046	0.41415	0.641309	no
AT1G13680	AT1G13680	AT1G13680	1:4690408-4692841	Col-0	hae-3 hsl2-3	OK	2.95	3.16348	0.100796	0.444339	0.5167	0.730813	no
AT1G13690	AT1G13690	ATE1	1:4693288-4696023	Col-0	hae-3 hsl2-3	OK	33.8634	35.0371	0.0491595	0.319922	0.67	0.839672	no
AT1G13700	AT1G13700	PGL1	1:4693288-4696023	Col-0	hae-3 hsl2-3	OK	5.51725	5.80473	0.0732811	0.160231	0.78055	0.901671	no
AT1G13710	AT1G13710	CYP78A5	1:4702724-4704657	Col-0	hae-3 hsl2-3	OK	1.94698	1.85679	-0.0684221	-0.28376	0.65515	0.830166	no
AT1G13720	AT1G13720	AT1G13720	1:4709634-4709706	Col-0	hae-3 hsl2-3	NOTEST	0	0	0	0	1	1	no
AT1G13730	AT1G13730	AT1G13730	1:4709823-4712550	Col-0	hae-3 hsl2-3	OK	29.0788	26.4809	-0.135016	-0.860504	0.18005	0.366279	no
AT1G13740	AT1G13740	AFP2	1:4713673-4718235	Col-0	hae-3 hsl2-3	OK	14.341	11.8755	-0.272164	-1.56315	0.01785	0.0577161	no
AT1G13750	AT1G13750	PAP1	1:4713673-4718235	Col-0	hae-3 hsl2-3	OK	1.49709	1.14247	-0.390012	-0.685535	0.23195	0.438353	no
AT1G13755	AT1G13755	AT1G13755	1:4718672-4719354	Col-0	hae-3 hsl2-3	OK	12.7563	14.0477	0.139124	0.893069	0.31425	0.538702	no
AT1G13760	AT1G13760	AT1G13760	1:4720242-4721342	Col-0	hae-3 hsl2-3	OK	0.233238	0.262561	0.170855	0.273911	0.7509	0.885536	no
AT1G13770	AT1G13770	RUS3	1:4721694-4724510	Col-0	hae-3 hsl2-3	OK	13.5626	14.9353	0.139091	0.741016	0.20265	0.398982	no
AT1G13780	AT1G13780	AT1G13780	1:4724607-4726499	Col-0	hae-3 hsl2-3	OK	5.67733	6.18515	0.123595	0.65742	0.3162	0.541004	no
AT1G13790	AT1G13790	FDM4	1:4727437-4730425	Col-0	hae-3 hsl2-3	OK	8.39058	8.09455	-0.0518193	-0.299437	0.63385	0.816242	no
AT1G13800	AT1G13800	AT1G13800	1:4731055-4733707	Col-0	hae-3 hsl2-3	OK	1.28209	1.02296	-0.325754	-1.26205	0.03845	0.110018	no
AT1G13810	AT1G13810	AT1G13810	1:4734035-4735389	Col-0	hae-3 hsl2-3	OK	7.08295	6.85605	-0.0469724	-0.252266	0.71545	0.86627	no
AT1G13820	AT1G13820	AT1G13820	1:4735546-4737808	Col-0	hae-3 hsl2-3	OK	24.9254	24.3553	-0.0333813	-0.217792	0.7512	0.885643	no
AT1G13830	AT1G13830	AT1G13830	1:4739872-4741038	Col-0	hae-3 hsl2-3	OK	4.52599	4.69374	0.0525047	0.250697	0.73965	0.879352	no
AT1G13840	AT1G13840	AT1G13840	1:4741998-4742071	Col-0	hae-3 hsl2-3	NOTEST	0	0	0	0	1	1	no
AT1G13850	AT1G13850	AT1G13850	1:4743094-4743167	Col-0	hae-3 hsl2-3	NOTEST	0	0	0	0	1	1	no
AT1G13860	AT1G13860	QUL1	1:4743204-4746956	Col-0	hae-3 hsl2-3	OK	10.682	10.6579	-0.00326443	-0.0177621	0.97295	0.988501	no
AT1G13870	AT1G13870	KTI12	1:4747264-4748642	Col-0	hae-3 hsl2-3	OK	19.8535	19.449	-0.0296964	-0.191186	0.779	0.900725	no
AT1G13880	AT1G13880	AT1G13880	1:4748872-4751212	Col-0	hae-3 hsl2-3	OK	24.6303	23.3649	-0.0760957	-0.483807	0.45285	0.676947	no
AT1G13890	AT1G13890	SNAP30	1:4751580-4752844	Col-0	hae-3 hsl2-3	NOTEST	0.127744	0.159995	0.324769	0	1	1	no
AT1G13900	AT1G13900	PAP2	1:4753144-4755580	Col-0	hae-3 hsl2-3	OK	17.4462	18.7577	0.104563	0.644026	0.3069	0.53018	no
AT1G13910	AT1G13910	AT1G13910	1:4755783-4757991	Col-0	hae-3 hsl2-3	OK	10.0619	9.55824	-0.0740905	-0.428167	0.5315	0.74303	no
AT1G13920	AT1G13920	AT1G13920	1:4758187-4759754	Col-0	hae-3 hsl2-3	OK	5.1177	4.2903	-0.254415	-1.2353	0.08425	0.206493	no
AT1G13930	AT1G13930	AT1G13930	1:4761011-4762666	Col-0	hae-3 hsl2-3	OK	212.755	250.243	0.234142	1.3284	0.0188	0.0603158	no
AT1G13940	AT1G13940	AT1G13940	1:4762702-4766749	Col-0	hae-3 hsl2-3	OK	6.92065	7.11942	0.0408515	0.235302	0.6968	0.854886	no
AT1G13950	AT1G13950	ELF5A-1	1:4773575-4774867	Col-0	hae-3 hsl2-3	OK	10.5014	13.0261	0.31083	1.86498	0.0181	0.0584268	no
AT1G13960	AT1G13960	WRKY4	1:4776462-4779400	Col-0	hae-3 hsl2-3	OK	9.33292	8.21234	-0.184535	-0.948979	0.09595	0.228362	no
AT1G13970	AT1G13970	AT1G13970	1:4779522-4782542	Col-0	hae-3 hsl2-3	OK	5.24852	4.81156	-0.125406	-0.655757	0.29865	0.520653	no
AT1G13980	AT1G13980	GN	1:4788462-4794654	Col-0	hae-3 hsl2-3	OK	13.8844	14.5382	0.0663833	0.379798	0.51265	0.727682	no
AT1G13990	AT1G13990	AT1G13990	1:4794755-4796597	Col-0	hae-3 hsl2-3	OK	135.682	88.8294	-0.611122	-3.4778	5e-05	0.000285517	yes
AT1G14000	AT1G14000	VIK	1:4797357-4801850	Col-0	hae-3 hsl2-3	OK	43.8885	40.991	-0.0985345	-0.500262	0.44335	0.667963	no
AT1G14010	AT1G14010	AT1G14010	1:4797357-4801850	Col-0	hae-3 hsl2-3	OK	55.0618	54.2208	-0.0222045	-0.0754128	0.89335	0.955646	no
AT1G14020	AT1G14020	AT1G14020	1:4802719-4807517	Col-0	hae-3 hsl2-3	OK	12.1278	10.8742	-0.157404	-0.607947	0.34585	0.57346	no
AT1G14030	AT1G14030	LSMT-L	1:4802719-4807517	Col-0	hae-3 hsl2-3	OK	21.5027	22.0936	0.0391096	0.173545	0.7608	0.890639	no
AT1G14040	AT1G14040	PHO1	1:4810487-4814543	Col-0	hae-3 hsl2-3	OK	8.95963	8.89691	-0.0101356	-0.0590953	0.92595	0.969646	no
AT1G14048	AT1G14048	AT1G14048	1:4815682-4815988	Col-0	hae-3 hsl2-3	NOTEST	0	0	0	0	1	1	no
AT1G14060	AT1G14060	AT1G14060	1:4817143-4818020	Col-0	hae-3 hsl2-3	OK	29.1097	24.4196	-0.253461	-1.72853	0.02035	0.0645792	no
AT1G14070	AT1G14070	FUT7	1:4818547-4820150	Col-0	hae-3 hsl2-3	OK	3.98226	3.75116	-0.0862515	-0.415266	0.52865	0.740727	no
AT1G14071	AT1G14071	MIR830A	1:4820404-4820499	Col-0	hae-3 hsl2-3	NOTEST	0	1.69668	inf	0	1	1	no
AT1G14080	AT1G14080	FUT6	1:4822527-4824414	Col-0	hae-3 hsl2-3	OK	0.649112	0.719504	0.148535	0.446108	0.4972	0.71469	no
AT1G14090	AT1G14090	AT1G14090	1:4824432-4827436	Col-0	hae-3 hsl2-3	OK	2.69965	2.49559	-0.113389	-0.548971	0.368	0.596211	no
AT1G14100	AT1G14100	FUT8	1:4827960-4829587	Col-0	hae-3 hsl2-3	NOTEST	0.0515172	0.080325	0.640795	0	1	1	no
AT1G14110	AT1G14110	FUT9	1:4830296-4831915	Col-0	hae-3 hsl2-3	NOTEST	0.00780201	0.00366117	-1.09154	0	1	1	no
AT1G14120	AT1G14120	AT1G14120	1:4833517-4835089	Col-0	hae-3 hsl2-3	NOTEST	0.00482762	0	#NAME?	0	1	1	no
AT1G14130	AT1G14130	AT1G14130	1:4835723-4837616	Col-0	hae-3 hsl2-3	OK	31.9794	27.1676	-0.235256	-1.5379	0.02015	0.0640495	no
AT1G14140	AT1G14140	PUMP3	1:4837926-4839633	Col-0	hae-3 hsl2-3	OK	10.5566	10.7891	0.0314333	0.184033	0.7875	0.905316	no
AT1G14150	AT1G14150	PNSL2	1:4839852-4841848	Col-0	hae-3 hsl2-3	OK	33.3402	37.6493	0.175362	1.05286	0.1085	0.251062	no
AT1G14160	AT1G14160	AT1G14160	1:4839852-4841848	Col-0	hae-3 hsl2-3	NOTEST	0.0088334	0.0069183	-0.352551	0	1	1	no
AT1G14170	AT1G14170	AT1G14170	1:4843233-4845847	Col-0	hae-3 hsl2-3	OK	9.32142	8.75935	-0.0897262	-0.458843	0.42475	0.651205	no
AT1G14180	AT1G14180	AT1G14180	1:4847161-4849207	Col-0	hae-3 hsl2-3	OK	10.4411	10.3403	-0.0140052	-0.0720288	0.90155	0.959268	no
AT1G14182	AT1G14182	SCRL28	1:4849447-4849826	Col-0	hae-3 hsl2-3	NOTEST	0.241032	0.162551	-0.568329	0	1	1	no
AT1G14185	AT1G14185	AT1G14185	1:4850273-4852096	Col-0	hae-3 hsl2-3	OK	1.61227	1.34118	-0.265587	-1.00976	0.1223	0.275039	no
AT1G14190	AT1G14190	AT1G14190	1:4852801-4854307	Col-0	hae-3 hsl2-3	OK	6.49566	6.45218	-0.00968925	-0.0520746	0.9363	0.974251	no
AT1G14200	AT1G14200	AT1G14200	1:4854383-4855200	Col-0	hae-3 hsl2-3	OK	14.7477	14.8271	0.00774347	0.0481591	0.9502	0.979889	no
AT1G14205	AT1G14205	AT1G14205	1:4855532-4857964	Col-0	hae-3 hsl2-3	OK	6.00344	5.1035	-0.234302	-0.603591	0.49265	0.711061	no
AT1G14210	AT1G14210	AT1G14210	1:4855532-4857964	Col-0	hae-3 hsl2-3	OK	19.2931	19.8204	0.0389021	0.184415	0.747	0.88335	no
AT1G14220	AT1G14220	AT1G14220	1:4858641-4859601	Col-0	hae-3 hsl2-3	NOTEST	0.204427	0.172125	-0.248126	0	1	1	no
AT1G14225	AT1G14225	AT1G14225	1:4860514-4860649	Col-0	hae-3 hsl2-3	NOTEST	0	1.24931	inf	0	1	1	no
AT1G14230	AT1G14230	APY4	1:4861265-4864094	Col-0	hae-3 hsl2-3	OK	14.5374	14.7651	0.0224154	0.137257	0.8277	0.925633	no
AT1G14240	AT1G14240	APY3	1:4864901-4868000	Col-0	hae-3 hsl2-3	OK	0.60058	0.767422	0.353663	0.918843	0.1017	0.238909	no
AT1G14250	AT1G14250	APY5	1:4868451-4871488	Col-0	hae-3 hsl2-3	OK	2.38323	2.02636	-0.234033	-1.00402	0.11635	0.26468	no
AT1G14260	AT1G14260	AT1G14260	1:4872855-4877248	Col-0	hae-3 hsl2-3	OK	11.4349	7.82075	-0.548062	-1.67819	0.0125	0.0425879	yes
AT1G14270	AT1G14270	AT1G14270	1:4872855-4877248	Col-0	hae-3 hsl2-3	OK	31.5625	32.1773	0.0278326	0.135227	0.81115	0.917712	no
AT1G14280	AT1G14280	PKS2	1:4877626-4879149	Col-0	hae-3 hsl2-3	OK	30.2124	31.0768	0.0406958	0.264165	0.68325	0.847375	no
AT1G14290	AT1G14290	SBH2	1:4880050-4881964	Col-0	hae-3 hsl2-3	OK	27.7377	29.0709	0.067728	0.449217	0.5122	0.727364	no
AT1G14300	AT1G14300	AT1G14300	1:4882375-4884791	Col-0	hae-3 hsl2-3	OK	14.6442	12.6118	-0.215555	-1.12324	0.05015	0.136383	no
AT1G14310	AT1G14310	AT1G14310	1:4885043-4887933	Col-0	hae-3 hsl2-3	OK	17.5352	15.9304	-0.138471	-0.684068	0.22685	0.431919	no
AT1G14315	AT1G14315	AT1G14315	1:4885043-4887933	Col-0	hae-3 hsl2-3	NOTEST	0	0.00950987	inf	0	1	1	no
AT1G14320	AT1G14320	RPL10A	1:4888213-4889661	Col-0	hae-3 hsl2-3	OK	883.32	884.39	0.00174601	0.00843456	0.989	0.994843	no
AT1G14330	AT1G14330	AT1G14330	1:4890117-4892251	Col-0	hae-3 hsl2-3	OK	20.7085	16.0743	-0.365471	-2.2593	5e-05	0.000285517	yes
AT1G14340	AT1G14340	AT1G14340	1:4897345-4898961	Col-0	hae-3 hsl2-3	OK	16.4393	17.5758	0.0964443	0.611565	0.38485	0.613794	no
AT1G14345	AT1G14345	AT1G14345	1:4899144-4899979	Col-0	hae-3 hsl2-3	OK	75.1477	77.2268	0.0393722	0.294086	0.69135	0.852056	no
AT1G14350	AT1G14350	FLP	1:4907952-4913152	Col-0	hae-3 hsl2-3	OK	20.891	22.5314	0.109054	0.419288	0.51895	0.732665	no
AT1G14360	AT1G14360	UTR3	1:4907952-4913152	Col-0	hae-3 hsl2-3	OK	39.1748	39.5508	0.0137812	0.0526164	0.9289	0.970673	no
AT1G14370	AT1G14370	APK2A	1:4915575-4921596	Col-0	hae-3 hsl2-3	OK	3.57519	3.09233	-0.209325	-0.291197	0.65635	0.831065	no
AT1G14380	AT1G14380	IQD28	1:4915575-4921596	Col-0	hae-3 hsl2-3	OK	43.0078	48.2169	0.164943	0.914071	0.10715	0.248779	no
AT1G14390	AT1G14390	AT1G14390	1:4924276-4926794	Col-0	hae-3 hsl2-3	OK	1.13704	1.15585	0.0236788	0.0883707	0.8845	0.951837	no
AT1G14400	AT1G14400	UBC1	1:4927010-4928690	Col-0	hae-3 hsl2-3	OK	158.088	167.346	0.0821071	0.46381	0.41835	0.645026	no
AT1G14410	AT1G14410	WHY1	1:4929122-4930904	Col-0	hae-3 hsl2-3	OK	46.3134	44.3359	-0.0629569	-0.43319	0.53715	0.747428	no
AT1G14420	AT1G14420	AT59	1:4931565-4933515	Col-0	hae-3 hsl2-3	OK	1.39616	2.19439	0.65236	2.52268	0.0002	0.00104599	yes
AT1G14430	AT1G14430	AT1G14430	1:4934119-4936100	Col-0	hae-3 hsl2-3	OK	12.0473	14.5495	0.272261	1.64524	0.0094	0.0332603	yes
AT1G14440	AT1G14440	ZHD4	1:4938823-4940903	Col-0	hae-3 hsl2-3	OK	6.75363	7.11581	0.0753643	0.345375	0.54565	0.75396	no
AT1G14450	AT1G14450	AT1G14450	1:4946217-4947576	Col-0	hae-3 hsl2-3	OK	144.735	148.589	0.0379107	0.34407	0.70585	0.861062	no
AT1G14455	AT1G14455	AT1G14455	1:4947818-4948400	Col-0	hae-3 hsl2-3	OK	65.9342	73.7471	0.161559	1.35554	0.11555	0.263338	no
AT1G14460	AT1G14460	F14L17.24	1:4948747-4952927	Col-0	hae-3 hsl2-3	OK	17.1039	16.8003	-0.0258367	-0.155513	0.7951	0.909624	no
AT1G14470	AT1G14470	PCMP-A4	1:4954079-4955702	Col-0	hae-3 hsl2-3	OK	0.847857	0.806581	-0.0720018	-0.224869	0.7374	0.878097	no
AT1G14480	AT1G14480	AT1G14480	1:4956256-4958076	Col-0	hae-3 hsl2-3	OK	2.02977	1.33012	-0.609763	-2.01148	0.0007	0.00331016	yes
AT1G14490	AT1G14490	AHL28	1:4958513-4959325	Col-0	hae-3 hsl2-3	OK	1.80337	1.49229	-0.273164	-0.94338	0.22045	0.42317	no
AT1G14500	AT1G14500	AT1G14500	1:4960374-4961780	Col-0	hae-3 hsl2-3	NOTEST	0.0170084	0.0129826	-0.389674	0	1	1	no
AT1G14510	AT1G14510	AL7	1:4961885-4964428	Col-0	hae-3 hsl2-3	OK	51.2878	49.2975	-0.0571032	-0.383871	0.5713	0.772207	no
AT1G14518	AT1G14518	AT1G14518	1:4966809-4967493	Col-0	hae-3 hsl2-3	NOTEST	0.191621	0.149305	-0.359994	0	1	1	no
AT1G14520	AT1G14520	MIOX1	1:4968141-4970311	Col-0	hae-3 hsl2-3	OK	43.8076	47.7367	0.123917	0.699232	0.22125	0.424285	no
AT1G14530	AT1G14530	THH1	1:4970857-4973726	Col-0	hae-3 hsl2-3	OK	15.4752	12.8941	-0.263249	-1.35816	0.01845	0.0593841	no
AT1G14540	AT1G14540	PER4	1:4974066-4975705	Col-0	hae-3 hsl2-3	NOTEST	0.0483751	0.0199067	-1.28101	0	1	1	no
AT1G14549	AT1G14549	AT1G14549	1:4978793-4978907	Col-0	hae-3 hsl2-3	NOTEST	0	0	0	0	1	1	no
AT1G14550	AT1G14550	PER5	1:4979027-4980324	Col-0	hae-3 hsl2-3	NOTEST	0	0	0	0	1	1	no
AT1G14560	AT1G14560	AT1G14560	1:4980671-4983284	Col-0	hae-3 hsl2-3	OK	16.131	15.249	-0.0811141	-0.499782	0.4337	0.659509	no
AT1G14570	AT1G14570	PUX7	1:4983534-4987375	Col-0	hae-3 hsl2-3	OK	55.1238	55.0663	-0.00150458	-0.00864425	0.98955	0.995072	no
AT1G14580	AT1G14580	IDD6	1:4989561-4992732	Col-0	hae-3 hsl2-3	OK	7.70854	8.07757	0.0674651	0.336641	0.56105	0.764636	no
AT1G14590	AT1G14590	AT1G14590	1:4998815-5000643	Col-0	hae-3 hsl2-3	OK	14.198	13.7663	-0.0445457	-0.272348	0.69175	0.852192	no
AT1G14600	AT1G14600	AT1G14600	1:5001010-5003370	Col-0	hae-3 hsl2-3	OK	6.09096	4.96493	-0.294895	-1.484	0.04035	0.114492	no
AT1G14610	AT1G14610	VALRS	1:5008243-5014533	Col-0	hae-3 hsl2-3	OK	51.0219	50.3969	-0.0177819	-0.105	0.85855	0.939814	no
AT1G14620	AT1G14620	DECOY	1:5014752-5016604	Col-0	hae-3 hsl2-3	OK	31.473	29.8601	-0.0758969	-0.413748	0.46605	0.688868	no
AT1G14630	AT1G14630	AT1G14630	1:5019954-5021537	Col-0	hae-3 hsl2-3	OK	22.5408	20.1417	-0.162356	-1.0851	0.1537	0.32624	no
AT1G14640	AT1G14640	AT1G14640	1:5023655-5025955	Col-0	hae-3 hsl2-3	OK	3.43115	3.51588	0.0351951	0.173257	0.7853	0.904213	no
AT1G14642	AT1G14642	AT1G14642	1:5026363-5026585	Col-0	hae-3 hsl2-3	OK	15.4236	15.369	-0.00511574	-0.104891	0.9456	0.978039	no
AT1G14650	AT1G14650	AT1G14650	1:5027661-5031779	Col-0	hae-3 hsl2-3	OK	29.9326	30.3417	0.0195811	0.111738	0.8462	0.934538	no
AT1G14660	AT1G14660	NHX8	1:5031949-5036477	Col-0	hae-3 hsl2-3	OK	4.17055	4.17587	0.00183734	0.00875089	0.98855	0.994745	no
AT1G14670	AT1G14670	TMN2	1:5037611-5040528	Col-0	hae-3 hsl2-3	OK	73.2393	71.6093	-0.0324711	-0.201947	0.7484	0.884126	no
AT1G14680	AT1G14680	AT1G14680	1:5040860-5041733	Col-0	hae-3 hsl2-3	OK	1.88977	1.82181	-0.0528335	-0.19159	0.8007	0.912456	no
AT1G14685	AT1G14685	BPC2	1:5042322-5044294	Col-0	hae-3 hsl2-3	OK	29.3751	30.7152	0.0643582	0.357476	0.5331	0.744253	no
AT1G14686	AT1G14686	AT1G14686	1:5045780-5046800	Col-0	hae-3 hsl2-3	OK	0.215086	0.168562	-0.351639	-0.58309	0.42165	0.648226	no
AT1G14687	AT1G14687	ZHD14	1:5047802-5048612	Col-0	hae-3 hsl2-3	OK	8.81596	8.07772	-0.12617	-0.700882	0.3541	0.582182	no
AT1G14688	AT1G14688	AT1G14688	1:5049525-5050983	Col-0	hae-3 hsl2-3	NOTEST	0.0108465	0.022469	1.05071	0	1	1	no
AT1G14690	AT1G14690	MAP65-7	1:5051759-5055252	Col-0	hae-3 hsl2-3	OK	29.7471	29.76	0.000625851	0.00355927	0.995	0.997606	no
AT1G14700	AT1G14700	PAP3	1:5058679-5061136	Col-0	hae-3 hsl2-3	OK	2.45863	2.11806	-0.215112	-0.735943	0.19675	0.390646	no
AT1G14710	AT1G14710	AT1G14710	1:5061865-5065178	Col-0	hae-3 hsl2-3	OK	36.9245	34.66	-0.0913079	-0.521871	0.3631	0.591639	no
AT1G14720	AT1G14720	XTH28	1:5066635-5068645	Col-0	hae-3 hsl2-3	OK	40.2112	39.6238	-0.0212285	-0.141447	0.8319	0.9276	no
AT1G14730	AT1G14730	CYB561C	1:5073104-5074779	Col-0	hae-3 hsl2-3	OK	7.74362	8.70039	0.168072	0.929759	0.1892	0.379897	no
AT1G14740	AT1G14740	OBE3	1:5075212-5077791	Col-0	hae-3 hsl2-3	OK	32.7986	30.7441	-0.093323	-0.579521	0.34555	0.573117	no
AT1G14750	AT1G14750	SDS	1:5079406-5082520	Col-0	hae-3 hsl2-3	OK	0.931312	1.12728	0.275512	0.882173	0.11755	0.266756	no
AT1G14755	AT1G14755	AT1G14755	1:5083741-5084342	Col-0	hae-3 hsl2-3	OK	3.51242	3.79463	0.111496	0.497821	0.6093	0.799395	no
AT1G14760	AT1G14760	KNATM	1:5084351-5085213	Col-0	hae-3 hsl2-3	OK	0.268376	0.608542	1.1811	1.35019	0.01425	0.0476776	yes
AT1G14770	AT1G14770	AT1G14770	1:5086625-5088846	Col-0	hae-3 hsl2-3	OK	6.47255	6.80433	0.0721194	0.344608	0.5508	0.757247	no
AT1G14780	AT1G14780	AT1G14780	1:5090989-5098032	Col-0	hae-3 hsl2-3	OK	1.9801	1.89521	-0.0632184	-0.120688	0.8463	0.934557	no
AT1G14790	AT1G14790	RDR1	1:5090989-5098032	Col-0	hae-3 hsl2-3	OK	9.79788	9.92463	0.0185441	0.0992845	0.86385	0.942297	no
AT1G14800	AT1G14800	AT1G14800	1:5099571-5104695	Col-0	hae-3 hsl2-3	NOTEST	0.0183026	0.00939395	-0.962248	0	1	1	no
AT1G14810	AT1G14810	AT1G14810	1:5099571-5104695	Col-0	hae-3 hsl2-3	OK	39.5964	34.927	-0.181025	-1.02261	0.0747	0.187717	no
AT1G14820	AT1G14820	AT1G14820	1:5105017-5106954	Col-0	hae-3 hsl2-3	OK	28.3631	27.842	-0.0267506	-0.145827	0.7987	0.911265	no
AT1G14830	AT1G14830	DRP1C	1:5107420-5111670	Col-0	hae-3 hsl2-3	OK	57.4287	56.4351	-0.0251797	-0.156486	0.80425	0.914379	no
AT1G14840	AT1G14840	MAP70.4	1:5111954-5115497	Col-0	hae-3 hsl2-3	OK	27.1181	27.3435	0.0119411	0.0677639	0.90255	0.959684	no
AT1G14850	AT1G14850	NUP155	1:5116695-5123259	Col-0	hae-3 hsl2-3	OK	10.6178	10.6717	0.00731494	0.0433957	0.94045	0.976081	no
AT1G14860	AT1G14860	NUDT18	1:5124741-5126151	Col-0	hae-3 hsl2-3	OK	0.485204	0.597131	0.299457	0.749136	0.2832	0.502286	no
AT1G14870	AT1G14870	PCR2	1:5128374-5129523	Col-0	hae-3 hsl2-3	OK	11.1385	9.25735	-0.266889	-1.54592	0.0506	0.137281	no
AT1G14880	AT1G14880	PCR1	1:5132534-5133716	Col-0	hae-3 hsl2-3	NOTEST	0.214119	0.0886536	-1.27216	0	1	1	no
AT1G14890	AT1G14890	AT1G14890	1:5137013-5137957	Col-0	hae-3 hsl2-3	OK	63.3709	71.1968	0.167992	1.21119	0.0936	0.224108	no
AT1G14900	AT1G14900	HMGA	1:5138333-5139432	Col-0	hae-3 hsl2-3	OK	109.648	124.821	0.186981	1.3273	0.06255	0.162912	no
AT1G14910	AT1G14910	AT1G14910	1:5139711-5143689	Col-0	hae-3 hsl2-3	OK	19.8665	21.6802	0.12604	0.779307	0.2068	0.404648	no
AT1G14920	AT1G14920	GAI	1:5149225-5151354	Col-0	hae-3 hsl2-3	OK	22.5974	24.1986	0.0987661	0.617421	0.32585	0.551789	no
AT1G14930	AT1G14930	AT1G14930	1:5152262-5153084	Col-0	hae-3 hsl2-3	NOTEST	0	0.0460389	inf	0	1	1	no
AT1G14940	AT1G14940	AT1G14940	1:5154536-5155564	Col-0	hae-3 hsl2-3	NOTEST	0	0	0	0	1	1	no
AT1G14950	AT1G14950	AT1G14950	1:5157335-5158269	Col-0	hae-3 hsl2-3	NOTEST	0	0	0	0	1	1	no
AT1G14960	AT1G14960	AT1G14960	1:5159198-5160083	Col-0	hae-3 hsl2-3	NOTEST	0	0	0	0	1	1	no
AT1G14970	AT1G14970	AT1G14970	1:5161948-5164917	Col-0	hae-3 hsl2-3	OK	8.92264	10.7217	0.264988	1.54746	0.01495	0.0496421	yes
AT1G14980	AT1G14980	CPN10	1:5165627-5166745	Col-0	hae-3 hsl2-3	OK	255.666	240.831	-0.0862402	-0.688178	0.395	0.623351	no
AT1G14990	AT1G14990	AT1G14990	1:5167030-5168264	Col-0	hae-3 hsl2-3	OK	23.1727	24.8116	0.0985853	0.485827	0.39725	0.625517	no
AT1G15000	AT1G15000	SCPL50	1:5168595-5170435	Col-0	hae-3 hsl2-3	OK	19.9539	19.4613	-0.0360608	-0.226038	0.73365	0.876219	no
AT1G15002	AT1G15002	AT1G15002	1:5168595-5170435	Col-0	hae-3 hsl2-3	OK	2.05447	2.13922	0.0583146	0.0481216	0.93575	0.97403	no
AT1G15010	AT1G15010	AT1G15010	1:5171206-5171742	Col-0	hae-3 hsl2-3	OK	1.46175	1.42864	-0.0330524	-0.107857	0.90815	0.962031	no
AT1G15015	AT1G15015	AT1G15015	1:5172080-5172923	Col-0	hae-3 hsl2-3	NOTEST	0.0396207	0.0587797	0.569063	0	1	1	no
AT1G15020	AT1G15020	QSOX1	1:5173096-5176223	Col-0	hae-3 hsl2-3	OK	10.1845	10.6089	0.0588994	0.309758	0.59265	0.787014	no
AT1G15030	AT1G15030	AT1G15030	1:5177528-5181389	Col-0	hae-3 hsl2-3	OK	26.2075	24.11	-0.120346	-0.725377	0.27245	0.489395	no
AT1G15040	AT1G15040	AT1G15040	1:5177528-5181389	Col-0	hae-3 hsl2-3	OK	3.97604	3.32634	-0.257397	-0.458201	0.42465	0.651125	no
AT1G15045	AT1G15045	AT1G15045	1:5181856-5181964	Col-0	hae-3 hsl2-3	NOTEST	0	0	0	0	1	1	no
AT1G15050	AT1G15050	IAA34	1:5182255-5183243	Col-0	hae-3 hsl2-3	OK	0.304342	0.415964	0.450766	0.854354	0.3333	0.559607	no
AT1G15060	AT1G15060	AT1G15060	1:5183606-5186974	Col-0	hae-3 hsl2-3	OK	13.5316	14.3234	0.0820422	0.497352	0.42395	0.65039	no
AT1G15080	AT1G15080	LPP2	1:5187625-5189673	Col-0	hae-3 hsl2-3	OK	3.80508	3.95719	0.0565505	0.26744	0.69645	0.85475	no
AT1G15090	AT1G15090	AT1G15090	1:5189686-5189760	Col-0	hae-3 hsl2-3	NOTEST	0	0	0	0	1	1	no
AT1G15100	AT1G15100	RHA2A	1:5193425-5194203	Col-0	hae-3 hsl2-3	OK	63.1953	62.1477	-0.0241158	-0.181773	0.8139	0.918809	no
AT1G15110	AT1G15110	PSS1	1:5199017-5202175	Col-0	hae-3 hsl2-3	OK	14.2201	12.223	-0.218335	-1.17283	0.03965	0.112879	no
AT1G15120	AT1G15120	AT1G15120	1:5202647-5204193	Col-0	hae-3 hsl2-3	OK	303.028	315.683	0.0590227	0.335079	0.55425	0.759616	no
AT1G15125	AT1G15125	AT1G15125	1:5204624-5205912	Col-0	hae-3 hsl2-3	OK	1.40021	2.23053	0.67174	2.45118	0.001	0.00456843	yes
AT1G15130	AT1G15130	AT1G15130	1:5206001-5209915	Col-0	hae-3 hsl2-3	OK	27.1284	28.0394	0.0476466	0.293085	0.63165	0.81471	no
AT1G15140	AT1G15140	AT1G15140	1:5210205-5212349	Col-0	hae-3 hsl2-3	OK	40.393	37.7765	-0.0966174	-0.545962	0.33775	0.564477	no
AT1G15150	AT1G15150	AT1G15150	1:5212614-5214858	Col-0	hae-3 hsl2-3	OK	0.0954225	0.216825	1.18413	1.98412	0.00635	0.0236088	yes
AT1G15160	AT1G15160	AT1G15160	1:5215474-5217545	Col-0	hae-3 hsl2-3	OK	2.00339	1.98682	-0.0119799	-0.0481396	0.9459	0.97806	no
AT1G15165	AT1G15165	AT1G15165	1:5217718-5220113	Col-0	hae-3 hsl2-3	OK	2.61779	3.11275	0.249837	1.05917	0.1388	0.302119	no
AT1G15170	AT1G15170	AT1G15170	1:5220640-5224121	Col-0	hae-3 hsl2-3	OK	3.22084	4.27346	0.407968	1.84071	0.00485	0.0186119	yes
AT1G15175	AT1G15175	AT1G15175	1:5220640-5224121	Col-0	hae-3 hsl2-3	OK	1.87692	1.85171	-0.0195099	-0.0330455	0.95625	0.982159	no
AT1G15180	AT1G15180	AT1G15180	1:5224384-5226702	Col-0	hae-3 hsl2-3	OK	4.65648	4.41913	-0.0754775	-0.335963	0.55865	0.762808	no
AT1G15190	AT1G15190	FLA19	1:5227052-5228202	Col-0	hae-3 hsl2-3	OK	0.695056	0.81651	0.23234	0.655306	0.3475	0.575183	no
AT1G15200	AT1G15200	AT1G15200	1:5228299-5231184	Col-0	hae-3 hsl2-3	OK	59.3064	59.9357	0.0152289	0.0872086	0.8758	0.948022	no
AT1G15210	AT1G15210	ABCG35	1:5231347-5236573	Col-0	hae-3 hsl2-3	OK	0.34893	0.33618	-0.0537045	-0.16501	0.7907	0.907055	no
AT1G15215	AT1G15215	SHH1	1:5238064-5241538	Col-0	hae-3 hsl2-3	OK	10.9911	11.7546	0.0968972	0.487258	0.4885	0.707513	no
AT1G15220	AT1G15220	CCMH	1:5238064-5241538	Col-0	hae-3 hsl2-3	OK	5.98899	6.49704	0.117468	0.3763	0.5142	0.728905	no
AT1G15230	AT1G15230	AT1G15230	1:5242197-5243227	Col-0	hae-3 hsl2-3	OK	22.0293	23.139	0.0709059	0.468142	0.50865	0.724281	no
AT1G15240	AT1G15240	AT1G15240	1:5243449-5248604	Col-0	hae-3 hsl2-3	OK	17.5017	17.7987	0.0242718	0.138212	0.8087	0.916547	no
AT1G15250	AT1G15250	RPL37A	1:5248663-5249474	Col-0	hae-3 hsl2-3	OK	65.1555	64.1767	-0.0218373	-0.187464	0.83555	0.929299	no
AT1G15260	AT1G15260	AT1G15260	1:5249759-5250573	Col-0	hae-3 hsl2-3	OK	36.7488	38.7808	0.077647	0.560066	0.46065	0.684005	no
AT1G15270	AT1G15270	AT1G15270	1:5250649-5252121	Col-0	hae-3 hsl2-3	OK	882.658	830.407	-0.0880358	-0.826747	0.4004	0.628418	no
AT1G15280	AT1G15280	AT1G15280	1:5252314-5256753	Col-0	hae-3 hsl2-3	OK	37.1462	38.1762	0.03946	0.225403	0.6912	0.851964	no
AT1G15290	AT1G15290	AT1G15290	1:5257045-5264942	Col-0	hae-3 hsl2-3	OK	46.0105	47.8829	0.0575467	0.327937	0.58245	0.77998	no
AT1G15300	AT1G15300	AT1G15300	1:5265725-5268602	Col-0	hae-3 hsl2-3	OK	4.07927	4.19284	0.039618	0.207104	0.7373	0.878097	no
AT1G15310	AT1G15310	SRP-54A	1:5269018-5272058	Col-0	hae-3 hsl2-3	OK	10.1179	9.80492	-0.0453375	-0.264765	0.6828	0.847034	no
AT1G15320	AT1G15320	AT1G15320	1:5272255-5274074	Col-0	hae-3 hsl2-3	NOTEST	0.127314	0.0753286	-0.757118	0	1	1	no
AT1G15330	AT1G15330	PV42A	1:5274345-5275602	Col-0	hae-3 hsl2-3	NOTEST	0.0242854	0.0407777	0.747693	0	1	1	no
AT1G15340	AT1G15340	MBD10	1:5275676-5277689	Col-0	hae-3 hsl2-3	OK	90.826	91.3219	0.00785581	0.0446179	0.93665	0.974346	no
AT1G15350	AT1G15350	AT1G15350	1:5278259-5279877	Col-0	hae-3 hsl2-3	OK	9.8478	8.60985	-0.193813	-0.861093	0.1338	0.293964	no
AT1G15360	AT1G15360	WIN1	1:5283537-5284673	Col-0	hae-3 hsl2-3	NOTEST	0.00749388	0.0840145	3.48685	0	1	1	no
AT1G15370	AT1G15370	AT1G15370	1:5287046-5288577	Col-0	hae-3 hsl2-3	OK	69.6279	72.2895	0.0541203	0.418531	0.5995	0.792615	no
AT1G15380	AT1G15380	AT1G15380	1:5290744-5292535	Col-0	hae-3 hsl2-3	OK	48.1709	26.1714	-0.880172	-4.7113	5e-05	0.000285517	yes
AT1G15385	AT1G15385	AT1G15385	1:5292755-5293265	Col-0	hae-3 hsl2-3	OK	26.6278	5.13451	-2.37464	-13.9758	5e-05	0.000285517	yes
AT1G15390	AT1G15390	PDF1A	1:5294628-5296902	Col-0	hae-3 hsl2-3	OK	19.3894	21.0079	0.115664	0.477018	0.5032	0.719529	no
AT1G15400	AT1G15400	AT1G15400	1:5294628-5296902	Col-0	hae-3 hsl2-3	OK	50.001	54.5318	0.12514	0.527968	0.3594	0.587843	no
AT1G15405	AT1G15405	AT1G15405	1:5297874-5298166	Col-0	hae-3 hsl2-3	OK	22.1252	29.2452	0.402511	4.10543	0.0198	0.0631028	no
AT1G15410	AT1G15410	AT1G15410	1:5298323-5301412	Col-0	hae-3 hsl2-3	OK	7.87928	8.86597	0.170214	0.956915	0.13185	0.290585	no
AT1G15415	AT1G15415	AT1G15415	1:5298323-5301412	Col-0	hae-3 hsl2-3	OK	4.4224	4.71769	0.0932515	0.123411	0.831	0.927227	no
AT1G15420	AT1G15420	AT1G15420	1:5301612-5303390	Col-0	hae-3 hsl2-3	OK	33.4987	30.0587	-0.156319	-1.05498	0.12975	0.287509	no
AT1G15430	AT1G15430	AT1G15430	1:5304316-5306012	Col-0	hae-3 hsl2-3	OK	9.97233	9.13021	-0.127282	-0.600636	0.2954	0.516702	no
AT1G15440	AT1G15440	PWP2	1:5306060-5309514	Col-0	hae-3 hsl2-3	OK	15.2368	13.666	-0.156975	-0.886716	0.125	0.279682	no
AT1G15450	AT1G15450	AT1G15450	1:5309646-5309718	Col-0	hae-3 hsl2-3	NOTEST	0	0	0	0	1	1	no
AT1G15460	AT1G15460	BOR4	1:5310000-5314094	Col-0	hae-3 hsl2-3	OK	1.12649	1.12894	0.00312946	0.0117795	0.9891	0.99487	no
AT1G15470	AT1G15470	AT1G15470	1:5315506-5317863	Col-0	hae-3 hsl2-3	OK	14.5936	14.2509	-0.0342868	-0.210545	0.7454	0.882475	no
AT1G15480	AT1G15480	AT1G15480	1:5318010-5320594	Col-0	hae-3 hsl2-3	OK	6.7994	6.4345	-0.07958	-0.439635	0.4879	0.707067	no
AT1G15490	AT1G15490	AT1G15490	1:5320614-5323895	Col-0	hae-3 hsl2-3	OK	6.61605	7.1917	0.120363	0.683361	0.27145	0.487986	no
AT1G15500	AT1G15500	AATP2	1:5326289-5328874	Col-0	hae-3 hsl2-3	OK	73.9829	75.0061	0.0198167	0.12291	0.84215	0.93265	no
AT1G15510	AT1G15510	PCMP-H73	1:5329110-5331711	Col-0	hae-3 hsl2-3	OK	5.99198	5.54718	-0.111278	-0.613354	0.32825	0.554315	no
AT1G15520	AT1G15520	ABCG40	1:5331857-5338326	Col-0	hae-3 hsl2-3	OK	1.25788	1.3649	0.117798	0.526335	0.37985	0.608527	no
AT1G15530	AT1G15530	LECRKS1	1:5339960-5341931	Col-0	hae-3 hsl2-3	OK	5.92541	6.23416	0.0732801	0.398422	0.52725	0.739315	no
AT1G15540	AT1G15540	AT1G15540	1:5342586-5343705	Col-0	hae-3 hsl2-3	NOTEST	0.00832356	0.0207116	1.31516	0	1	1	no
AT1G15550	AT1G15550	GA3OX1	1:5344477-5346166	Col-0	hae-3 hsl2-3	OK	12.5483	12.3762	-0.0199241	-0.119541	0.85995	0.940632	no
AT1G15560	AT1G15560	AT1G15560	1:5352654-5354314	Col-0	hae-3 hsl2-3	NOTEST	0.00966806	0.00370819	-1.38251	0	1	1	no
AT1G15570	AT1G15570	CYCA2-3	1:5362008-5365549	Col-0	hae-3 hsl2-3	OK	18.5692	18.8687	0.0230853	0.143884	0.8192	0.921573	no
AT1G15580	AT1G15580	IAA5	1:5365664-5366497	Col-0	hae-3 hsl2-3	OK	9.6315	7.27518	-0.404777	-2.26468	0.0066	0.0244163	yes
AT1G15590	AT1G15590	AT1G15590	1:5367296-5368670	Col-0	hae-3 hsl2-3	NOTEST	0.0073091	0.014879	1.02551	0	1	1	no
AT1G15600	AT1G15600	AT1G15600	1:5368922-5370344	Col-0	hae-3 hsl2-3	NOTEST	0	0	0	0	1	1	no
AT1G15610	AT1G15610	AT1G15610	1:5370676-5371859	Col-0	hae-3 hsl2-3	NOTEST	0	0.00953817	inf	0	1	1	no
AT1G15620	AT1G15620	AT1G15620	1:5373503-5374575	Col-0	hae-3 hsl2-3	NOTEST	0.0162278	0.00789608	-1.03926	0	1	1	no
AT1G15630	AT1G15630	AT1G15630	1:5376792-5378027	Col-0	hae-3 hsl2-3	NOTEST	0.00727398	0.0113861	0.646455	0	1	1	no
AT1G15640	AT1G15640	AT1G15640	1:5378885-5380139	Col-0	hae-3 hsl2-3	NOTEST	0.0072907	0.011368	0.640847	0	1	1	no
AT1G15650	AT1G15650	AT1G15650	1:5380906-5380988	Col-0	hae-3 hsl2-3	NOTEST	0	0	0	0	1	1	no
AT1G15660	AT1G15660	CENP-C	1:5381169-5385254	Col-0	hae-3 hsl2-3	OK	13.3315	13.4001	0.00739552	0.0447542	0.942	0.976783	no
AT1G15670	AT1G15670	AT1G15670	1:5389951-5391490	Col-0	hae-3 hsl2-3	OK	36.3812	28.5467	-0.349866	-2.26493	0.00085	0.00395083	yes
AT1G15680	AT1G15680	AT1G15680	1:5393406-5394639	Col-0	hae-3 hsl2-3	NOTEST	0	0	0	0	1	1	no
AT1G15690	AT1G15690	AVP1	1:5398989-5403818	Col-0	hae-3 hsl2-3	OK	349.464	366.497	0.0686567	0.336164	0.582	0.77964	no
AT1G15700	AT1G15700	ATPC2	1:5398989-5403818	Col-0	hae-3 hsl2-3	OK	8.9092	9.64484	0.114461	0.0531576	0.927	0.969944	no
AT1G15710	AT1G15710	TYRAAT2	1:5404357-5405686	Col-0	hae-3 hsl2-3	OK	16.0798	15.635	-0.0404654	-0.252002	0.70825	0.862468	no
AT1G15720	AT1G15720	TRFL5	1:5406024-5409987	Col-0	hae-3 hsl2-3	OK	4.56697	4.17814	-0.128375	-0.323868	0.6165	0.804449	no
AT1G15730	AT1G15730	AT1G15730	1:5406024-5409987	Col-0	hae-3 hsl2-3	OK	20.9966	21.485	0.0331773	0.167936	0.7657	0.893196	no
AT1G15740	AT1G15740	AT1G15740	1:5410907-5421033	Col-0	hae-3 hsl2-3	OK	67.6965	55.1809	-0.294911	-0.947545	0.13535	0.296437	no
AT1G15750	AT1G15750	TPL	1:5410907-5421033	Col-0	hae-3 hsl2-3	OK	73.811	73.393	-0.00819342	-0.0351174	0.9507	0.980062	no
AT1G15757	AT1G15757	AT1G15757	1:5424241-5424576	Col-0	hae-3 hsl2-3	NOTEST	0.222662	0.085402	-1.38251	0	1	1	no
AT1G15760	AT1G15760	AT1G15760	1:5425713-5426322	Col-0	hae-3 hsl2-3	OK	14.9829	11.8804	-0.334732	-2.11281	0.01575	0.0519018	no
AT1G15770	AT1G15770	MED15B	1:5426891-5428280	Col-0	hae-3 hsl2-3	NOTEST	0.0127989	0.0265134	1.05071	0	1	1	no
AT1G15772	AT1G15772	AT1G15772	1:5428519-5429561	Col-0	hae-3 hsl2-3	OK	0.563798	0.573658	0.0250124	0.062075	0.92805	0.970331	no
AT1G15780	AT1G15780	MED15A	1:5430182-5436412	Col-0	hae-3 hsl2-3	OK	16.6505	16.4303	-0.0192055	-0.115063	0.85205	0.936694	no
AT1G15790	AT1G15790	AT1G15790	1:5438252-5440087	Col-0	hae-3 hsl2-3	OK	6.92891	7.81469	0.173558	0.688473	0.2322	0.438629	no
AT1G15800	AT1G15800	AT1G15800	1:5441081-5443684	Col-0	hae-3 hsl2-3	OK	3.23005	2.73199	-0.241606	-1.03995	0.13945	0.303163	no
AT1G15810	AT1G15810	AT1G15810	1:5444417-5447859	Col-0	hae-3 hsl2-3	OK	28.5441	30.4603	0.0937353	0.104558	0.8725	0.946621	no
AT1G15820	AT1G15820	LHCB6	1:5444417-5447859	Col-0	hae-3 hsl2-3	OK	831.977	923.506	0.150577	0.670736	0.23605	0.443307	no
AT1G15825	AT1G15825	AT1G15825	1:5448148-5448529	Col-0	hae-3 hsl2-3	OK	6.43614	7.07671	0.136884	0.798827	0.50835	0.724021	no
AT1G15830	AT1G15830	AT1G15830	1:5448725-5450177	Col-0	hae-3 hsl2-3	OK	2.89049	3.1998	0.146664	0.659021	0.3181	0.543309	no
AT1G15840	AT1G15840	AT1G15840	1:5451431-5452374	Col-0	hae-3 hsl2-3	NOTEST	0.0281077	0.00749162	-1.90761	0	1	1	no
AT1G15850	AT1G15850	AT1G15850	1:5453244-5454088	Col-0	hae-3 hsl2-3	NOTEST	0	0	0	0	1	1	no
AT1G15860	AT1G15860	AT1G15860	1:5454784-5457022	Col-0	hae-3 hsl2-3	OK	50.4173	45.4272	-0.150364	-0.847919	0.13825	0.301173	no
AT1G15870	AT1G15870	AT1G15870	1:5457083-5458429	Col-0	hae-3 hsl2-3	OK	3.78664	2.95151	-0.359462	-1.57927	0.02835	0.0854257	no
AT1G15880	AT1G15880	GOS11	1:5458534-5460333	Col-0	hae-3 hsl2-3	OK	27.4609	30.2411	0.13913	0.934565	0.1803	0.366644	no
AT1G15885	AT1G15885	AT1G15885	1:5460476-5461281	Col-0	hae-3 hsl2-3	OK	9.46676	9.48824	0.00327033	0.0194938	0.9801	0.991558	no
AT1G15890	AT1G15890	AT1G15890	1:5461316-5464223	Col-0	hae-3 hsl2-3	NOTEST	0.167997	0.139195	-0.271326	0	1	1	no
AT1G15900	AT1G15900	AT1G15900	1:5464355-5464697	Col-0	hae-3 hsl2-3	OK	1.17649	0.97938	-0.264552	-0.845335	0.53095	0.742583	no
AT1G15910	AT1G15910	FDM1	1:5465335-5469125	Col-0	hae-3 hsl2-3	OK	16.6452	16.539	-0.00923468	-0.0565533	0.9249	0.969153	no
AT1G15920	AT1G15920	CAF1-2	1:5469388-5471149	Col-0	hae-3 hsl2-3	OK	13.8258	13.5247	-0.0317695	-0.161443	0.7751	0.898465	no
AT1G15930	AT1G15930	RPS12A	1:5471399-5473014	Col-0	hae-3 hsl2-3	OK	349.755	342.611	-0.0297764	-0.164137	0.7694	0.895108	no
AT1G15940	AT1G15940	AT1G15940	1:5473564-5478259	Col-0	hae-3 hsl2-3	OK	27.1723	27.3781	0.0108879	0.0662765	0.91285	0.964041	no
AT1G15950	AT1G15950	CCR1	1:5478753-5485082	Col-0	hae-3 hsl2-3	OK	98.6462	95.0654	-0.0533429	-0.270412	0.69045	0.851473	no
AT1G15960	AT1G15960	NRAMP6	1:5478753-5485082	Col-0	hae-3 hsl2-3	OK	37.5114	34.3835	-0.12561	-0.425921	0.46395	0.686903	no
AT1G15970	AT1G15970	AT1G15970	1:5486318-5488868	Col-0	hae-3 hsl2-3	OK	17.8742	18.4375	0.0447707	0.28019	0.66425	0.835836	no
AT1G15980	AT1G15980	PNSB1	1:5489297-5493772	Col-0	hae-3 hsl2-3	OK	60.2334	63.9049	0.0853648	0.559101	0.3921	0.620769	no
AT1G15990	AT1G15990	ATCNGC7	1:5489297-5493772	Col-0	hae-3 hsl2-3	NOTEST	0.0554415	0.0641723	0.210984	0	1	1	no
AT1G16000	AT1G16000	AT1G16000	1:5494532-5495359	Col-0	hae-3 hsl2-3	OK	59.8728	61.0735	0.0286466	0.248676	0.78595	0.90447	no
AT1G16010	AT1G16010	MRS2-1	1:5495372-5497723	Col-0	hae-3 hsl2-3	OK	33.451	34.7533	0.0551024	0.31441	0.5801	0.778418	no
AT1G16020	AT1G16020	AT1G16020	1:5498164-5501358	Col-0	hae-3 hsl2-3	OK	13.5275	13.1105	-0.045174	-0.247284	0.6672	0.837557	no
AT1G16022	AT1G16022	AT1G16022	1:5501395-5501959	Col-0	hae-3 hsl2-3	OK	0.947697	1.32349	0.481846	1.29866	0.1986	0.393225	no
AT1G16025	AT1G16025	AT1G16025	1:5501395-5501959	Col-0	hae-3 hsl2-3	OK	1.25307	1.22755	-0.0296779	-0.0334949	0.96305	0.984733	no
AT1G16030	AT1G16030	HSP70-5	1:5502205-5504535	Col-0	hae-3 hsl2-3	OK	3.18987	3.49159	0.130385	0.642133	0.3082	0.531585	no
AT1G16040	AT1G16040	AT1G16040	1:5504734-5506611	Col-0	hae-3 hsl2-3	OK	26.9071	27.3789	0.0250776	0.173194	0.8161	0.919872	no
AT1G16060	AT1G16060	ADAP	1:5508506-5511735	Col-0	hae-3 hsl2-3	OK	15.6095	13.4216	-0.217872	-1.12171	0.04985	0.135714	no
AT1G16070	AT1G16070	TULP8	1:5511872-5513896	Col-0	hae-3 hsl2-3	OK	3.0964	3.20167	0.0482346	0.185797	0.74275	0.881044	no
AT1G16080	AT1G16080	AT1G16080	1:5514316-5516027	Col-0	hae-3 hsl2-3	OK	66.6375	68.0459	0.0301735	0.204506	0.7605	0.890469	no
AT1G16090	AT1G16090	WAKL7	1:5516258-5517822	Col-0	hae-3 hsl2-3	OK	2.29493	2.5155	0.132394	0.551431	0.4166	0.643544	no
AT1G16100	AT1G16100	AT1G16100	1:5518061-5518134	Col-0	hae-3 hsl2-3	NOTEST	0	0	0	0	1	1	no
AT1G16110	AT1G16110	WAKL6	1:5518372-5520891	Col-0	hae-3 hsl2-3	OK	1.02099	1.09875	0.105894	0.391067	0.53045	0.742052	no
AT1G16120	AT1G16120	WAKL1	1:5522638-5524983	Col-0	hae-3 hsl2-3	NOTEST	0.0166707	0.0260249	0.64258	0	1	1	no
AT1G16130	AT1G16130	WAKL2	1:5525490-5528212	Col-0	hae-3 hsl2-3	OK	1.59791	0.920664	-0.795442	-3.07913	5e-05	0.000285517	yes
AT1G16140	AT1G16140	WAKL3	1:5528964-5531255	Col-0	hae-3 hsl2-3	NOTEST	0.0525861	0.0159663	-1.71965	0	1	1	no
AT1G16150	AT1G16150	WAKL4	1:5532414-5534877	Col-0	hae-3 hsl2-3	NOTEST	0.0375428	0.0210467	-0.834938	0	1	1	no
AT1G16160	AT1G16160	WAKL5	1:5535972-5538269	Col-0	hae-3 hsl2-3	NOTEST	0.0114931	0.0100144	-0.19869	0	1	1	no
AT1G16170	AT1G16170	AT1G16170	1:5538731-5539821	Col-0	hae-3 hsl2-3	OK	20.494	21.2086	0.0494503	0.336709	0.67655	0.843341	no
AT1G16180	AT1G16180	AT1G16180	1:5540426-5542902	Col-0	hae-3 hsl2-3	OK	119.966	127.291	0.0855017	0.477316	0.40405	0.63182	no
AT1G16190	AT1G16190	RAD23A	1:5543151-5546103	Col-0	hae-3 hsl2-3	OK	28.406	26.335	-0.109217	-0.710357	0.28585	0.50528	no
AT1G16210	AT1G16210	AT1G16210	1:5546127-5547552	Col-0	hae-3 hsl2-3	OK	69.3725	69.7548	0.00792861	0.0561045	0.9366	0.974346	no
AT1G16220	AT1G16220	AT1G16220	1:5548652-5550553	Col-0	hae-3 hsl2-3	OK	4.6593	4.47282	-0.0589266	-0.293617	0.65925	0.832965	no
AT1G16225	AT1G16225	AT1G16225	1:5551040-5552097	Col-0	hae-3 hsl2-3	NOTEST	0	0	0	0	1	1	no
AT1G16230	AT1G16230	AT1G16230	1:5553466-5554324	Col-0	hae-3 hsl2-3	NOTEST	0	0	0	0	1	1	no
AT1G16240	AT1G16240	SYP51	1:5555006-5556841	Col-0	hae-3 hsl2-3	OK	70.6468	67.8852	-0.0575266	-0.328912	0.5589	0.76298	no
AT1G16250	AT1G16250	AT1G16250	1:5556988-5559520	Col-0	hae-3 hsl2-3	OK	7.74587	8.13353	0.0704556	0.398371	0.53925	0.749227	no
AT1G16260	AT1G16260	WAKL8	1:5559578-5562113	Col-0	hae-3 hsl2-3	OK	5.0042	4.54028	-0.140356	-0.675383	0.23875	0.446632	no
AT1G16270	AT1G16270	AT1G16270	1:5563086-5568368	Col-0	hae-3 hsl2-3	OK	13.5213	13.3111	-0.0226052	-0.127814	0.8298	0.926661	no
AT1G16280	AT1G16280	RH36	1:5568481-5570487	Col-0	hae-3 hsl2-3	OK	11.8386	11.4141	-0.0526725	-0.313623	0.62925	0.813116	no
AT1G16290	AT1G16290	AT1G16290	1:5570752-5573538	Col-0	hae-3 hsl2-3	OK	0.87202	0.869005	-0.00499714	-0.0155139	0.98685	0.994142	no
AT1G16300	AT1G16300	GAPCP2	1:5574309-5577622	Col-0	hae-3 hsl2-3	OK	11.1039	10.7833	-0.0422616	-0.249721	0.70335	0.85942	no
AT1G16310	AT1G16310	MTP10	1:5578430-5580693	Col-0	hae-3 hsl2-3	OK	8.5503	5.1325	-0.736315	-3.94216	5e-05	0.000285517	yes
AT1G16320	AT1G16320	AT1G16320	1:5580854-5582143	Col-0	hae-3 hsl2-3	OK	52.8513	52.2115	-0.017572	-0.121273	0.8609	0.940988	no
AT1G16330	AT1G16330	CYCB3	1:5582386-5587391	Col-0	hae-3 hsl2-3	OK	4.66296	4.57081	-0.0287972	-0.148191	0.81955	0.921768	no
AT1G16340	AT1G16340	KDSA2	1:5587789-5590651	Col-0	hae-3 hsl2-3	OK	24.5192	24.3259	-0.0114179	-0.0620765	0.91275	0.963995	no
AT1G16350	AT1G16350	AT1G16350	1:5590950-5593007	Col-0	hae-3 hsl2-3	OK	54.2243	53.045	-0.031722	-0.206275	0.7511	0.885602	no
AT1G16360	AT1G16360	ALIS4	1:5593300-5595179	Col-0	hae-3 hsl2-3	NOTEST	0.0625523	0.123115	0.976874	0	1	1	no
AT1G16370	AT1G16370	2017-10-06	1:5596693-5598447	Col-0	hae-3 hsl2-3	OK	0.355258	0.426054	0.26217	0.652467	0.3169	0.541792	no
AT1G16380	AT1G16380	CHX1	1:5598452-5601367	Col-0	hae-3 hsl2-3	NOTEST	0.00294131	0	#NAME?	0	1	1	no
AT1G16390	AT1G16390	2017-10-03	1:5602872-5604663	Col-0	hae-3 hsl2-3	OK	20.3044	20.5996	0.0208228	0.130488	0.83475	0.928903	no
AT1G16400	AT1G16400	CYP79F2	1:5605158-5607473	Col-0	hae-3 hsl2-3	OK	0.330637	0.451183	0.448465	1.12606	0.0845	0.206933	no
AT1G16410	AT1G16410	CYP79F1	1:5608806-5611426	Col-0	hae-3 hsl2-3	OK	12.8372	14.0024	0.12534	0.649015	0.2567	0.469201	no
AT1G16420	AT1G16420	AMC8	1:5612149-5613867	Col-0	hae-3 hsl2-3	NOTEST	0.0209369	0.00912461	-1.19821	0	1	1	no
AT1G16430	AT1G16430	MED22A	1:5614618-5615510	Col-0	hae-3 hsl2-3	OK	17.9984	18.0038	0.000432108	0.00295187	0.9963	0.997973	no
AT1G16440	AT1G16440	RHS3	1:5615814-5617672	Col-0	hae-3 hsl2-3	NOTEST	0.12011	0.0952057	-0.33524	0	1	1	no
AT1G16445	AT1G16445	AT1G16445	1:5617810-5619334	Col-0	hae-3 hsl2-3	OK	4.61794	4.22695	-0.127634	-0.601574	0.422	0.648573	no
AT1G16450	AT1G16450	AT1G16450	1:5619470-5619543	Col-0	hae-3 hsl2-3	NOTEST	0	0	0	0	1	1	no
AT1G16460	AT1G16460	STR2	1:5619581-5622663	Col-0	hae-3 hsl2-3	OK	84.2258	88.6501	0.0738597	0.419806	0.4648	0.687665	no
AT1G16470	AT1G16470	PAB1	1:5622785-5625643	Col-0	hae-3 hsl2-3	OK	90.9523	90.8559	-0.00153113	-0.00874829	0.98855	0.994745	no
AT1G16480	AT1G16480	AT1G16480	1:5625698-5628656	Col-0	hae-3 hsl2-3	OK	1.33392	1.15355	-0.209592	-0.781959	0.1725	0.354872	no
AT1G16489	AT1G16489	AT1G16489	1:5629215-5630995	Col-0	hae-3 hsl2-3	OK	2.91726	2.27877	-0.356354	-0.632937	0.5705	0.771618	no
AT1G16490	AT1G16490	ATMYB58	1:5629215-5630995	Col-0	hae-3 hsl2-3	OK	25.556	10.669	-1.26024	-6.38104	5e-05	0.000285517	yes
AT1G16500	AT1G16500	AT1G16500	1:5639031-5640173	Col-0	hae-3 hsl2-3	OK	50.2526	27.1789	-0.886713	-6.11763	5e-05	0.000285517	yes
AT1G16510	AT1G16510	SAUR41	1:5644571-5645443	Col-0	hae-3 hsl2-3	OK	2.032	1.81684	-0.161473	-0.590785	0.4335	0.659324	no
AT1G16515	AT1G16515	AT1G16515	1:5647548-5647813	Col-0	hae-3 hsl2-3	OK	8.27449	7.53793	-0.134502	-1.05151	0.6195	0.806515	no
AT1G16520	AT1G16520	AT1G16520	1:5648759-5651167	Col-0	hae-3 hsl2-3	OK	33.9947	32.031	-0.0858416	-0.570316	0.39655	0.624778	no
AT1G16530	AT1G16530	LBD3	1:5651369-5652883	Col-0	hae-3 hsl2-3	OK	4.69812	2.52224	-0.897377	-3.82992	5e-05	0.000285517	yes
AT1G16540	AT1G16540	ABA3	1:5659414-5665449	Col-0	hae-3 hsl2-3	OK	8.12128	7.12489	-0.188839	-1.08724	0.08185	0.201925	no
AT1G16550	AT1G16550	AT1G16550	1:5665906-5668209	Col-0	hae-3 hsl2-3	OK	2.29554	2.54681	0.149858	0.684553	0.2728	0.489867	no
AT1G16560	AT1G16560	AT1G16560	1:5668383-5673600	Col-0	hae-3 hsl2-3	OK	29.6926	30.1491	0.0220124	0.116896	0.8587	0.939842	no
AT1G16570	AT1G16570	AT1G16570	1:5668383-5673600	Col-0	hae-3 hsl2-3	OK	13.9347	14.6592	0.0731273	0.246001	0.66235	0.834576	no
AT1G16590	AT1G16590	REV7	1:5673794-5675131	Col-0	hae-3 hsl2-3	OK	7.55543	8.33947	0.142442	0.782133	0.2801	0.498891	no
AT1G16600	AT1G16600	AT1G16600	1:5675168-5675433	Col-0	hae-3 hsl2-3	NOTEST	0	0	0	0	1	1	no
AT1G16610	AT1G16610	SR45	1:5675703-5678852	Col-0	hae-3 hsl2-3	OK	44.3498	44.5142	0.0053374	0.0305297	0.9594	0.983212	no
AT1G16620	AT1G16620	AT1G16620	1:5679818-5681188	Col-0	hae-3 hsl2-3	NOTEST	0	0	0	0	1	1	no
AT1G16630	AT1G16630	AT1G16630	1:5682117-5684867	Col-0	hae-3 hsl2-3	OK	6.87563	7.13978	0.0543889	0.309847	0.6161	0.804259	no
AT1G16635	AT1G16635	AT1G16635	1:5685502-5686368	Col-0	hae-3 hsl2-3	OK	0.646976	0.513644	-0.332945	-0.817025	0.2754	0.492995	no
AT1G16640	AT1G16640	AT1G16640	1:5686602-5687715	Col-0	hae-3 hsl2-3	OK	5.89798	4.84936	-0.282427	-1.39984	0.0716	0.18159	no
AT1G16650	AT1G16650	AT1G16650	1:5687942-5691198	Col-0	hae-3 hsl2-3	OK	4.63537	4.87895	0.073888	0.37733	0.5649	0.76766	no
AT1G16660	AT1G16660	AT1G16660	1:5692023-5696458	Col-0	hae-3 hsl2-3	NOTEST	0	0	0	0	1	1	no
AT1G16670	AT1G16670	AT1G16670	1:5697323-5699769	Col-0	hae-3 hsl2-3	OK	6.23475	6.44135	0.0470323	0.254872	0.6955	0.854265	no
AT1G16680	AT1G16680	AT1G16680	1:5702752-5705838	Col-0	hae-3 hsl2-3	OK	17.7528	18.6996	0.0749614	0.463664	0.46425	0.687167	no
AT1G16690	AT1G16690	AT1G16690	1:5705968-5709533	Col-0	hae-3 hsl2-3	OK	5.31687	5.39343	0.0206271	0.108825	0.86235	0.941631	no
AT1G16700	AT1G16700	AT1G16700	1:5709724-5711902	Col-0	hae-3 hsl2-3	OK	74.6179	75.3644	0.0143631	0.101151	0.889	0.953582	no
AT1G16705	AT1G16705	AT1G16705	1:5712087-5713752	Col-0	hae-3 hsl2-3	OK	47.7877	55.0396	0.203832	1.13098	0.0473	0.130115	no
AT1G16710	AT1G16710	HAC12	1:5714218-5722614	Col-0	hae-3 hsl2-3	OK	11.6209	11.7986	0.0218969	0.124274	0.8271	0.925375	no
AT1G16720	AT1G16720	HCF173	1:5723087-5727312	Col-0	hae-3 hsl2-3	OK	57.33	66.4073	0.212051	1.27996	0.04135	0.116821	no
AT1G16730	AT1G16730	UP6	1:5723087-5727312	Col-0	hae-3 hsl2-3	OK	10.5722	14.8583	0.490986	0.693949	0.2352	0.442152	no
AT1G16740	AT1G16740	AT1G16740	1:5727689-5729080	Col-0	hae-3 hsl2-3	OK	83.2903	79.2599	-0.0715566	-0.601635	0.47815	0.698992	no
AT1G16750	AT1G16750	AT1G16750	1:5729096-5731870	Col-0	hae-3 hsl2-3	OK	9.32384	10.3627	0.152402	0.892103	0.16485	0.34379	no
AT1G16760	AT1G16760	AT1G16760	1:5734233-5737307	Col-0	hae-3 hsl2-3	NOTEST	0.00977843	0.0371457	1.92552	0	1	1	no
AT1G16770	AT1G16770	AT1G16770	1:5737877-5744214	Col-0	hae-3 hsl2-3	OK	0.277008	0.371204	0.422285	0.278714	0.68195	0.84646	no
AT1G16780	AT1G16780	VHP2	1:5737877-5744214	Col-0	hae-3 hsl2-3	OK	11.1872	11.5655	0.0479713	0.265073	0.63815	0.819102	no
AT1G16790	AT1G16790	AT1G16790	1:5744552-5745209	Col-0	hae-3 hsl2-3	OK	21.2263	21.331	0.00709848	0.0490088	0.95325	0.981138	no
AT1G16800	AT1G16800	AT1G16800	1:5745522-5755263	Col-0	hae-3 hsl2-3	OK	2.62847	2.61247	-0.00880759	-0.0473622	0.9344	0.973215	no
AT1G16810	AT1G16810	AT1G16810	1:5755587-5758464	Col-0	hae-3 hsl2-3	OK	132.819	132.413	-0.00441271	-0.0348005	0.96345	0.984904	no
AT1G16820	AT1G16820	AT1G16820	1:5755587-5758464	Col-0	hae-3 hsl2-3	OK	6.826	6.46687	-0.0779722	-0.073711	0.898	0.957762	no
AT1G16825	AT1G16825	RTNLB23	1:5758854-5760501	Col-0	hae-3 hsl2-3	OK	11.5759	13.7937	0.252882	1.56296	0.06025	0.158193	no
AT1G16830	AT1G16830	AT1G16830	1:5760771-5762619	Col-0	hae-3 hsl2-3	OK	2.34323	1.84612	-0.344004	-1.45966	0.0236	0.0732966	no
AT1G16840	AT1G16840	AT1G16840	1:5762693-5764073	Col-0	hae-3 hsl2-3	OK	42.9198	43.8462	0.0308095	0.169538	0.76305	0.891775	no
AT1G16850	AT1G16850	AT1G16850	1:5764806-5765651	Col-0	hae-3 hsl2-3	OK	1.33373	1.35631	0.0242296	0.0776658	0.9158	0.965531	no
AT1G16860	AT1G16860	AT1G16860	1:5767299-5770602	Col-0	hae-3 hsl2-3	OK	23.8017	25.9104	0.122463	0.764488	0.2187	0.42086	no
AT1G16870	AT1G16870	AT1G16870	1:5770731-5773251	Col-0	hae-3 hsl2-3	OK	22.9346	22.689	-0.0155323	-0.0981886	0.8789	0.949497	no
AT1G16880	AT1G16880	ACR11	1:5773591-5778484	Col-0	hae-3 hsl2-3	OK	222.387	222.196	-0.00123978	-0.00537041	0.9921	0.996084	no
AT1G16890	AT1G16890	UBC36	1:5773591-5778484	Col-0	hae-3 hsl2-3	OK	282.913	259.652	-0.123778	-0.403818	0.47595	0.696933	no
AT1G16900	AT1G16900	ALG9	1:5779020-5782433	Col-0	hae-3 hsl2-3	OK	19.1552	19.4384	0.0211771	0.131566	0.83305	0.928017	no
AT1G16905	AT1G16905	AT1G16905	1:5782454-5783840	Col-0	hae-3 hsl2-3	NOTEST	0.118203	0.149249	0.336456	0	1	1	no
AT1G16910	AT1G16910	LSH8	1:5785002-5785927	Col-0	hae-3 hsl2-3	OK	0.272766	0.211451	-0.367341	-0.667988	0.36775	0.595934	no
AT1G16916	AT1G16916	AT1G16916	1:5786559-5787112	Col-0	hae-3 hsl2-3	OK	21.6822	24.2983	0.164341	1.25736	0.21735	0.419	no
AT1G16920	AT1G16920	RABA1B	1:5787329-5789249	Col-0	hae-3 hsl2-3	OK	45.869	48.691	0.0861346	0.616712	0.39645	0.624722	no
AT1G16930	AT1G16930	AT1G16930	1:5789986-5791534	Col-0	hae-3 hsl2-3	OK	3.26794	3.70032	0.179269	0.830192	0.2159	0.416987	no
AT1G16940	AT1G16940	AT1G16940	1:5791982-5793491	Col-0	hae-3 hsl2-3	NOTEST	0	0	0	0	1	1	no
AT1G16950	AT1G16950	AT1G16950	1:5796008-5796559	Col-0	hae-3 hsl2-3	OK	77.1431	96.4858	0.322779	2.80855	0.00215	0.00911252	yes
AT1G16960	AT1G16960	AT1G16960	1:5799887-5805799	Col-0	hae-3 hsl2-3	OK	20.5086	22.0997	0.107794	0.447306	0.58475	0.781886	no
AT1G16970	AT1G16970	KU70	1:5799887-5805799	Col-0	hae-3 hsl2-3	OK	11.6735	11.8215	0.0181833	0.0843853	0.88615	0.952394	no
AT1G16980	AT1G16980	ATTPS2	1:5807310-5811488	Col-0	hae-3 hsl2-3	NOTEST	0.0708426	0.114392	0.691296	0	1	1	no
AT1G17000	AT1G17000	ATTPS3	1:5812727-5816662	Col-0	hae-3 hsl2-3	OK	0.27669	0.326512	0.238864	0.586435	0.3476	0.575236	no
AT1G17010	AT1G17010	AT1G17010	1:5817566-5819352	Col-0	hae-3 hsl2-3	NOTEST	0	0	0	0	1	1	no
AT1G17020	AT1G17020	SRG1	1:5820205-5822013	Col-0	hae-3 hsl2-3	OK	44.5868	35.6896	-0.321111	-2.12233	0.00135	0.00599716	yes
AT1G17030	AT1G17030	AT1G17030	1:5822367-5824455	Col-0	hae-3 hsl2-3	OK	22.1012	15.6448	-0.498437	-3.11137	5e-05	0.000285517	yes
AT1G17040	AT1G17040	SHA	1:5824847-5828233	Col-0	hae-3 hsl2-3	OK	7.54783	7.91713	0.0689156	0.360754	0.52575	0.738006	no
AT1G17050	AT1G17050	SPS2	1:5829079-5831343	Col-0	hae-3 hsl2-3	OK	26.4721	28.8139	0.122296	0.78573	0.2261	0.430794	no
AT1G17060	AT1G17060	CYP72C1	1:5832096-5835456	Col-0	hae-3 hsl2-3	OK	4.15785	3.19565	-0.37973	-1.84018	0.0053	0.0201302	yes
AT1G17070	AT1G17070	STIPL1	1:5837589-5841606	Col-0	hae-3 hsl2-3	OK	9.08338	9.12623	0.00678957	0.0240618	0.9663	0.986092	no
AT1G17080	AT1G17080	AT1G17080	1:5837589-5841606	Col-0	hae-3 hsl2-3	OK	72.3566	81.9525	0.179665	0.794953	0.1709	0.352598	no
AT1G17090	AT1G17090	AT1G17090	1:5842215-5844283	Col-0	hae-3 hsl2-3	OK	4.559	4.34043	-0.0708782	-0.233094	0.685	0.848551	no
AT1G17100	AT1G17100	AT1G17100	1:5844675-5850934	Col-0	hae-3 hsl2-3	OK	85.1843	93.0604	0.12758	0.539966	0.4546	0.67871	no
AT1G17110	AT1G17110	UBP15	1:5844675-5850934	Col-0	hae-3 hsl2-3	OK	25.2448	26.1455	0.0505758	0.190112	0.7361	0.877629	no
AT1G17120	AT1G17120	CAT8	1:5851952-5853955	Col-0	hae-3 hsl2-3	OK	13.8997	15.12	0.12141	0.740788	0.2392	0.447178	no
AT1G17130	AT1G17130	AT1G17130	1:5854147-5858550	Col-0	hae-3 hsl2-3	OK	39.2327	38.3633	-0.0323306	-0.141663	0.8371	0.930204	no
AT1G17140	AT1G17140	ICR1	1:5854147-5858550	Col-0	hae-3 hsl2-3	OK	43.7904	44.0387	0.00815641	0.0346746	0.9492	0.97941	no
AT1G17145	AT1G17145	AT1G17145	1:5860118-5862682	Col-0	hae-3 hsl2-3	OK	19.3268	17.9344	-0.107875	-0.680977	0.3054	0.528564	no
AT1G17147	AT1G17147	VQ1	1:5863430-5864009	Col-0	hae-3 hsl2-3	OK	1.18102	1.0021	-0.237006	-0.695926	0.4261	0.652418	no
AT1G17150	AT1G17150	AT1G17150	1:5865706-5867495	Col-0	hae-3 hsl2-3	NOTEST	0.153162	0.185459	0.276045	0	1	1	no
AT1G17160	AT1G17160	AT1G17160	1:5867634-5869356	Col-0	hae-3 hsl2-3	OK	15.6528	17.5386	0.164111	0.870584	0.1264	0.281883	no
AT1G17170	AT1G17170	GSTU24	1:5869845-5870840	Col-0	hae-3 hsl2-3	OK	6.11865	6.72541	0.136407	0.709131	0.3424	0.569607	no
AT1G17180	AT1G17180	GSTU25	1:5872144-5873086	Col-0	hae-3 hsl2-3	OK	0.316277	0.400091	0.33914	0.700996	0.3503	0.578306	no
AT1G17190	AT1G17190	GSTU26	1:5875349-5876545	Col-0	hae-3 hsl2-3	OK	15.4221	18.7002	0.278052	1.77275	0.0152	0.0503489	no
AT1G17200	AT1G17200	AT1G17200	1:5878399-5880041	Col-0	hae-3 hsl2-3	OK	79.4226	95.1944	0.261327	1.49495	0.00915	0.0324911	yes
AT1G17210	AT1G17210	ATILP1	1:5880129-5884756	Col-0	hae-3 hsl2-3	OK	27.7519	30.8164	0.151114	0.916176	0.13085	0.28919	no
AT1G17220	AT1G17220	FUG1	1:5885082-5890470	Col-0	hae-3 hsl2-3	OK	70.7747	71.5558	0.0158344	0.0914255	0.8813	0.950377	no
AT1G17230	AT1G17230	AT1G17230	1:5891323-5895075	Col-0	hae-3 hsl2-3	OK	4.02957	4.46827	0.149089	0.693674	0.2567	0.469201	no
AT1G17232	AT1G17232	AT1G17232	1:5891323-5895075	Col-0	hae-3 hsl2-3	OK	5.71337	6.21098	0.120479	0.341632	0.55565	0.760627	no
AT1G17235	AT1G17235	RTFL11	1:5895350-5895710	Col-0	hae-3 hsl2-3	OK	2.38452	3.38547	0.50566	2.27077	0.08005	0.19854	no
AT1G17240	AT1G17240	RLP2	1:5896415-5898717	Col-0	hae-3 hsl2-3	OK	0.282827	0.355431	0.329652	0.820313	0.19725	0.391272	no
AT1G17250	AT1G17250	AtRLP3	1:5899993-5903619	Col-0	hae-3 hsl2-3	OK	2.09437	2.20278	0.0728111	0.273626	0.6339	0.816291	no
AT1G17255	AT1G17255	AT1G17255	1:5899993-5903619	Col-0	hae-3 hsl2-3	OK	0.368082	0.452186	0.29689	0.597493	0.3323	0.558579	no
AT1G17260	AT1G17260	AHA10	1:5904057-5908898	Col-0	hae-3 hsl2-3	OK	41.7535	48.6976	0.221953	1.35453	0.02825	0.0851812	no
AT1G17270	AT1G17270	AT1G17270	1:5909248-5911693	Col-0	hae-3 hsl2-3	OK	3.92392	4.02886	0.0380769	0.189942	0.7657	0.893196	no
AT1G17275	AT1G17275	AT1G17275	1:5912052-5915313	Col-0	hae-3 hsl2-3	NOTEST	0	0	0	0	1	1	no
AT1G17277	AT1G17277	AT1G17277	1:5915643-5916212	Col-0	hae-3 hsl2-3	NOTEST	0	0	0	0	1	1	no
AT1G17280	AT1G17280	UBC34	1:5916870-5920089	Col-0	hae-3 hsl2-3	OK	57.3301	56.8106	-0.0131342	-0.0744234	0.8966	0.957097	no
AT1G17285	AT1G17285	AT1G17285	1:5920773-5921415	Col-0	hae-3 hsl2-3	OK	0.82803	0.614464	-0.430354	-1.0927	0.2332	0.439942	no
AT1G17290	AT1G17290	ALAAT1	1:5922629-5926400	Col-0	hae-3 hsl2-3	OK	67.225	66.8259	-0.00859158	-0.0539603	0.9361	0.974229	no
AT1G17300	AT1G17300	AT1G17300	1:5926993-5927784	Col-0	hae-3 hsl2-3	OK	5.987	1.94522	-1.6219	-6.77761	5e-05	0.000285517	yes
AT1G17310	AT1G17310	AT1G17310	1:5928013-5928667	Col-0	hae-3 hsl2-3	OK	4.01096	3.91555	-0.0347311	-0.156866	0.8543	0.937562	no
AT1G17330	AT1G17330	AT1G17330	1:5929908-5931831	Col-0	hae-3 hsl2-3	OK	16.4179	15.5718	-0.0763303	-0.480917	0.5104	0.725735	no
AT1G17340	AT1G17340	SAC5	1:5933869-5938761	Col-0	hae-3 hsl2-3	OK	8.58834	7.65773	-0.165463	-0.961188	0.1182	0.267819	no
AT1G17345	AT1G17345	AT1G17345	1:5940422-5941210	Col-0	hae-3 hsl2-3	NOTEST	0.182375	0.181028	-0.010696	0	1	1	no
AT1G17350	AT1G17350	AT1G17350	1:5941783-5944463	Col-0	hae-3 hsl2-3	OK	16.9163	16.8749	-0.0035389	-0.0177566	0.97545	0.98947	no
AT1G17360	AT1G17360	AT1G17360	1:5946763-5951473	Col-0	hae-3 hsl2-3	OK	16.835	16.3089	-0.0458033	-0.275842	0.64635	0.824411	no
AT1G17370	AT1G17370	UBP1B	1:5951541-5955037	Col-0	hae-3 hsl2-3	OK	44.4192	45.7626	0.0429857	0.24562	0.66855	0.838677	no
AT1G17380	AT1G17380	TIFY11A	1:5955487-5957212	Col-0	hae-3 hsl2-3	OK	18	16.6003	-0.116784	-0.734193	0.29115	0.511951	no
AT1G17390	AT1G17390	AT1G17390	1:5958627-5959651	Col-0	hae-3 hsl2-3	NOTEST	0	0	0	0	1	1	no
AT1G17400	AT1G17400	AT1G17400	1:5960480-5962481	Col-0	hae-3 hsl2-3	OK	0.50453	0.444577	-0.182507	-0.464552	0.49395	0.7123	no
AT1G17410	AT1G17410	AT1G17410	1:5968533-5969995	Col-0	hae-3 hsl2-3	OK	7.93882	9.33816	0.234214	0.985833	0.08795	0.213645	no
AT1G17420	AT1G17420	LOX3	1:5977410-5981480	Col-0	hae-3 hsl2-3	OK	8.99232	10.7385	0.256024	1.50893	0.0138	0.0463574	yes
AT1G17430	AT1G17430	AT1G17430	1:5982266-5987784	Col-0	hae-3 hsl2-3	OK	8.73103	9.92846	0.185417	0.512297	0.46695	0.689672	no
AT1G17440	AT1G17440	TAF12B	1:5982266-5987784	Col-0	hae-3 hsl2-3	OK	18.7384	19.4647	0.0548579	0.281958	0.62595	0.810986	no
AT1G17450	AT1G17450	AT1G17450	1:5988279-5996785	Col-0	hae-3 hsl2-3	OK	3.83953	3.8443	0.00178993	0.00968679	0.9862	0.993922	no
AT1G17455	AT1G17455	EFL4	1:5997179-5998475	Col-0	hae-3 hsl2-3	OK	9.84186	9.32275	-0.0781749	-0.335348	0.55575	0.760657	no
AT1G17460	AT1G17460	TRFL3	1:5998813-6002716	Col-0	hae-3 hsl2-3	OK	2.87997	2.96844	0.0436516	0.187876	0.74505	0.882261	no
AT1G17470	AT1G17470	DRG1	1:6002911-6006405	Col-0	hae-3 hsl2-3	OK	48.0203	47.3627	-0.0198923	-0.113572	0.8391	0.930971	no
AT1G17480	AT1G17480	IQD7	1:6006460-6008266	Col-0	hae-3 hsl2-3	OK	4.57062	4.61246	0.0131472	0.0655765	0.92165	0.967806	no
AT1G17490	AT1G17490	AT1G17490	1:6008588-6009420	Col-0	hae-3 hsl2-3	OK	51.7394	50.8202	-0.0258609	-0.211727	0.8048	0.914623	no
AT1G17495	AT1G17495	AT1G17495	1:6009569-6013742	Col-0	hae-3 hsl2-3	NOTEST	0	0	0	0	1	1	no
AT1G17500	AT1G17500	ALA4	1:6018756-6023503	Col-0	hae-3 hsl2-3	OK	8.88318	8.95774	0.0120581	0.0709789	0.9044	0.960228	no
AT1G17510	AT1G17510	AT1G17510	1:6023503-6024309	Col-0	hae-3 hsl2-3	OK	15.2974	18.2356	0.253475	1.65908	0.04665	0.128641	no
AT1G17520	AT1G17520	AT1G17520	1:6024635-6027385	Col-0	hae-3 hsl2-3	OK	12.029	11.8489	-0.021764	-0.130035	0.8427	0.932878	no
AT1G17530	AT1G17530	TIM23-1	1:6027630-6028506	Col-0	hae-3 hsl2-3	OK	35.3844	37.3433	0.0777355	0.550892	0.4545	0.678605	no
AT1G17540	AT1G17540	AT1G17540	1:6029276-6032754	Col-0	hae-3 hsl2-3	OK	0.315283	0.506076	0.682708	1.83959	0.00395	0.0155402	yes
AT1G17545	AT1G17545	AT1G17545	1:6033108-6033908	Col-0	hae-3 hsl2-3	NOTEST	0	0	0	0	1	1	no
AT1G17550	AT1G17550	HAB2	1:6034361-6037289	Col-0	hae-3 hsl2-3	OK	45.7783	44.5916	-0.0378923	-0.235044	0.70515	0.860549	no
AT1G17560	AT1G17560	HLL	1:6037463-6038692	Col-0	hae-3 hsl2-3	OK	30.147	30.1963	0.00235368	0.0163519	0.98095	0.991722	no
AT1G17570	AT1G17570	AT1G17570	1:6038756-6038838	Col-0	hae-3 hsl2-3	NOTEST	0	0	0	0	1	1	no
AT1G17580	AT1G17580	XI-1	1:6039302-6049556	Col-0	hae-3 hsl2-3	OK	11.5594	11.1954	-0.0461623	-0.27344	0.6497	0.826553	no
AT1G17590	AT1G17590	NFYA8	1:6050192-6052568	Col-0	hae-3 hsl2-3	OK	12.1806	13.4681	0.144958	0.755466	0.18995	0.380996	no
AT1G17600	AT1G17600	AT1G17600	1:6052935-6056664	Col-0	hae-3 hsl2-3	OK	0.411583	0.396173	-0.0550549	-0.164246	0.7886	0.906088	no
AT1G17610	AT1G17610	AT1G17610	1:6056894-6058357	Col-0	hae-3 hsl2-3	OK	0.400851	0.275298	-0.542072	-1.21348	0.07125	0.180872	no
AT1G17615	AT1G17615	AT1G17615	1:6059440-6060667	Col-0	hae-3 hsl2-3	NOTEST	0.00673365	0.0152562	1.17993	0	1	1	no
AT1G17620	AT1G17620	AT1G17620	1:6062215-6063291	Col-0	hae-3 hsl2-3	OK	71.4506	79.6893	0.157441	1.10519	0.11385	0.260365	no
AT1G17630	AT1G17630	PCMP-E72	1:6064524-6066720	Col-0	hae-3 hsl2-3	OK	1.06414	1.03809	-0.0357506	-0.129221	0.8419	0.932556	no
AT1G17640	AT1G17640	AT1G17640	1:6067393-6069098	Col-0	hae-3 hsl2-3	OK	8.17159	8.59209	0.0723933	0.403221	0.5659	0.768479	no
AT1G17650	AT1G17650	GLYR2	1:6069476-6072012	Col-0	hae-3 hsl2-3	OK	27.9176	28.8316	0.0464734	0.307388	0.646	0.824275	no
AT1G17660	AT1G17660	AT1G17660	1:6075819-6075891	Col-0	hae-3 hsl2-3	NOTEST	0	0	0	0	1	1	no
AT1G17665	AT1G17665	AT1G17665	1:6072252-6074484	Col-0	hae-3 hsl2-3	OK	0.510181	0.473011	-0.109133	-0.267372	0.7	0.856934	no
AT1G17670	AT1G17670	AT1G17670	1:6075944-6076018	Col-0	hae-3 hsl2-3	NOTEST	0	0	0	0	1	1	no
AT1G17680	AT1G17680	AT1G17680	1:6076076-6082337	Col-0	hae-3 hsl2-3	OK	11.1613	11.5818	0.0533512	0.294466	0.6128	0.80203	no
AT1G17690	AT1G17690	NOF1	1:6082754-6088340	Col-0	hae-3 hsl2-3	OK	17.5561	16.0669	-0.127873	-0.782029	0.20545	0.402821	no
AT1G17700	AT1G17700	PRA1F1	1:6089516-6090323	Col-0	hae-3 hsl2-3	OK	4.37926	4.34831	-0.0102316	-0.0479199	0.9489	0.979322	no
AT1G17710	AT1G17710	AT1G17710	1:6090559-6092027	Col-0	hae-3 hsl2-3	OK	3.98371	2.41598	-0.721505	-2.58113	5e-05	0.000285517	yes
AT1G17720	AT1G17720	PP2AB2	1:6093207-6098383	Col-0	hae-3 hsl2-3	OK	41.4956	41.436	-0.00207493	-0.0118654	0.9835	0.992789	no
AT1G17730	AT1G17730	CHMP1A	1:6099088-6100315	Col-0	hae-3 hsl2-3	OK	52.0233	57.6367	0.14783	1.0724	0.1424	0.308064	no
AT1G17744	AT1G17744	AT1G17744	1:6100960-6105265	Col-0	hae-3 hsl2-3	OK	0.212594	0.117722	-0.852724	-0.113997	0.7259	0.872081	no
AT1G17745	AT1G17745	PGDH2	1:6100960-6105265	Col-0	hae-3 hsl2-3	OK	138.571	136.213	-0.0247554	-0.132518	0.82325	0.923426	no
AT1G17750	AT1G17750	PEPR2	1:6106655-6116617	Col-0	hae-3 hsl2-3	OK	3.23682	3.30606	0.0305359	0.0867811	0.88695	0.95268	no
AT1G17760	AT1G17760	CSTF77	1:6106655-6116617	Col-0	hae-3 hsl2-3	OK	13.8313	14.4964	0.0677586	0.334909	0.5571	0.76172	no
AT1G17770	AT1G17770	SUVH7	1:6120740-6122822	Col-0	hae-3 hsl2-3	NOTEST	0.154339	0.173325	0.167378	0	1	1	no
AT1G17780	AT1G17780	AT1G17780	1:6123700-6125269	Col-0	hae-3 hsl2-3	OK	14.5971	14.2353	-0.036208	-0.187456	0.74165	0.880358	no
AT1G17790	AT1G17790	GTE5	1:6125355-6127404	Col-0	hae-3 hsl2-3	OK	9.46337	9.2598	-0.0313727	-0.181901	0.78415	0.903638	no
AT1G17800	AT1G17800	ENODL22	1:6128822-6129508	Col-0	hae-3 hsl2-3	OK	0.541678	0.609687	0.170632	0.393018	0.65175	0.828026	no
AT1G17810	AT1G17810	TIP3-2	1:6130024-6135345	Col-0	hae-3 hsl2-3	NOTEST	0.0359276	0.019893	-0.85283	0	1	1	no
AT1G17820	AT1G17820	AT1G17820	1:6130024-6135345	Col-0	hae-3 hsl2-3	OK	7.754	7.48199	-0.0515193	-0.276163	0.62295	0.808971	no
AT1G17830	AT1G17830	AT1G17830	1:6135802-6138432	Col-0	hae-3 hsl2-3	OK	2.03916	2.13701	0.06762	0.280849	0.6659	0.836731	no
AT1G17840	AT1G17840	ABCG11	1:6142563-6148940	Col-0	hae-3 hsl2-3	OK	75.8225	84.2596	0.152214	0.818682	0.18625	0.375442	no
AT1G17850	AT1G17850	STR8	1:6142563-6148940	Col-0	hae-3 hsl2-3	OK	20.3027	20.4287	0.00892327	0.0175675	0.97665	0.989975	no
AT1G17860	AT1G17860	AT1G17860	1:6149300-6152222	Col-0	hae-3 hsl2-3	OK	35.6758	30.2576	-0.237651	-1.48294	0.0606	0.158939	no
AT1G17870	AT1G17870	EGY3	1:6149300-6152222	Col-0	hae-3 hsl2-3	OK	4.39693	4.45675	0.019495	0.0566878	0.9203	0.96728	no
AT1G17880	AT1G17880	BTF3	1:6152408-6153982	Col-0	hae-3 hsl2-3	OK	377.377	346.191	-0.124437	-0.924278	0.2266	0.431528	no
AT1G17890	AT1G17890	GER2	1:6154267-6155752	Col-0	hae-3 hsl2-3	OK	26.7396	28.1366	0.073472	0.409355	0.4719	0.693777	no
AT1G17900	AT1G17900	AT1G17900	1:6157367-6158130	Col-0	hae-3 hsl2-3	NOTEST	0	0	0	0	1	1	no
AT1G17910	AT1G17910	WAKL13	1:6159125-6161615	Col-0	hae-3 hsl2-3	NOTEST	0	0	0	0	1	1	no
AT1G17920	AT1G17920	HDG12	1:6161871-6165382	Col-0	hae-3 hsl2-3	OK	1.26693	1.44655	0.191276	0.782916	0.2038	0.400606	no
AT1G17930	AT1G17930	AT1G17930	1:6166219-6168839	Col-0	hae-3 hsl2-3	OK	9.59821	10.1934	0.0868036	0.509364	0.42345	0.649888	no
AT1G17940	AT1G17940	AT1G17940	1:6169340-6173222	Col-0	hae-3 hsl2-3	OK	6.58785	6.93237	0.0735419	0.403184	0.53415	0.74512	no
AT1G17950	AT1G17950	ATMYB52	1:6177616-6179289	Col-0	hae-3 hsl2-3	OK	0.805488	0.740256	-0.121838	-0.344388	0.6208	0.807556	no
AT1G17960	AT1G17960	AT1G17960	1:6180895-6183806	Col-0	hae-3 hsl2-3	OK	1.95786	2.22937	0.187359	0.774044	0.23605	0.443307	no
AT1G17970	AT1G17970	AT1G17970	1:6184903-6187472	Col-0	hae-3 hsl2-3	OK	5.09845	4.89726	-0.0580849	-0.295695	0.65395	0.82953	no
AT1G17980	AT1G17980	PAPS1	1:6187506-6191708	Col-0	hae-3 hsl2-3	OK	15.5066	15.5933	0.0080446	0.0453364	0.93565	0.973971	no
AT1G17990	AT1G17990	AT1G17990	1:6192070-6194093	Col-0	hae-3 hsl2-3	OK	1.95506	2.03206	0.0557301	0.194698	0.73405	0.876341	no
AT1G18000	AT1G18000	AT1G18000	1:6194542-6196229	Col-0	hae-3 hsl2-3	OK	0.339378	0.265214	-0.355738	-0.798239	0.22705	0.432142	no
AT1G18010	AT1G18010	AT1G18010	1:6199897-6201484	Col-0	hae-3 hsl2-3	NOTEST	0.00457708	0	#NAME?	0	1	1	no
AT1G18020	AT1G18020	AT1G18020	1:6202248-6203918	Col-0	hae-3 hsl2-3	NOTEST	0.00648587	0	#NAME?	0	1	1	no
AT1G18030	AT1G18030	AT1G18030	1:6204342-6209500	Col-0	hae-3 hsl2-3	OK	9.24077	8.92898	-0.0495166	-0.191086	0.77425	0.898006	no
AT1G18040	AT1G18040	CDKD-3	1:6204342-6209500	Col-0	hae-3 hsl2-3	OK	11.8628	12.2788	0.0497167	0.209868	0.712	0.864562	no
AT1G18050	AT1G18050	AT1G18050	1:6209770-6211588	Col-0	hae-3 hsl2-3	NOTEST	0.0145317	0.0513552	1.8213	0	1	1	no
AT1G18060	AT1G18060	AT1G18060	1:6211872-6213444	Col-0	hae-3 hsl2-3	OK	55.9036	61.0346	0.126686	0.898018	0.2064	0.404111	no
AT1G18070	AT1G18070	AT1G18070	1:6213724-6218340	Col-0	hae-3 hsl2-3	OK	88.0228	82.7628	-0.0888943	-0.500789	0.3849	0.613816	no
AT1G18075	AT1G18075	MIR159B	1:6220647-6220833	Col-0	hae-3 hsl2-3	OK	3.57765	4.3827	0.292805	2.48163	0.5731	0.773571	no
AT1G18080	AT1G18080	RACK1A	1:6222200-6224151	Col-0	hae-3 hsl2-3	OK	404.496	419.141	0.0513128	0.306292	0.64925	0.826244	no
AT1G18090	AT1G18090	AT1G18090	1:6224500-6230188	Col-0	hae-3 hsl2-3	OK	5.39709	5.53362	0.036042	0.155269	0.80655	0.915474	no
AT1G18100	AT1G18100	MFT	1:6224500-6230188	Col-0	hae-3 hsl2-3	OK	4.90766	4.07883	-0.266882	-0.769058	0.1837	0.371873	no
AT1G18120	AT1G18120	AT1G18120	1:6232091-6233926	Col-0	hae-3 hsl2-3	NOTEST	0.00388254	0	#NAME?	0	1	1	no
AT1G18130	AT1G18130	AT1G18130	1:6235894-6238799	Col-0	hae-3 hsl2-3	NOTEST	0.02611	0	#NAME?	0	1	1	no
AT1G18140	AT1G18140	LAC1	1:6238843-6241436	Col-0	hae-3 hsl2-3	OK	0.24851	0.294606	0.245479	0.546734	0.39975	0.627674	no
AT1G18150	AT1G18150	MPK8	1:6244297-6247812	Col-0	hae-3 hsl2-3	OK	22.0486	20.2784	-0.120746	-0.677959	0.23695	0.4445	no
AT1G18160	AT1G18160	AT1G18160	1:6248792-6254039	Col-0	hae-3 hsl2-3	OK	15.7178	16.5317	0.0728399	0.439919	0.46635	0.689116	no
AT1G18170	AT1G18170	FKBP17-2	1:6254228-6255690	Col-0	hae-3 hsl2-3	OK	19.6145	21.6097	0.139757	0.913135	0.2036	0.400352	no
AT1G18180	AT1G18180	AT1G18180	1:6255829-6261457	Col-0	hae-3 hsl2-3	OK	13.8594	14.0051	0.0150928	0.0511141	0.9395	0.9757	no
AT1G18190	AT1G18190	GC2	1:6255829-6261457	Col-0	hae-3 hsl2-3	OK	19.2078	18.249	-0.0738701	-0.358867	0.52945	0.74128	no
AT1G18191	AT1G18191	AT1G18191	1:6262053-6262330	Col-0	hae-3 hsl2-3	NOTEST	0	0	0	0	1	1	no
AT1G18200	AT1G18200	RABA6B	1:6265415-6268828	Col-0	hae-3 hsl2-3	OK	10.5275	11.0882	0.0748554	0.154682	0.8377	0.930428	no
AT1G18210	AT1G18210	CML27	1:6265415-6268828	Col-0	hae-3 hsl2-3	OK	132.849	141.473	0.0907407	0.474504	0.4039	0.631731	no
AT1G18220	AT1G18220	ATPUP9	1:6269669-6269807	Col-0	hae-3 hsl2-3	NOTEST	0	0.501525	inf	0	1	1	no
AT1G18230	AT1G18230	AT1G18230	1:6272665-6273307	Col-0	hae-3 hsl2-3	NOTEST	0.0143775	0.0460195	1.67843	0	1	1	no
AT1G18240	AT1G18240	AT1G18240	1:6274285-6275594	Col-0	hae-3 hsl2-3	NOTEST	0	0	0	0	1	1	no
AT1G18250	AT1G18250	ATLP-1	1:6276787-6278150	Col-0	hae-3 hsl2-3	OK	51.476	61.5669	0.258255	1.46001	0.0097	0.034179	yes
AT1G18260	AT1G18260	HRD3A	1:6278847-6282103	Col-0	hae-3 hsl2-3	OK	26.7932	28.4885	0.0885134	0.552427	0.37015	0.59842	no
AT1G18265	AT1G18265	AT1G18265	1:6282251-6283293	Col-0	hae-3 hsl2-3	OK	0.916216	0.670615	-0.450204	-1.25473	0.07755	0.19348	no
AT1G18270	AT1G18270	AT1G18270	1:6283411-6293871	Col-0	hae-3 hsl2-3	OK	19.7009	19.025	-0.0503708	-0.285865	0.6215	0.808063	no
AT1G18280	AT1G18280	AT1G18280	1:6294332-6295364	Col-0	hae-3 hsl2-3	OK	0.718831	0.943534	0.392423	1.06838	0.17135	0.353193	no
AT1G18290	AT1G18290	AT1G18290	1:6297363-6298328	Col-0	hae-3 hsl2-3	NOTEST	0.0247077	0.0129949	-0.927015	0	1	1	no
AT1G18300	AT1G18300	NUDT4	1:6299686-6301086	Col-0	hae-3 hsl2-3	OK	6.60278	6.58678	-0.00349929	-0.0184643	0.97975	0.991441	no
AT1G18310	AT1G18310	AT1G18310	1:6301199-6303956	Col-0	hae-3 hsl2-3	NOTEST	0.00273026	0.00540135	0.984279	0	1	1	no
AT1G18320	AT1G18320	TIM22-4	1:6304359-6305689	Col-0	hae-3 hsl2-3	OK	3.28661	2.69151	-0.288187	-1.18261	0.14425	0.311004	no
AT1G18330	AT1G18330	RVE7	1:6305965-6308013	Col-0	hae-3 hsl2-3	OK	5.0331	5.50376	0.128971	0.581155	0.31075	0.534704	no
AT1G18335	AT1G18335	AT1G18335	1:6309040-6311326	Col-0	hae-3 hsl2-3	OK	8.60937	9.31966	0.114371	0.646011	0.3587	0.587194	no
AT1G18340	AT1G18340	AT1G18340	1:6311482-6313931	Col-0	hae-3 hsl2-3	OK	10.4031	10.7615	0.0488595	0.285743	0.6721	0.84078	no
AT1G18350	AT1G18350	MKK7	1:6315650-6319427	Col-0	hae-3 hsl2-3	OK	0.167143	0.220939	0.402559	0.249299	0.73495	0.876921	no
AT1G18360	AT1G18360	AT1G18360	1:6315650-6319427	Col-0	hae-3 hsl2-3	OK	11.299	11.811	0.0639387	0.334365	0.55765	0.762056	no
AT1G18370	AT1G18370	NACK1	1:6319649-6324222	Col-0	hae-3 hsl2-3	OK	15.4023	15.985	0.053575	0.324042	0.59475	0.788797	no
AT1G18382	AT1G18382	AT1G18382	1:6325641-6330098	Col-0	hae-3 hsl2-3	OK	1.07391	0.590922	-0.861834	-1.75236	0.45355	0.67756	no
AT1G18390	AT1G18390	AT1G18390	1:6325641-6330098	Col-0	hae-3 hsl2-3	OK	0.396382	0.412719	0.0582683	0.140444	0.8039	0.914196	no
AT1G18400	AT1G18400	BEE1	1:6331397-6333743	Col-0	hae-3 hsl2-3	OK	2.38548	2.71307	0.185645	0.758542	0.2913	0.512069	no
AT1G18410	AT1G18410	AT1G18410	1:6336527-6342460	Col-0	hae-3 hsl2-3	OK	0.708182	0.621521	-0.188317	-0.661791	0.28055	0.499325	no
AT1G18415	AT1G18415	AT1G18415	1:6343095-6345689	Col-0	hae-3 hsl2-3	OK	3.38649	3.48767	0.0424719	0.16845	0.79125	0.907302	no
AT1G18420	AT1G18420	ALMT3	1:6343095-6345689	Col-0	hae-3 hsl2-3	OK	4.03672	3.92539	-0.0403444	-0.138871	0.80925	0.916818	no
AT1G18430	AT1G18430	AT1G18430	1:6345763-6345835	Col-0	hae-3 hsl2-3	NOTEST	0	0	0	0	1	1	no
AT1G18440	AT1G18440	AT1G18440	1:6345973-6347910	Col-0	hae-3 hsl2-3	OK	17.6501	17.2625	-0.0320363	-0.203226	0.77335	0.897515	no
AT1G18450	AT1G18450	ARP4	1:6348106-6351975	Col-0	hae-3 hsl2-3	OK	42.5901	44.2935	0.0565783	0.368187	0.57165	0.772402	no
AT1G18460	AT1G18460	AT1G18460	1:6352469-6356113	Col-0	hae-3 hsl2-3	OK	25.9625	26.844	0.0481667	0.299029	0.62635	0.811256	no
AT1G18470	AT1G18470	AT1G18470	1:6356130-6360192	Col-0	hae-3 hsl2-3	OK	25.5122	27.0618	0.0850691	0.479866	0.4079	0.635421	no
AT1G18480	AT1G18480	AT1G18480	1:6361628-6363007	Col-0	hae-3 hsl2-3	OK	23.9829	22.5325	-0.0899963	-0.580731	0.3777	0.606545	no
[truncated: 98,678 more rows]

## Sheet: nev3_nev3serk1-5
test_id	gene_id	gene	locus	sample_1	sample_2	status	value_1	value_2	log2(fold_change)	test_stat	p_value	q_value	significant
AT1G01010	AT1G01010	NAC001	1:3630-5899	nev-3	nev-3 serk1-5	OK	21.1286	9.60867	-1.13679	-5.77796	5e-05	0.000214156	yes
AT1G01020	AT1G01020	ARV1	1:5927-8737	nev-3	nev-3 serk1-5	OK	11.8787	13.8478	0.221287	0.912821	0.11245	0.195462	no
AT1G01030	AT1G01030	NGA3	1:11648-13714	nev-3	nev-3 serk1-5	OK	0.303143	0.348956	0.203049	0.385126	0.5472	0.665006	no
AT1G01040	AT1G01040	DCL1	1:23145-33153	nev-3	nev-3 serk1-5	OK	12.6985	13.0714	0.0417644	0.145731	0.80525	0.869357	no
AT1G01046	AT1G01046	MIR838A	1:23145-33153	nev-3	nev-3 serk1-5	OK	8.67454	10.0855	0.217417	0.295735	0.93865	0.96257	no
AT1G01050	AT1G01050	PPA1	1:23145-33153	nev-3	nev-3 serk1-5	OK	104.493	116.653	0.158822	0.570567	0.31205	0.43719	no
AT1G01060	AT1G01060	LHY	1:33378-37871	nev-3	nev-3 serk1-5	OK	29.4718	21.9006	-0.428365	-2.03678	0.0001	0.000409484	yes
AT1G01070	AT1G01070	AT1G01070	1:38751-40944	nev-3	nev-3 serk1-5	OK	16.118	14.0322	-0.199925	-0.887202	0.12325	0.210622	no
AT1G01073	AT1G01073	AT1G01073	1:44676-44787	nev-3	nev-3 serk1-5	NOTEST	0	0	0	0	1	1	no
AT1G01080	AT1G01080	AT1G01080	1:45295-47019	nev-3	nev-3 serk1-5	OK	39.1708	52.4301	0.420616	2.14391	0.00015	0.000596485	yes
AT1G01090	AT1G01090	PDH-E1 ALPHA	1:47484-49286	nev-3	nev-3 serk1-5	OK	82.114	111.562	0.44215	2.58136	5e-05	0.000214156	yes
AT1G01100	AT1G01100	RPP1A	1:50074-51199	nev-3	nev-3 serk1-5	OK	692.215	634.06	-0.126601	-0.612855	0.29655	0.420125	no
AT1G01110	AT1G01110	IQD18	1:52238-54692	nev-3	nev-3 serk1-5	OK	3.38844	3.70024	0.126999	0.41479	0.4664	0.591025	no
AT1G01115	AT1G01115	AT1G01115	1:56623-56740	nev-3	nev-3 serk1-5	NOTEST	0	0	0	0	1	1	no
AT1G01120	AT1G01120	KCS1	1:57268-59167	nev-3	nev-3 serk1-5	OK	49.1852	66.713	0.439744	2.53489	5e-05	0.000214156	yes
AT1G01130	AT1G01130	AT1G01130	1:61904-63811	nev-3	nev-3 serk1-5	OK	8.99741	13.5802	0.593925	3.16055	0.0111	0.0277703	yes
AT1G01140	AT1G01140	CIPK9	1:64165-67625	nev-3	nev-3 serk1-5	OK	48.6785	63.629	0.386399	1.99695	0.00065	0.00226003	yes
AT1G01150	AT1G01150	AT1G01150	1:70114-72138	nev-3	nev-3 serk1-5	NOTEST	0.229841	0.309176	0.427794	0	1	1	no
AT1G01160	AT1G01160	GIF2	1:72338-74737	nev-3	nev-3 serk1-5	OK	30.2668	31.9831	0.0795782	0.275475	0.68945	0.783225	no
AT1G01170	AT1G01170	AT1G01170	1:72338-74737	nev-3	nev-3 serk1-5	OK	141.03	186.589	0.403865	1.63345	0.0045	0.0126635	yes
AT1G01180	AT1G01180	AT1G01180	1:75582-76758	nev-3	nev-3 serk1-5	OK	1.84041	3.2887	0.83749	2.65808	0.0001	0.000409484	yes
AT1G01183	AT1G01183	MIR165A	1:78931-79032	nev-3	nev-3 serk1-5	NOTEST	0	0	0	0	1	1	no
AT1G01190	AT1G01190	CYP78A8	1:83044-84864	nev-3	nev-3 serk1-5	OK	0.414465	0.105809	-1.96978	-2.8326	0.00065	0.00226003	yes
AT1G01200	AT1G01200	RABA3	1:86514-88213	nev-3	nev-3 serk1-5	OK	1.01835	1.83904	0.852721	2.22194	0.00305	0.00898379	yes
AT1G01210	AT1G01210	AT1G01210	1:88897-89745	nev-3	nev-3 serk1-5	OK	32.5194	32.6516	0.0058551	0.0368644	0.966	0.978742	no
AT1G01220	AT1G01220	FKGP	1:91375-95651	nev-3	nev-3 serk1-5	OK	11.1083	11.8895	0.0980505	0.520013	0.3864	0.513893	no
AT1G01225	AT1G01225	AT1G01225	1:95986-97407	nev-3	nev-3 serk1-5	OK	6.11062	6.59612	0.110299	0.459111	0.51625	0.637263	no
AT1G01230	AT1G01230	AT1G01230	1:97455-99240	nev-3	nev-3 serk1-5	OK	36.0276	33.1454	-0.120293	-0.739653	0.3326	0.45954	no
AT1G01240	AT1G01240	AT1G01240	1:99893-101834	nev-3	nev-3 serk1-5	OK	48.3867	63.8031	0.399017	2.0128	0.0005	0.00178324	yes
AT1G01250	AT1G01250	ERF023	1:104490-105330	nev-3	nev-3 serk1-5	OK	9.78619	17.0416	0.800244	3.9342	5e-05	0.000214156	yes
AT1G01260	AT1G01260	BHLH13	1:108945-111609	nev-3	nev-3 serk1-5	OK	11.1549	10.9339	-0.0288711	-0.136348	0.8149	0.876135	no
AT1G01270	AT1G01270	AT1G01270	1:111889-111961	nev-3	nev-3 serk1-5	NOTEST	0	0	0	0	1	1	no
AT1G01280	AT1G01280	CYP703A2	1:112262-113947	nev-3	nev-3 serk1-5	NOTEST	0	0.00656024	inf	0	1	1	no
AT1G01290	AT1G01290	CNX3	1:114285-116108	nev-3	nev-3 serk1-5	OK	17.6332	18.1962	0.0453417	0.196791	0.732	0.816312	no
AT1G01300	AT1G01300	AT1G01300	1:116942-118764	nev-3	nev-3 serk1-5	OK	63.8478	67.4219	0.0785805	0.453273	0.4772	0.6013	no
AT1G01305	AT1G01305	AT1G01305	1:119396-119997	nev-3	nev-3 serk1-5	OK	0.680829	2.66251	1.96742	4.71325	5e-05	0.000214156	yes
AT1G01310	AT1G01310	AT1G01310	1:120153-130577	nev-3	nev-3 serk1-5	OK	2.0946	0.700934	-1.57932	-0.374702	0.62315	0.73097	no
AT1G01320	AT1G01320	AT1G01320	1:120153-130577	nev-3	nev-3 serk1-5	OK	64.0925	82.8611	0.370539	1.68833	0.00345	0.0100311	yes
AT1G01340	AT1G01340	CNGC10	1:132327-135831	nev-3	nev-3 serk1-5	OK	9.56938	3.56889	-1.42295	-5.83541	5e-05	0.000214156	yes
AT1G01350	AT1G01350	AT1G01350	1:136123-138162	nev-3	nev-3 serk1-5	OK	19.357	17.1657	-0.173329	-0.944778	0.16075	0.260145	no
AT1G01355	AT1G01355	AT1G01355	1:138512-139568	nev-3	nev-3 serk1-5	NOTEST	0.0880213	0.251468	1.51445	0	1	1	no
AT1G01360	AT1G01360	PYL9	1:141970-143183	nev-3	nev-3 serk1-5	OK	17.8116	25.4668	0.515803	2.8655	0.0001	0.000409484	yes
AT1G01370	AT1G01370	HTR12	1:143563-145684	nev-3	nev-3 serk1-5	OK	8.99874	6.59885	-0.447508	-1.49835	0.0092	0.0236077	yes
AT1G01380	AT1G01380	ETC1	1:147152-147942	nev-3	nev-3 serk1-5	NOTEST	0.115402	0.141663	0.295798	0	1	1	no
AT1G01390	AT1G01390	UGT72B2	1:148119-149806	nev-3	nev-3 serk1-5	NOTEST	0.0332779	0.215271	2.69352	0	1	1	no
AT1G01400	AT1G01400	AT1G01400	1:150688-152210	nev-3	nev-3 serk1-5	NOTEST	0	0	0	0	1	1	no
AT1G01410	AT1G01410	APUM22	1:153112-154198	nev-3	nev-3 serk1-5	NOTEST	0	0	0	0	1	1	no
AT1G01420	AT1G01420	UGT72B3	1:154491-156011	nev-3	nev-3 serk1-5	OK	0.452662	0.909333	1.00637	2.22075	0.00145	0.00464267	yes
AT1G01430	AT1G01430	TBL25	1:156800-158655	nev-3	nev-3 serk1-5	OK	12.6358	20.4785	0.696601	3.7139	5e-05	0.000214156	yes
AT1G01440	AT1G01440	AT1G01440	1:159855-162572	nev-3	nev-3 serk1-5	OK	15.8706	13.1347	-0.272968	-1.45882	0.021	0.0481574	yes
AT1G01448	AT1G01448	AT1G01448	1:163418-166239	nev-3	nev-3 serk1-5	OK	3.73504	4.79335	0.359912	1.09446	0.09965	0.177137	no
AT1G01450	AT1G01450	AT1G01450	1:163418-166239	nev-3	nev-3 serk1-5	OK	4.44628	5.90099	0.408359	1.13757	0.04695	0.0952091	no
AT1G01453	AT1G01453	AT1G01453	1:166588-167842	nev-3	nev-3 serk1-5	OK	0.169494	0.301016	0.828602	0.946103	0.07785	0.144609	no
AT1G01460	AT1G01460	PIP5K10	1:168722-171165	nev-3	nev-3 serk1-5	OK	0.625915	0.194317	-1.68755	-2.86028	0.0004	0.00145479	yes
AT1G01470	AT1G01470	LEA14	1:172145-172948	nev-3	nev-3 serk1-5	OK	87.4583	94.8035	0.116346	0.813689	0.2984	0.422172	no
AT1G01471	AT1G01471	AT1G01471	1:173250-173466	nev-3	nev-3 serk1-5	NOTEST	0	0	0	0	1	1	no
AT1G01480	AT1G01480	ACS2	1:175781-178400	nev-3	nev-3 serk1-5	OK	66.3187	25.9472	-1.35384	-6.91307	5e-05	0.000214156	yes
AT1G01490	AT1G01490	AT1G01490	1:180058-182358	nev-3	nev-3 serk1-5	OK	84.7816	95.9864	0.179078	0.909917	0.11385	0.197519	no
AT1G01500	AT1G01500	AT1G01500	1:185132-186923	nev-3	nev-3 serk1-5	OK	10.8605	12.0922	0.154986	0.773438	0.25045	0.368653	no
AT1G01510	AT1G01510	AN	1:187210-190056	nev-3	nev-3 serk1-5	OK	24.8771	28.0041	0.170821	0.961568	0.1219	0.208738	no
AT1G01520	AT1G01520	RVE3	1:190595-192139	nev-3	nev-3 serk1-5	OK	1.42883	1.70459	0.254589	0.681397	0.36475	0.492551	no
AT1G01530	AT1G01530	AGL28	1:192639-193670	nev-3	nev-3 serk1-5	OK	0.63532	0.32264	-0.977559	-1.72407	0.0381	0.0800506	no
AT1G01540	AT1G01540	AT1G01540	1:195779-198684	nev-3	nev-3 serk1-5	OK	23.3363	28.2454	0.275443	1.39443	0.01505	0.0361012	yes
AT1G01550	AT1G01550	BPS1	1:199638-201775	nev-3	nev-3 serk1-5	OK	219.755	167.914	-0.38817	-1.92414	0.00075	0.00257057	yes
AT1G01560	AT1G01560	MPK11	1:202135-204335	nev-3	nev-3 serk1-5	OK	62.1371	25.8005	-1.26806	-6.32656	5e-05	0.000214156	yes
AT1G01570	AT1G01570	AT1G01570	1:205175-207435	nev-3	nev-3 serk1-5	OK	2.92644	4.16062	0.507651	1.86595	0.00665	0.0177899	yes
AT1G01580	AT1G01580	FRO2	1:209394-213041	nev-3	nev-3 serk1-5	OK	0.444981	6.16663	3.79267	10.6643	5e-05	0.000214156	yes
AT1G01590	AT1G01590	FRO1	1:214228-217304	nev-3	nev-3 serk1-5	OK	0.99225	2.05535	1.05061	3.16962	5e-05	0.000214156	yes
AT1G01600	AT1G01600	CYP86A4	1:218993-221286	nev-3	nev-3 serk1-5	OK	1.76219	3.18151	0.852347	3.00822	5e-05	0.000214156	yes
AT1G01610	AT1G01610	GPAT4	1:221690-224340	nev-3	nev-3 serk1-5	OK	19.8027	29.028	0.551748	3.09399	5e-05	0.000214156	yes
AT1G01620	AT1G01620	PIP1-3	1:225664-227302	nev-3	nev-3 serk1-5	OK	211.225	370.93	0.812365	3.80909	5e-05	0.000214156	yes
AT1G01630	AT1G01630	AT1G01630	1:229012-230917	nev-3	nev-3 serk1-5	OK	22.3717	23.8903	0.0947516	0.533999	0.44105	0.567876	no
AT1G01640	AT1G01640	AT1G01640	1:230993-232508	nev-3	nev-3 serk1-5	OK	6.4998	5.74392	-0.178361	-0.568495	0.3215	0.447423	no
AT1G01650	AT1G01650	SPPL4	1:232840-237817	nev-3	nev-3 serk1-5	OK	53.7767	46.5415	-0.208464	-1.07762	0.0616	0.119219	no
AT1G01660	AT1G01660	PUB55	1:240056-242608	nev-3	nev-3 serk1-5	OK	2.28319	1.40401	-0.701493	-2.1807	0.0015	0.00478876	yes
AT1G01670	AT1G01670	PUB56	1:242842-245988	nev-3	nev-3 serk1-5	OK	4.17503	3.9138	-0.0932159	-0.356572	0.58725	0.700266	no
AT1G01680	AT1G01680	PUB54	1:246410-248367	nev-3	nev-3 serk1-5	OK	22.6282	5.09812	-2.15009	-9.52337	5e-05	0.000214156	yes
AT1G01690	AT1G01690	ATPRD3	1:249140-252462	nev-3	nev-3 serk1-5	OK	6.07168	5.9645	-0.0256938	-0.11214	0.8618	0.909846	no
AT1G01695	AT1G01695	AT1G01695	1:252946-254495	nev-3	nev-3 serk1-5	OK	0.76435	0.576279	-0.407466	-0.890293	0.1928	0.300504	no
AT1G01700	AT1G01700	ROPGEF2	1:259494-261474	nev-3	nev-3 serk1-5	OK	2.11388	2.08104	-0.0225866	-0.0716966	0.9158	0.946677	no
AT1G01710	AT1G01710	AT1G01710	1:262827-267771	nev-3	nev-3 serk1-5	OK	20.9743	21.2461	0.0185743	0.10281	0.86665	0.913293	no
AT1G01720	AT1G01720	NAC002	1:268329-270775	nev-3	nev-3 serk1-5	OK	74.7353	50.5948	-0.562801	-3.17543	5e-05	0.000214156	yes
AT1G01725	AT1G01725	AT1G01725	1:268329-270775	nev-3	nev-3 serk1-5	OK	33.6463	51.0058	0.600212	1.05576	0.06985	0.132331	no
AT1G01730	AT1G01730	AT1G01730	1:270955-272061	nev-3	nev-3 serk1-5	OK	55.2105	53.119	-0.0557158	-0.357531	0.62925	0.735564	no
AT1G01740	AT1G01740	AT1G01740	1:272110-274569	nev-3	nev-3 serk1-5	OK	5.27847	5.12004	-0.0439663	-0.161568	0.7816	0.852559	no
AT1G01750	AT1G01750	ADF10	1:275365-278448	nev-3	nev-3 serk1-5	OK	1.40535	1.93744	0.463218	0.797262	0.31125	0.436292	no
AT1G01760	AT1G01760	AT1G01760	1:275365-278448	nev-3	nev-3 serk1-5	OK	4.42441	5.20282	0.233809	0.750555	0.1935	0.301381	no
AT1G01770	AT1G01770	AT1G01770	1:278614-284245	nev-3	nev-3 serk1-5	OK	23.6831	30.4818	0.364091	1.75515	0.0056	0.0152931	yes
AT1G01780	AT1G01780	PLIM2B	1:278614-284245	nev-3	nev-3 serk1-5	OK	24.8262	32.9073	0.406544	1.06294	0.06395	0.123006	no
AT1G01790	AT1G01790	KEA1	1:284609-291094	nev-3	nev-3 serk1-5	OK	20.9926	31.5637	0.588384	3.19833	5e-05	0.000214156	yes
AT1G01800	AT1G01800	AT1G01800	1:293341-295040	nev-3	nev-3 serk1-5	OK	64.7288	62.8829	-0.0417386	-0.21337	0.7124	0.800778	no
AT1G01810	AT1G01810	AT1G01810	1:295220-295859	nev-3	nev-3 serk1-5	OK	1.91555	1.51929	-0.334361	-0.897014	0.29045	0.41349	no
AT1G01820	AT1G01820	PEX11C	1:296000-298120	nev-3	nev-3 serk1-5	OK	60.9907	60.3561	-0.0150889	-0.0951328	0.8948	0.932115	no
AT1G01830	AT1G01830	AT1G01830	1:298534-302315	nev-3	nev-3 serk1-5	OK	9.22428	14.6513	0.667521	3.11716	5e-05	0.000214156	yes
AT1G01840	AT1G01840	AT1G01840	1:303536-306287	nev-3	nev-3 serk1-5	OK	2.72257	3.80705	0.483703	0.962854	0.2105	0.322174	no
AT1G01860	AT1G01860	PFC1	1:303536-306287	nev-3	nev-3 serk1-5	OK	8.33814	13.3586	0.67997	2.66661	5e-05	0.000214156	yes
AT1G01870	AT1G01870	AT1G01870	1:306383-306456	nev-3	nev-3 serk1-5	NOTEST	0	0	0	0	1	1	no
AT1G01880	AT1G01880	GEN1	1:306479-309109	nev-3	nev-3 serk1-5	OK	1.75321	2.18414	0.31707	0.949948	0.0929	0.167284	no
AT1G01890	AT1G01890	AT1G01890	1:309274-309347	nev-3	nev-3 serk1-5	NOTEST	0	0	0	0	1	1	no
AT1G01900	AT1G01900	SBTI1.1	1:310315-315902	nev-3	nev-3 serk1-5	OK	5.50662	5.1947	-0.0841246	-0.190586	0.7603	0.837294	no
AT1G01910	AT1G01910	AT1G01910	1:310315-315902	nev-3	nev-3 serk1-5	OK	40.6766	41.4017	0.0254931	0.1171	0.8373	0.891895	no
AT1G01920	AT1G01920	AT1G01920	1:316127-319650	nev-3	nev-3 serk1-5	OK	11.619	13.1374	0.177194	0.819953	0.1555	0.253523	no
AT1G01930	AT1G01930	AT1G01930	1:319835-322860	nev-3	nev-3 serk1-5	OK	9.54004	9.72421	0.027585	0.137426	0.8333	0.888672	no
AT1G01940	AT1G01940	CYP18-1	1:323026-324917	nev-3	nev-3 serk1-5	OK	22.7212	21.2601	-0.0958926	-0.541207	0.492	0.615204	no
AT1G01950	AT1G01950	ARK2	1:325378-337582	nev-3	nev-3 serk1-5	OK	10.1234	10.0563	-0.00959671	-0.0225917	0.97195	0.982996	no
AT1G01960	AT1G01960	BIG3	1:325378-337582	nev-3	nev-3 serk1-5	OK	23.3837	23.3733	-0.00063785	-0.00293678	0.99605	0.997645	no
AT1G01970	AT1G01970	AT1G01970	1:338290-340077	nev-3	nev-3 serk1-5	OK	15.1379	27.2699	0.849138	4.66653	5e-05	0.000214156	yes
AT1G01980	AT1G01980	AT1G01980	1:340171-341999	nev-3	nev-3 serk1-5	OK	1.42692	0.547937	-1.38082	-3.31994	5e-05	0.000214156	yes
AT1G01990	AT1G01990	AT1G01990	1:343165-344341	nev-3	nev-3 serk1-5	OK	15.512	16.8303	0.117674	0.624187	0.3615	0.489582	no
AT1G02000	AT1G02000	GAE2	1:345811-347592	nev-3	nev-3 serk1-5	OK	8.3091	10.0842	0.27934	1.35708	0.0385	0.0807206	no
AT1G02010	AT1G02010	SEC1A	1:347890-352480	nev-3	nev-3 serk1-5	OK	4.70407	6.55072	0.477744	1.99099	0.0006	0.00210154	yes
AT1G02020	AT1G02020	AT1G02020	1:352636-354969	nev-3	nev-3 serk1-5	OK	6.98655	9.02938	0.370046	1.64222	0.00405	0.0115351	yes
AT1G02030	AT1G02030	ZAT1	1:355320-357258	nev-3	nev-3 serk1-5	OK	0.348589	0.26546	-0.393036	-0.73365	0.24465	0.362799	no
AT1G02040	AT1G02040	AT1G02040	1:358103-359078	nev-3	nev-3 serk1-5	NOTEST	0.0102876	0.0113843	0.146136	0	1	1	no
AT1G02050	AT1G02050	PKSA	1:359116-360518	nev-3	nev-3 serk1-5	OK	6.1096	6.91415	0.178475	0.767764	0.25275	0.371289	no
AT1G02060	AT1G02060	AT1G02060	1:360917-363094	nev-3	nev-3 serk1-5	OK	4.441	5.4332	0.290918	1.2574	0.0459	0.0933653	no
AT1G02065	AT1G02065	SPL8	1:365208-367340	nev-3	nev-3 serk1-5	OK	13.7726	14.8827	0.111835	0.512907	0.37805	0.50583	no
AT1G02070	AT1G02070	AT1G02070	1:370256-370967	nev-3	nev-3 serk1-5	OK	5.53776	14.1238	1.35076	5.91096	5e-05	0.000214156	yes
AT1G02074	AT1G02074	AT1G02074	1:372063-372210	nev-3	nev-3 serk1-5	NOTEST	1.67545	2.33794	0.480684	0	1	1	no
AT1G02080	AT1G02080	AT1G02080	1:373334-386847	nev-3	nev-3 serk1-5	OK	33.8919	34.2782	0.0163476	0.0809381	0.88825	0.927926	no
AT1G02090	AT1G02090	CSN7	1:387276-389647	nev-3	nev-3 serk1-5	OK	52.4761	45.9426	-0.191827	-0.952989	0.09715	0.173411	no
AT1G02100	AT1G02100	AT1G02100	1:389811-392816	nev-3	nev-3 serk1-5	OK	32.6968	31.2959	-0.0631748	-0.315126	0.5886	0.701456	no
AT1G02110	AT1G02110	AT1G02110	1:392830-395528	nev-3	nev-3 serk1-5	OK	9.23619	10.792	0.224587	1.13989	0.0722	0.13596	no
AT1G02120	AT1G02120	VAD1	1:395760-399897	nev-3	nev-3 serk1-5	OK	75.0685	58.31	-0.364465	-2.08495	0.0009	0.00302641	yes
AT1G02130	AT1G02130	RABD2A	1:400034-401882	nev-3	nev-3 serk1-5	OK	57.6467	62.3843	0.113946	0.72223	0.30925	0.434379	no
AT1G02136	AT1G02136	AT1G02136	1:402692-402961	nev-3	nev-3 serk1-5	NOTEST	0	0	0	0	1	1	no
AT1G02140	AT1G02140	MEE63	1:403189-404456	nev-3	nev-3 serk1-5	OK	148.918	131.018	-0.184747	-1.28257	0.0958	0.171378	no
AT1G02145	AT1G02145	ALG12	1:404599-408619	nev-3	nev-3 serk1-5	OK	18.0354	18.8335	0.0624693	0.302766	0.5996	0.711004	no
AT1G02150	AT1G02150	AT1G02150	1:408621-410611	nev-3	nev-3 serk1-5	OK	37.1585	51.4933	0.470692	2.71197	5e-05	0.000214156	yes
AT1G02160	AT1G02160	AT1G02160	1:410747-411597	nev-3	nev-3 serk1-5	OK	57.9132	71.665	0.307375	1.40098	0.01575	0.0375908	yes
AT1G02170	AT1G02170	AMC1	1:411778-414645	nev-3	nev-3 serk1-5	OK	34.9802	24.6538	-0.504731	-2.65763	5e-05	0.000214156	yes
AT1G02180	AT1G02180	AT1G02180	1:411778-414645	nev-3	nev-3 serk1-5	OK	8.60088	10.3831	0.271686	0.504316	0.37835	0.506139	no
AT1G02190	AT1G02190	AT1G02190	1:415078-418010	nev-3	nev-3 serk1-5	OK	20.5099	17.1203	-0.260612	-1.2976	0.0231	0.0522291	no
AT1G02205	AT1G02205	CER1	1:418747-422438	nev-3	nev-3 serk1-5	OK	199.401	244.02	0.291327	1.32587	0.0198	0.04577	yes
AT1G02210	AT1G02210	AT1G02210	1:427547-427811	nev-3	nev-3 serk1-5	NOTEST	0	0	0	0	1	1	no
AT1G02220	AT1G02220	NAC003	1:428813-430647	nev-3	nev-3 serk1-5	OK	85.5923	27.4232	-1.64208	-9.69059	5e-05	0.000214156	yes
AT1G02228	AT1G02228	AT1G02228	1:433030-433819	nev-3	nev-3 serk1-5	NOTEST	0	0	0	0	1	1	no
AT1G02230	AT1G02230	NAC004	1:435173-436776	nev-3	nev-3 serk1-5	OK	9.07841	1.58378	-2.51907	-8.45781	5e-05	0.000214156	yes
AT1G02250	AT1G02250	NAC005	1:437950-439559	nev-3	nev-3 serk1-5	OK	0.471353	0.167092	-1.49616	-2.21823	0.0064	0.0172328	yes
AT1G02260	AT1G02260	AT1G02260	1:440440-442877	nev-3	nev-3 serk1-5	OK	10.6369	12.9981	0.289222	1.49763	0.0181	0.0423094	yes
AT1G02270	AT1G02270	AT1G02270	1:443148-446235	nev-3	nev-3 serk1-5	OK	13.1346	14.3941	0.132113	0.69063	0.28525	0.407785	no
AT1G02280	AT1G02280	TOC33	1:448462-450426	nev-3	nev-3 serk1-5	OK	86.4133	118.701	0.458004	2.38077	5e-05	0.000214156	yes
AT1G02290	AT1G02290	AT1G02290	1:450526-452737	nev-3	nev-3 serk1-5	OK	9.47037	9.27863	-0.0295084	-0.143355	0.82755	0.885041	no
AT1G02300	AT1G02300	AT1G02300	1:453287-455463	nev-3	nev-3 serk1-5	OK	15.334	32.5938	1.08786	5.97946	5e-05	0.000214156	yes
AT1G02305	AT1G02305	AT1G02305	1:455687-460696	nev-3	nev-3 serk1-5	OK	181.378	210.84	0.217154	1.21337	0.06415	0.123315	no
AT1G02310	AT1G02310	MAN1	1:455687-460696	nev-3	nev-3 serk1-5	OK	7.74664	11.9754	0.628438	0.644366	0.2729	0.394067	no
AT1G02320	AT1G02320	AT1G02320	1:461827-461974	nev-3	nev-3 serk1-5	NOTEST	0	0	0	0	1	1	no
AT1G02330	AT1G02330	AT1G02330	1:462074-463612	nev-3	nev-3 serk1-5	OK	31.7978	34.1197	0.101678	0.607479	0.3843	0.511847	no
AT1G02335	AT1G02335	GL22	1:463854-464924	nev-3	nev-3 serk1-5	OK	18.8424	22.5494	0.259108	1.43676	0.05715	0.111953	no
AT1G02340	AT1G02340	HFR1	1:465717-467844	nev-3	nev-3 serk1-5	OK	14.8369	17.8543	0.267082	1.41767	0.03755	0.0791152	no
AT1G02350	AT1G02350	AT1G02350	1:469817-470693	nev-3	nev-3 serk1-5	OK	4.69111	2.75546	-0.767634	-2.77193	0.0125	0.030815	yes
AT1G02360	AT1G02360	AT1G02360	1:471989-473160	nev-3	nev-3 serk1-5	OK	50.0068	0.831032	-5.91108	-17.7897	5e-05	0.000214156	yes
AT1G02370	AT1G02370	AT1G02370	1:474499-476511	nev-3	nev-3 serk1-5	OK	9.01762	7.93895	-0.1838	-0.873865	0.17745	0.281062	no
AT1G02380	AT1G02380	AT1G02380	1:476999-478971	nev-3	nev-3 serk1-5	OK	8.57727	8.53437	-0.00723299	-0.0328923	0.96065	0.975398	no
AT1G02390	AT1G02390	GPAT2	1:480851-483292	nev-3	nev-3 serk1-5	OK	45.4193	35.157	-0.369494	-2.1331	0.00105	0.00348477	yes
AT1G02391	AT1G02391	AT1G02391	1:483763-483919	nev-3	nev-3 serk1-5	NOTEST	0	0	0	0	1	1	no
AT1G02400	AT1G02400	GA2OX6	1:486800-489577	nev-3	nev-3 serk1-5	OK	13.6043	6.94222	-0.970595	-4.56591	5e-05	0.000214156	yes
AT1G02405	AT1G02405	AT1G02405	1:489978-490505	nev-3	nev-3 serk1-5	OK	0.23137	0.565359	1.28897	1.84782	0.12375	0.211295	no
AT1G02410	AT1G02410	COX11	1:490924-492926	nev-3	nev-3 serk1-5	OK	36.4907	31.0421	-0.233303	-1.38762	0.04425	0.0906237	no
AT1G02420	AT1G02420	AT1G02420	1:493682-496062	nev-3	nev-3 serk1-5	OK	3.50831	3.51177	0.00142249	0.004652	0.9953	0.997168	no
AT1G02430	AT1G02430	ATARFD1B	1:493682-496062	nev-3	nev-3 serk1-5	OK	8.53505	3.28199	-1.37883	-2.87132	5e-05	0.000214156	yes
AT1G02440	AT1G02440	ATARFD1A	1:496585-497479	nev-3	nev-3 serk1-5	OK	5.07012	1.41115	-1.84515	-5.54985	5e-05	0.000214156	yes
AT1G02450	AT1G02450	NIMIN-1	1:497975-498516	nev-3	nev-3 serk1-5	OK	76.9082	28.2773	-1.44349	-9.70307	5e-05	0.000214156	yes
AT1G02460	AT1G02460	AT1G02460	1:504672-507204	nev-3	nev-3 serk1-5	OK	1.63291	0.851187	-0.939894	-2.57617	0.0001	0.000409484	yes
AT1G02470	AT1G02470	AT1G02470	1:511764-513624	nev-3	nev-3 serk1-5	OK	71.1218	98.1572	0.464803	2.38321	5e-05	0.000214156	yes
AT1G02475	AT1G02475	AT1G02475	1:513842-515404	nev-3	nev-3 serk1-5	OK	51.8932	74.9317	0.530031	3.41767	5e-05	0.000214156	yes
AT1G02480	AT1G02480	AT1G02480	1:515493-515566	nev-3	nev-3 serk1-5	NOTEST	0	0	0	0	1	1	no
AT1G02490	AT1G02490	AT1G02490	1:516617-516734	nev-3	nev-3 serk1-5	NOTEST	1.53867	1.70269	0.146136	0	1	1	no
AT1G02500	AT1G02500	SAM1	1:518250-520437	nev-3	nev-3 serk1-5	OK	349.051	337.802	-0.047258	-0.21416	0.7055	0.795637	no
AT1G02510	AT1G02510	TPK4	1:520497-521668	nev-3	nev-3 serk1-5	NOTEST	0.00899778	0	#NAME?	0	1	1	no
AT1G02520	AT1G02520	ABCB11	1:523650-528745	nev-3	nev-3 serk1-5	OK	4.4608	1.01876	-2.13049	-7.96127	5e-05	0.000214156	yes
AT1G02530	AT1G02530	ABCB12	1:529794-534677	nev-3	nev-3 serk1-5	OK	3.59868	3.30906	-0.121047	-0.534	0.37865	0.506417	no
AT1G02540	AT1G02540	AT1G02540	1:534826-535699	nev-3	nev-3 serk1-5	NOTEST	0	0	0	0	1	1	no
AT1G02550	AT1G02550	AT1G02550	1:536482-537211	nev-3	nev-3 serk1-5	NOTEST	0.152607	0.0510812	-1.57896	0	1	1	no
AT1G02560	AT1G02560	CLPP5	1:537859-540109	nev-3	nev-3 serk1-5	OK	144.518	215.569	0.576899	3.38739	5e-05	0.000214156	yes
AT1G02570	AT1G02570	AT1G02570	1:541334-542240	nev-3	nev-3 serk1-5	OK	1.8448	0.368497	-2.32374	-4.68281	5e-05	0.000214156	yes
AT1G02575	AT1G02575	AT1G02575	1:543109-544007	nev-3	nev-3 serk1-5	NOTEST	0.0144997	0	#NAME?	0	1	1	no
AT1G02580	AT1G02580	MEA	1:544782-549202	nev-3	nev-3 serk1-5	OK	2.39629	2.90598	0.278223	1.02512	0.1002	0.177898	no
AT1G02590	AT1G02590	AT1G02590	1:552137-552761	nev-3	nev-3 serk1-5	NOTEST	0	0	0	0	1	1	no
AT1G02600	AT1G02600	AT1G02600	1:552137-552761	nev-3	nev-3 serk1-5	NOTEST	0	0	0	0	1	1	no
AT1G02610	AT1G02610	AT1G02610	1:553049-555994	nev-3	nev-3 serk1-5	OK	9.20117	13.96	0.601406	2.8808	0.0003	0.00112627	yes
AT1G02620	AT1G02620	AT1G02620	1:557091-557986	nev-3	nev-3 serk1-5	OK	0.106969	0.436172	2.0277	2.04999	0.08195	0.150982	no
AT1G02630	AT1G02630	ETN8	1:560609-562424	nev-3	nev-3 serk1-5	OK	6.91705	9.93667	0.522605	2.12527	0.0002	0.000774903	yes
AT1G02640	AT1G02640	BXL2	1:564204-567769	nev-3	nev-3 serk1-5	OK	9.39123	16.1458	0.781774	4.06281	5e-05	0.000214156	yes
AT1G02650	AT1G02650	AT1G02650	1:568703-570418	nev-3	nev-3 serk1-5	OK	0.493355	0.859492	0.800858	1.77167	0.00845	0.021904	yes
AT1G02660	AT1G02660	AT1G02660	1:571954-574981	nev-3	nev-3 serk1-5	OK	30.9388	28.2182	-0.132793	-0.737156	0.2283	0.343438	no
AT1G02670	AT1G02670	AT1G02670	1:576045-580299	nev-3	nev-3 serk1-5	OK	2.36315	2.47953	0.069355	0.246459	0.699	0.790684	no
AT1G02680	AT1G02680	TAF13	1:580624-582310	nev-3	nev-3 serk1-5	OK	13.6131	16.3898	0.267806	1.37912	0.0607	0.117831	no
AT1G02681	AT1G02681	AT1G02681	1:582412-582922	nev-3	nev-3 serk1-5	NOTEST	0	0.0297183	inf	0	1	1	no
AT1G02690	AT1G02690	IMPA6	1:584259-587219	nev-3	nev-3 serk1-5	OK	10.3544	8.12267	-0.350211	-1.53074	0.00675	0.0180025	yes
AT1G02700	AT1G02700	AT1G02700	1:588328-589480	nev-3	nev-3 serk1-5	OK	0.333323	0.477019	0.517127	0.919433	0.2016	0.311207	no
AT1G02710	AT1G02710	AT1G02710	1:589705-589996	nev-3	nev-3 serk1-5	NOTEST	0.16747	0.65606	1.96993	0	1	1	no
AT1G02720	AT1G02720	GATL5	1:591825-594236	nev-3	nev-3 serk1-5	OK	6.50099	8.59952	0.403596	1.65634	0.0038	0.010901	yes
AT1G02730	AT1G02730	CSLD5	1:594572-598657	nev-3	nev-3 serk1-5	OK	12.7145	11.1622	-0.187855	-0.991713	0.0997	0.177211	no
AT1G02740	AT1G02740	MRG2	1:599415-602038	nev-3	nev-3 serk1-5	OK	14.0732	12.5309	-0.167462	-0.85741	0.20155	0.311152	no
AT1G02750	AT1G02750	DI19-2	1:602496-604292	nev-3	nev-3 serk1-5	OK	19.935	19.8241	-0.00804834	-0.0344368	0.95145	0.969836	no
AT1G02760	AT1G02760	AT1G02760	1:604401-604474	nev-3	nev-3 serk1-5	NOTEST	0	0	0	0	1	1	no
AT1G02770	AT1G02770	AT1G02770	1:604872-606693	nev-3	nev-3 serk1-5	OK	5.35014	5.16833	-0.0498801	-0.201021	0.7677	0.842265	no
AT1G02780	AT1G02780	RPL19A	1:607807-609465	nev-3	nev-3 serk1-5	OK	858.985	789.471	-0.121748	-0.626578	0.3713	0.499179	no
AT1G02790	AT1G02790	PGA3	1:610390-612324	nev-3	nev-3 serk1-5	OK	15.4691	4.9654	-1.6394	-7.21257	5e-05	0.000214156	yes
AT1G02800	AT1G02800	CEL2	1:613215-616191	nev-3	nev-3 serk1-5	OK	9.30894	3.46798	-1.42452	-5.99864	5e-05	0.000214156	yes
AT1G02810	AT1G02810	PME7	1:618264-620480	nev-3	nev-3 serk1-5	OK	4.1382	2.89534	-0.515269	-1.9781	0.00195	0.00605839	yes
AT1G02813	AT1G02813	AT1G02813	1:620677-621289	nev-3	nev-3 serk1-5	NOTEST	0	0.0437797	inf	0	1	1	no
AT1G02816	AT1G02816	AT1G02816	1:621460-622469	nev-3	nev-3 serk1-5	OK	25.8611	32.7445	0.340469	2.00194	0.00675	0.0180025	yes
AT1G02820	AT1G02820	AT1G02820	1:623764-624475	nev-3	nev-3 serk1-5	OK	3.32574	9.18207	1.46515	5.57413	5e-05	0.000214156	yes
AT1G02830	AT1G02830	RPL22A	1:625144-625608	nev-3	nev-3 serk1-5	NOTEST	0.10077	0	#NAME?	0	1	1	no
AT1G02840	AT1G02840	SR34	1:626740-629819	nev-3	nev-3 serk1-5	OK	100.171	113.486	0.180058	0.915814	0.106	0.186396	no
AT1G02850	AT1G02850	BGLU11	1:630504-633259	nev-3	nev-3 serk1-5	OK	9.11685	3.56871	-1.35313	-5.02898	5e-05	0.000214156	yes
AT1G02860	AT1G02860	BAH1	1:635143-638677	nev-3	nev-3 serk1-5	OK	8.82976	13.1606	0.575783	1.84801	0.00515	0.0142347	yes
AT1G02870	AT1G02870	AT1G02870	1:635143-638677	nev-3	nev-3 serk1-5	OK	40.36	36.4347	-0.147611	-0.569703	0.3165	0.441869	no
AT1G02880	AT1G02880	TPK1	1:642751-644903	nev-3	nev-3 serk1-5	OK	30.1564	23.6425	-0.351081	-1.6742	0.00355	0.0102849	yes
AT1G02890	AT1G02890	AT1G02890	1:645091-651907	nev-3	nev-3 serk1-5	OK	24.3828	23.9751	-0.0243277	-0.125688	0.82535	0.883594	no
AT1G02900	AT1G02900	RALF1	1:653764-654343	nev-3	nev-3 serk1-5	OK	3.5859	3.76604	0.0707126	0.243697	0.78065	0.851735	no
AT1G02910	AT1G02910	LPA1	1:655576-658148	nev-3	nev-3 serk1-5	OK	23.8473	29.3761	0.300813	1.71754	0.0088	0.022701	yes
AT1G02920	AT1G02920	GSTF7	1:658656-659771	nev-3	nev-3 serk1-5	OK	954.725	28.3524	-5.07354	-27.6638	5e-05	0.000214156	yes
AT1G02930	AT1G02930	GSTF6	1:661176-662456	nev-3	nev-3 serk1-5	OK	1724.53	97.6357	-4.14265	-15.9922	5e-05	0.000214156	yes
AT1G02940	AT1G02940	GSTF5	1:663078-664128	nev-3	nev-3 serk1-5	OK	0.979126	1.8044	0.881949	2.21384	0.00625	0.0168683	yes
AT1G02950	AT1G02950	GSTF4	1:665151-666452	nev-3	nev-3 serk1-5	OK	9.2501	10.9015	0.236987	1.06307	0.14905	0.244885	no
AT1G02952	AT1G02952	AT1G02952	1:665151-666452	nev-3	nev-3 serk1-5	OK	4.76487	3.76732	-0.3389	-0.430722	0.45135	0.577335	no
AT1G02960	AT1G02960	AT1G02960	1:666871-669837	nev-3	nev-3 serk1-5	OK	12.1664	14.9816	0.300288	1.36494	0.01895	0.0440236	yes
AT1G02965	AT1G02965	AT1G02965	1:671660-672814	nev-3	nev-3 serk1-5	NOTEST	0.062694	0	#NAME?	0	1	1	no
AT1G02970	AT1G02970	WEE1	1:673305-676378	nev-3	nev-3 serk1-5	OK	3.00616	1.66772	-0.850042	-2.84409	5e-05	0.000214156	yes
AT1G02980	AT1G02980	CUL2	1:677868-681310	nev-3	nev-3 serk1-5	OK	0.313402	0.844434	1.42997	3.16602	5e-05	0.000214156	yes
AT1G02990	AT1G02990	AT1G02990	1:681395-687315	nev-3	nev-3 serk1-5	OK	10.6344	9.4572	-0.169253	-0.859167	0.13665	0.228456	no
AT1G03000	AT1G03000	PEX6	1:687889-692560	nev-3	nev-3 serk1-5	OK	11.4883	13.4032	0.222409	1.18374	0.05135	0.102602	no
AT1G03010	AT1G03010	AT1G03010	1:693479-696382	nev-3	nev-3 serk1-5	OK	2.07341	1.98856	-0.0602778	-0.20489	0.7498	0.829654	no
AT1G03020	AT1G03020	GRXS1	1:698206-698515	nev-3	nev-3 serk1-5	NOTEST	0	0	0	0	1	1	no
AT1G03022	AT1G03022	AT1G03022	1:699120-699246	nev-3	nev-3 serk1-5	NOTEST	0	0	0	0	1	1	no
AT1G03030	AT1G03030	AT1G03030	1:701477-703864	nev-3	nev-3 serk1-5	OK	18.0897	20.7885	0.20062	1.10265	0.1042	0.183822	no
AT1G03040	AT1G03040	BHLH7	1:703905-706631	nev-3	nev-3 serk1-5	OK	54.1047	46.7689	-0.210203	-1.08527	0.05865	0.114512	no
AT1G03050	AT1G03050	AT1G03050	1:707725-711803	nev-3	nev-3 serk1-5	OK	1.59866	0.396605	-2.01109	-2.91247	0.0008	0.00272446	yes
AT1G03055	AT1G03055	D27	1:707725-711803	nev-3	nev-3 serk1-5	OK	4.1372	3.04392	-0.442724	-0.8869	0.11745	0.202481	no
AT1G03060	AT1G03060	SPI	1:712472-726891	nev-3	nev-3 serk1-5	OK	12.2289	9.18886	-0.412332	-2.16053	0.00025	0.000952611	yes
AT1G03070	AT1G03070	AT1G03070	1:729900-731557	nev-3	nev-3 serk1-5	OK	1.05692	1.13772	0.106281	0.210904	0.71265	0.800935	no
AT1G03080	AT1G03080	NET1D	1:731610-738056	nev-3	nev-3 serk1-5	OK	31.1623	33.4781	0.103418	0.541598	0.358	0.485924	no
AT1G03090	AT1G03090	MCCA	1:739678-746479	nev-3	nev-3 serk1-5	OK	21.4801	30.8835	0.52384	2.8038	5e-05	0.000214156	yes
AT1G03100	AT1G03100	AT1G03100	1:739678-746479	nev-3	nev-3 serk1-5	OK	1.72663	1.64	-0.0742639	-0.0833217	0.8832	0.924768	no
AT1G03103	AT1G03103	AT1G03103	1:747196-748057	nev-3	nev-3 serk1-5	NOTEST	0.142519	0.118447	-0.266905	0	1	1	no
AT1G03106	AT1G03106	AT1G03106	1:748101-749034	nev-3	nev-3 serk1-5	OK	2.81503	6.22733	1.14546	4.09635	5e-05	0.000214156	yes
AT1G03110	AT1G03110	TRM82	1:749245-751963	nev-3	nev-3 serk1-5	OK	16.3169	14.2124	-0.199214	-1.05468	0.11225	0.195176	no
AT1G03120	AT1G03120	ATRAB28	1:752270-753140	nev-3	nev-3 serk1-5	OK	0.843533	1.13217	0.424568	0.96455	0.2882	0.410982	no
AT1G03130	AT1G03130	PSAD2	1:753306-754198	nev-3	nev-3 serk1-5	OK	308.374	508.05	0.720289	4.49478	5e-05	0.000214156	yes
AT1G03140	AT1G03140	AT1G03140	1:754370-756303	nev-3	nev-3 serk1-5	OK	52.5414	54.7686	0.0598949	0.358199	0.58515	0.698409	no
AT1G03150	AT1G03150	AT1G03150	1:756413-758612	nev-3	nev-3 serk1-5	OK	37.7007	32.5524	-0.211825	-1.32277	0.0943	0.169332	no
AT1G03160	AT1G03160	FZL	1:761281-766158	nev-3	nev-3 serk1-5	OK	17.9087	24.0304	0.424195	2.17294	0.00035	0.00129161	yes
AT1G03170	AT1G03170	FAF2	1:769631-770684	nev-3	nev-3 serk1-5	OK	68.5014	32.5719	-1.07251	-6.52046	5e-05	0.000214156	yes
AT1G03180	AT1G03180	AT1G03180	1:773410-775344	nev-3	nev-3 serk1-5	OK	4.48436	3.3218	-0.432936	-1.28875	0.02455	0.0550922	no
AT1G03190	AT1G03190	UVH6	1:775526-780062	nev-3	nev-3 serk1-5	OK	8.0759	7.01891	-0.202376	-0.913033	0.1151	0.199245	no
AT1G03200	AT1G03200	AT1G03200	1:780601-781285	nev-3	nev-3 serk1-5	OK	21.5914	28.8422	0.417728	2.64879	0.01295	0.031767	yes
AT1G03210	AT1G03210	AT1G03210	1:782947-784240	nev-3	nev-3 serk1-5	OK	33.8574	25.1679	-0.427886	-2.53659	0.00105	0.00348477	yes
AT1G03220	AT1G03220	AT1G03220	1:787121-788651	nev-3	nev-3 serk1-5	OK	126.952	84.4362	-0.588348	-3.45808	5e-05	0.000214156	yes
AT1G03230	AT1G03230	AT1G03230	1:790090-791592	nev-3	nev-3 serk1-5	OK	10.9717	9.97179	-0.137862	-0.676633	0.30665	0.431807	no
AT1G03240	AT1G03240	AT1G03240	1:792221-792986	nev-3	nev-3 serk1-5	OK	0.620066	0.288006	-1.10632	-1.64435	0.10255	0.181349	no
AT1G03250	AT1G03250	AT1G03250	1:793352-795376	nev-3	nev-3 serk1-5	OK	30.5586	28.24	-0.113837	-0.553291	0.3311	0.457843	no
AT1G03260	AT1G03260	AT1G03260	1:795531-798463	nev-3	nev-3 serk1-5	OK	7.05386	7.48416	0.0854267	0.378924	0.5812	0.694793	no
AT1G03270	AT1G03270	CBSDUF4	1:799190-802436	nev-3	nev-3 serk1-5	OK	3.34029	3.90355	0.224814	0.843298	0.203	0.312949	no
AT1G03280	AT1G03280	AT1G03280	1:803034-807066	nev-3	nev-3 serk1-5	OK	30.8386	28.924	-0.092469	-0.52744	0.40405	0.531394	no
AT1G03290	AT1G03290	AT1G03290	1:807360-810868	nev-3	nev-3 serk1-5	OK	74.4433	55.5313	-0.422839	-2.17067	0.0002	0.000774903	yes
AT1G03300	AT1G03300	ATDUF1	1:811032-813086	nev-3	nev-3 serk1-5	OK	5.69272	6.61119	0.215794	0.971806	0.1263	0.214711	no
AT1G03310	AT1G03310	ISA2	1:813470-816749	nev-3	nev-3 serk1-5	OK	11.8104	18.4814	0.64602	3.23499	5e-05	0.000214156	yes
AT1G03320	AT1G03320	AT1G03320	1:817026-817767	nev-3	nev-3 serk1-5	OK	0.17874	0.406266	1.18456	1.52943	0.0702	0.132879	no
AT1G03330	AT1G03330	LSM2	1:817982-819563	nev-3	nev-3 serk1-5	OK	81.039	77.5682	-0.0631512	-0.439606	0.57385	0.688623	no
AT1G03340	AT1G03340	AT1G03340	1:819661-821317	nev-3	nev-3 serk1-5	NOTEST	0.217451	0.293499	0.432664	0	1	1	no
AT1G03350	AT1G03350	AT1G03350	1:822637-824393	nev-3	nev-3 serk1-5	OK	41.5483	39.3832	-0.0772086	-0.448574	0.4828	0.606193	no
AT1G03360	AT1G03360	ATRRP4	1:824536-826358	nev-3	nev-3 serk1-5	OK	18.874	13.5737	-0.475579	-2.50846	0.0003	0.00112627	yes
AT1G03365	AT1G03365	RF4	1:826568-830383	nev-3	nev-3 serk1-5	OK	9.33646	9.67309	0.0511018	0.261822	0.6694	0.76782	no
AT1G03370	AT1G03370	AT1G03370	1:830626-835361	nev-3	nev-3 serk1-5	OK	23.6335	13.069	-0.854688	-4.61541	5e-05	0.000214156	yes
AT1G03380	AT1G03380	ATG18G	1:835784-840940	nev-3	nev-3 serk1-5	OK	15.1127	16.951	0.165609	0.896201	0.1354	0.226938	no
AT1G03390	AT1G03390	AT1G03390	1:841032-842418	nev-3	nev-3 serk1-5	NOTEST	0.0397343	0.104452	1.39438	0	1	1	no
AT1G03400	AT1G03400	AT1G03400	1:842746-844190	nev-3	nev-3 serk1-5	OK	39.3937	27.5798	-0.514354	-3.02436	5e-05	0.000214156	yes
AT1G03410	AT1G03410	2A6	1:844435-847739	nev-3	nev-3 serk1-5	OK	0.0815222	0.517762	2.66702	2.99406	0.00035	0.00129161	yes
AT1G03420	AT1G03420	Sadhu4-2	1:844435-847739	nev-3	nev-3 serk1-5	OK	0.712244	7.47691	3.392	7.07079	5e-05	0.000214156	yes
AT1G03430	AT1G03430	AHP5	1:847872-849500	nev-3	nev-3 serk1-5	OK	22.3292	19.3492	-0.206653	-1.14849	0.1102	0.192176	no
AT1G03440	AT1G03440	AT1G03440	1:852365-854032	nev-3	nev-3 serk1-5	OK	3.36858	5.42709	0.688038	2.73208	5e-05	0.000214156	yes
AT1G03445	AT1G03445	BSU1	1:854409-859701	nev-3	nev-3 serk1-5	NOTEST	0.243205	0.220281	-0.142824	0	1	1	no
AT1G03457	AT1G03457	BRN2	1:860787-864125	nev-3	nev-3 serk1-5	OK	2.04488	2.89893	0.503506	1.52449	0.00775	0.0203229	yes
AT1G03470	AT1G03470	NET3A	1:865914-867733	nev-3	nev-3 serk1-5	OK	5.16876	10.7917	1.06203	3.83159	5e-05	0.000214156	yes
AT1G03475	AT1G03475	CPX1	1:869050-871211	nev-3	nev-3 serk1-5	OK	104.372	120.688	0.209547	1.24194	0.0635	0.12228	no
AT1G03490	AT1G03490	NAC006	1:871873-872906	nev-3	nev-3 serk1-5	NOTEST	0	0.0136599	inf	0	1	1	no
AT1G03495	AT1G03495	3AT2	1:873183-874935	nev-3	nev-3 serk1-5	OK	4.92518	3.01488	-0.708078	-2.75998	5e-05	0.000214156	yes
AT1G03502	AT1G03502	AT1G03502	1:875357-875471	nev-3	nev-3 serk1-5	OK	51.7507	103.379	0.9983	34.534	0.01805	0.0422195	yes
AT1G03506	AT1G03506	AT1G03506	1:875517-875604	nev-3	nev-3 serk1-5	OK	17.0028	30.719	0.853363	17.5032	0.3674	0.495121	no
AT1G03510	AT1G03510	PCMP-E3	1:876257-877547	nev-3	nev-3 serk1-5	OK	1.74376	1.65009	-0.0796593	-0.232041	0.7347	0.818406	no
AT1G03515	AT1G03515	AT1G03515	1:877647-877719	nev-3	nev-3 serk1-5	NOTEST	0	0	0	0	1	1	no
AT1G03520	AT1G03520	AT1G03520	1:877861-880158	nev-3	nev-3 serk1-5	OK	12.6382	18.6471	0.561169	2.54509	5e-05	0.000214156	yes
AT1G03530	AT1G03530	ATNAF1	1:880495-883391	nev-3	nev-3 serk1-5	OK	10.3251	7.80849	-0.403046	-2.02516	0.0014	0.00449837	yes
AT1G03540	AT1G03540	PCMP-E4	1:883781-885611	nev-3	nev-3 serk1-5	OK	1.72099	1.50941	-0.189255	-0.580184	0.3679	0.495673	no
AT1G03545	AT1G03545	AT1G03545	1:885622-887956	nev-3	nev-3 serk1-5	OK	2.27585	2.18239	-0.0604975	-0.0968934	0.8655	0.91252	no
AT1G03550	AT1G03550	SCAMP2	1:885622-887956	nev-3	nev-3 serk1-5	OK	10.7345	13.5445	0.335446	1.58332	0.02095	0.0480629	yes
AT1G03560	AT1G03560	AT1G03560	1:890155-892410	nev-3	nev-3 serk1-5	OK	4.31423	5.63309	0.384822	1.67571	0.0079	0.0206519	yes
AT1G03570	AT1G03570	AT1G03570	1:892513-892585	nev-3	nev-3 serk1-5	NOTEST	0	0	0	0	1	1	no
AT1G03580	AT1G03580	AT1G03580	1:892846-894052	nev-3	nev-3 serk1-5	OK	0.310021	2.05097	2.72587	5.40018	5e-05	0.000214156	yes
AT1G03590	AT1G03590	PPC6-6	1:894253-897518	nev-3	nev-3 serk1-5	OK	25.0622	29.387	0.229664	1.29233	0.0412	0.0854323	no
AT1G03600	AT1G03600	PSB27-1	1:898875-899655	nev-3	nev-3 serk1-5	OK	222.236	424.881	0.934966	6.30203	5e-05	0.000214156	yes
AT1G03610	AT1G03610	AT1G03610	1:900886-903003	nev-3	nev-3 serk1-5	OK	22.2803	33.1561	0.573508	3.25216	5e-05	0.000214156	yes
AT1G03620	AT1G03620	AT1G03620	1:904318-906186	nev-3	nev-3 serk1-5	OK	4.15115	9.16645	1.14285	4.57873	5e-05	0.000214156	yes
AT1G03630	AT1G03630	PORC	1:907641-909376	nev-3	nev-3 serk1-5	OK	124.272	171.986	0.468788	2.38584	5e-05	0.000214156	yes
AT1G03640	AT1G03640	AT1G03640	1:909810-909883	nev-3	nev-3 serk1-5	NOTEST	0	0	0	0	1	1	no
AT1G03650	AT1G03650	AT1G03650	1:910022-911193	nev-3	nev-3 serk1-5	OK	4.57827	3.26243	-0.488856	-1.71305	0.0282	0.0620366	no
AT1G03660	AT1G03660	AT1G03660	1:911435-911759	nev-3	nev-3 serk1-5	OK	17.9717	7.64838	-1.2325	-7.20013	5e-05	0.000214156	yes
AT1G03670	AT1G03670	AT1G03670	1:914221-916222	nev-3	nev-3 serk1-5	NOTEST	0.0234595	0.0214658	-0.128135	0	1	1	no
AT1G03680	AT1G03680	ATHM1	1:916818-918064	nev-3	nev-3 serk1-5	OK	150.599	240.496	0.675296	4.43134	5e-05	0.000214156	yes
AT1G03687	AT1G03687	AT1G03687	1:918298-920507	nev-3	nev-3 serk1-5	OK	9.45478	10.3444	0.129733	0.532887	0.3532	0.481079	no
AT1G03700	AT1G03700	AT1G03700	1:920949-921901	nev-3	nev-3 serk1-5	NOTEST	0.060226	0.100213	0.734614	0	1	1	no
AT1G03710	AT1G03710	AT1G03710	1:923425-924726	nev-3	nev-3 serk1-5	OK	20.4345	28.3552	0.472605	2.05228	0.00035	0.00129161	yes
AT1G03720	AT1G03720	AT1G03720	1:924995-926373	nev-3	nev-3 serk1-5	OK	0.499591	0.256677	-0.960793	-1.58555	0.0448	0.0915959	no
AT1G03730	AT1G03730	AT1G03730	1:930827-931895	nev-3	nev-3 serk1-5	OK	10.8407	7.87398	-0.461293	-2.12272	0.003	0.00884962	yes
AT1G03740	AT1G03740	AT1G03740	1:933511-937043	nev-3	nev-3 serk1-5	OK	19.4727	11.2446	-0.792221	-4.00741	5e-05	0.000214156	yes
AT1G03743	AT1G03743	AT1G03743	1:937206-937287	nev-3	nev-3 serk1-5	NOTEST	11.563	5.37838	-1.10428	0	1	1	no
AT1G03746	AT1G03746	AT1G03746	1:937400-937485	nev-3	nev-3 serk1-5	NOTEST	0	0	0	0	1	1	no
AT1G03750	AT1G03750	SWI2	1:937919-943377	nev-3	nev-3 serk1-5	OK	4.31245	4.76031	0.142547	0.43219	0.48715	0.610429	no
AT1G03760	AT1G03760	AT1G03760	1:937919-943377	nev-3	nev-3 serk1-5	OK	13.3406	9.74315	-0.453363	-1.41349	0.01325	0.032394	yes
AT1G03770	AT1G03770	RING1B	1:944571-947483	nev-3	nev-3 serk1-5	OK	5.65409	4.06338	-0.476616	-1.71009	0.00265	0.00794238	yes
AT1G03780	AT1G03780	TPX2	1:947519-951827	nev-3	nev-3 serk1-5	OK	8.28878	6.27557	-0.401412	-1.77618	0.0019	0.00591901	yes
AT1G03790	AT1G03790	SOM	1:954524-956097	nev-3	nev-3 serk1-5	OK	0.559909	0.517984	-0.112285	-0.239494	0.7151	0.802618	no
AT1G03800	AT1G03800	ERF10	1:957260-957998	nev-3	nev-3 serk1-5	OK	0.591194	0.737338	0.318694	0.643893	0.41065	0.538231	no
AT1G03810	AT1G03810	AT1G03810	1:958758-959609	nev-3	nev-3 serk1-5	NOTEST	0	0	0	0	1	1	no
AT1G03820	AT1G03820	AT1G03820	1:959868-960728	nev-3	nev-3 serk1-5	OK	196.006	127.764	-0.617413	-4.10228	5e-05	0.000214156	yes
AT1G03830	AT1G03830	AT1G03830	1:962015-966757	nev-3	nev-3 serk1-5	OK	5.07976	4.93913	-0.0405011	-0.17796	0.7516	0.830722	no
AT1G03840	AT1G03840	MGP	1:967502-970130	nev-3	nev-3 serk1-5	OK	1.59917	6.72198	2.07156	6.44943	5e-05	0.000214156	yes
AT1G03850	AT1G03850	GRXS13	1:976096-977761	nev-3	nev-3 serk1-5	OK	138.714	50.2945	-1.46364	-7.09562	5e-05	0.000214156	yes
AT1G03860	AT1G03860	PHB2	1:979307-981885	nev-3	nev-3 serk1-5	OK	50.1069	46.9865	-0.0927636	-0.47634	0.40745	0.535062	no
AT1G03870	AT1G03870	FLA9	1:982505-983540	nev-3	nev-3 serk1-5	OK	14.4075	25.3747	0.816575	4.41338	5e-05	0.000214156	yes
AT1G03880	AT1G03880	CRB	1:985750-988146	nev-3	nev-3 serk1-5	NOTEST	0	0	0	0	1	1	no
AT1G03890	AT1G03890	CRD	1:989197-991020	nev-3	nev-3 serk1-5	NOTEST	0.00635355	0.0810894	3.67388	0	1	1	no
AT1G03900	AT1G03900	ATNAP4	1:991138-993118	nev-3	nev-3 serk1-5	OK	95.942	87.7374	-0.12897	-0.800665	0.24025	0.357825	no
AT1G03905	AT1G03905	ABCI19	1:993399-995784	nev-3	nev-3 serk1-5	OK	6.01645	4.46759	-0.429416	-1.70849	0.01655	0.0392053	yes
AT1G03910	AT1G03910	CTN	1:996114-1000437	nev-3	nev-3 serk1-5	OK	30.4056	29.517	-0.0427949	-0.218423	0.70905	0.798201	no
AT1G03920	AT1G03920	AT1G03920	1:1001320-1004383	nev-3	nev-3 serk1-5	OK	1.35016	1.35264	0.00264916	0.00782207	0.9904	0.99401	no
AT1G03930	AT1G03930	ADK1	1:1004768-1008370	nev-3	nev-3 serk1-5	OK	19.2083	20.5988	0.100833	0.556026	0.36585	0.49364	no
AT1G03935	AT1G03935	AT1G03935	1:1008809-1008896	nev-3	nev-3 serk1-5	OK	46.2288	114.168	1.3043	56.7953	0.0409	0.0848746	no
AT1G03940	AT1G03940	3AT1	1:1009541-1011056	nev-3	nev-3 serk1-5	OK	5.78823	3.98637	-0.538045	-2.17811	0.0014	0.00449837	yes
AT1G03950	AT1G03950	VPS2.3	1:1011171-1013365	nev-3	nev-3 serk1-5	OK	20.3941	18.2908	-0.157033	-0.860202	0.2274	0.342367	no
AT1G03960	AT1G03960	B''EPSILON	1:1013714-1017929	nev-3	nev-3 serk1-5	OK	7.81624	8.6079	0.139186	0.625441	0.27195	0.393084	no
AT1G03970	AT1G03970	GBF4	1:1018099-1022108	nev-3	nev-3 serk1-5	OK	10.3416	12.6052	0.285556	1.04145	0.13795	0.23019	no
AT1G03980	AT1G03980	PCS2	1:1018099-1022108	nev-3	nev-3 serk1-5	OK	6.68802	7.81763	0.225152	0.820074	0.1572	0.255704	no
AT1G03982	AT1G03982	RIC8	1:1022250-1023719	nev-3	nev-3 serk1-5	NOTEST	0.00928196	0.00843917	-0.137328	0	1	1	no
AT1G03990	AT1G03990	FAO1	1:1024846-1027616	nev-3	nev-3 serk1-5	OK	1.03416	1.00127	-0.0466322	-0.130681	0.83485	0.889978	no
AT1G04000	AT1G04000	AT1G04000	1:1028105-1029119	nev-3	nev-3 serk1-5	OK	15.391	17.2997	0.168655	0.888649	0.21885	0.332213	no
AT1G04010	AT1G04010	PSAT	1:1031199-1036237	nev-3	nev-3 serk1-5	OK	5.71011	4.48703	-0.347758	-1.54109	0.0135	0.0329096	yes
AT1G04020	AT1G04020	BARD1	1:1036536-1040224	nev-3	nev-3 serk1-5	OK	7.36927	5.12691	-0.523433	-2.18099	0.0002	0.000774903	yes
AT1G04030	AT1G04030	AT1G04030	1:1040382-1043864	nev-3	nev-3 serk1-5	OK	6.07682	5.0463	-0.268091	-0.99305	0.12185	0.208686	no
AT1G04040	AT1G04040	AT1G04040	1:1040382-1043864	nev-3	nev-3 serk1-5	OK	4.29378	9.62613	1.16471	2.85623	5e-05	0.000214156	yes
AT1G04050	AT1G04050	SUVR1	1:1045597-1049297	nev-3	nev-3 serk1-5	OK	3.40664	3.64835	0.0988935	0.409252	0.5031	0.625546	no
AT1G04070	AT1G04070	TOM9-1	1:1050552-1051186	nev-3	nev-3 serk1-5	OK	23.7435	19.2303	-0.304154	-1.72834	0.0415	0.0859486	no
AT1G04080	AT1G04080	PRP39	1:1051311-1056827	nev-3	nev-3 serk1-5	OK	50.533	52.6889	0.0602732	0.306091	0.59	0.702589	no
AT1G04090	AT1G04090	AT1G04090	1:1057150-1059419	nev-3	nev-3 serk1-5	OK	0.383448	0.382875	-0.00215496	-0.0043691	0.97445	0.984115	no
AT1G04100	AT1G04100	IAA10	1:1059505-1061191	nev-3	nev-3 serk1-5	OK	5.03406	4.29701	-0.228391	-0.892741	0.1875	0.293518	no
AT1G04110	AT1G04110	SBT1.2	1:1061456-1063784	nev-3	nev-3 serk1-5	OK	1.68944	2.13564	0.338124	1.14023	0.0702	0.132879	no
AT1G04120	AT1G04120	ABCC5	1:1064449-1071047	nev-3	nev-3 serk1-5	OK	43.4679	44.3647	0.0294622	0.1464	0.79895	0.865147	no
AT1G04130	AT1G04130	TPR2	1:1073426-1080630	nev-3	nev-3 serk1-5	OK	16.0088	16.344	0.0298999	0.0626276	0.92435	0.952726	no
AT1G04140	AT1G04140	AT1G04140	1:1073426-1080630	nev-3	nev-3 serk1-5	OK	41.6244	40.5135	-0.0390258	-0.186534	0.7452	0.826444	no
AT1G04150	AT1G04150	AT1G04150	1:1081207-1084246	nev-3	nev-3 serk1-5	NOTEST	0.0995222	0.0907812	-0.132625	0	1	1	no
AT1G04160	AT1G04160	XI-B	1:1086494-1096146	nev-3	nev-3 serk1-5	OK	2.83236	3.27733	0.210514	0.928644	0.12185	0.208686	no
AT1G04170	AT1G04170	EIF2 GAMMA	1:1096945-1099898	nev-3	nev-3 serk1-5	OK	84.5411	72.2596	-0.226464	-1.30834	0.04335	0.0891726	no
AT1G04171	AT1G04171	AT1G04171	1:1100443-1100608	nev-3	nev-3 serk1-5	NOTEST	0	0	0	0	1	1	no
AT1G04180	AT1G04180	YUC9	1:1104622-1105988	nev-3	nev-3 serk1-5	NOTEST	0.014955	0.0324981	1.11972	0	1	1	no
AT1G04190	AT1G04190	TPR3	1:1106427-1108715	nev-3	nev-3 serk1-5	OK	35.6184	29.7531	-0.259585	-1.52067	0.02435	0.0547106	no
AT1G04200	AT1G04200	AT1G04200	1:1109481-1114107	nev-3	nev-3 serk1-5	OK	24.2478	16.8506	-0.525054	-2.88785	5e-05	0.000214156	yes
AT1G04210	AT1G04210	AT1G04210	1:1114404-1122526	nev-3	nev-3 serk1-5	OK	24.9348	24.4733	-0.0269519	-0.113994	0.846	0.898626	no
AT1G04220	AT1G04220	KCS17	1:1114404-1122526	nev-3	nev-3 serk1-5	OK	38.687	32.4778	-0.252396	-0.780743	0.17305	0.275729	no
AT1G04230	AT1G04230	AT1G04230	1:1125517-1128168	nev-3	nev-3 serk1-5	OK	11.5537	11.7993	0.0303366	0.151492	0.82505	0.883489	no
AT1G04240	AT1G04240	IAA3	1:1128187-1129551	nev-3	nev-3 serk1-5	OK	18.6793	18.5289	-0.0116619	-0.06344	0.92665	0.954339	no
AT1G04250	AT1G04250	IAA17	1:1136257-1138613	nev-3	nev-3 serk1-5	OK	23.4321	25.3161	0.11157	0.634193	0.3679	0.495673	no
AT1G04260	AT1G04260	PRA1D	1:1140527-1141365	nev-3	nev-3 serk1-5	OK	26.9278	28.5582	0.084807	0.501575	0.50495	0.627241	no
AT1G04270	AT1G04270	RPS15A	1:1141603-1143053	nev-3	nev-3 serk1-5	OK	778.876	696.053	-0.162196	-0.737236	0.198	0.306905	no
AT1G04280	AT1G04280	AT1G04280	1:1143435-1146654	nev-3	nev-3 serk1-5	OK	18.0052	13.7858	-0.385229	-2.06557	0.0019	0.00591901	yes
AT1G04290	AT1G04290	AT1G04290	1:1147522-1148533	nev-3	nev-3 serk1-5	OK	16.3487	18.4037	0.170823	0.796666	0.28575	0.408313	no
AT1G04295	AT1G04295	AT1G04295	1:1147522-1148533	nev-3	nev-3 serk1-5	OK	17.6298	20.2719	0.201464	0.542628	0.3449	0.472213	no
AT1G04300	AT1G04300	AT1G04300	1:1148596-1154652	nev-3	nev-3 serk1-5	OK	26.41	26.7836	0.0202683	0.104878	0.8571	0.906283	no
AT1G04310	AT1G04310	ERS2	1:1154763-1157711	nev-3	nev-3 serk1-5	OK	17.7906	19.4737	0.13041	0.70565	0.26255	0.382502	no
AT1G04320	AT1G04320	AT1G04320	1:1159022-1159093	nev-3	nev-3 serk1-5	NOTEST	0	0	0	0	1	1	no
AT1G04330	AT1G04330	AT1G04330	1:1161310-1161982	nev-3	nev-3 serk1-5	OK	2.4952	1.202	-1.05372	-2.85289	0.0008	0.00272446	yes
AT1G04340	AT1G04340	AT1G04340	1:1163096-1164851	nev-3	nev-3 serk1-5	OK	49.5916	44.8369	-0.145409	-0.933608	0.2133	0.32564	no
AT1G04350	AT1G04350	AT1G04350	1:1165164-1166768	nev-3	nev-3 serk1-5	OK	60.4663	86.8183	0.521868	3.11876	5e-05	0.000214156	yes
AT1G04360	AT1G04360	ATL1	1:1167456-1168878	nev-3	nev-3 serk1-5	OK	0.326436	1.68156	2.36493	5.11748	5e-05	0.000214156	yes
AT1G04370	AT1G04370	ERF14	1:1175176-1175578	nev-3	nev-3 serk1-5	NOTEST	0.0897556	0	#NAME?	0	1	1	no
AT1G04380	AT1G04380	AT1G04380	1:1176920-1178407	nev-3	nev-3 serk1-5	NOTEST	0.133682	0.131546	-0.0232379	0	1	1	no
AT1G04390	AT1G04390	AT1G04390	1:1179362-1183704	nev-3	nev-3 serk1-5	OK	4.90804	5.64217	0.201103	0.930815	0.13365	0.224521	no
AT1G04400	AT1G04400	CRY2	1:1185549-1188517	nev-3	nev-3 serk1-5	OK	83.8434	102.091	0.284088	1.42595	0.013	0.0318611	yes
AT1G04410	AT1G04410	MDH1	1:1189077-1191412	nev-3	nev-3 serk1-5	OK	502.419	441.875	-0.185255	-0.914162	0.1673	0.268916	no
AT1G04420	AT1G04420	AT1G04420	1:1191607-1193884	nev-3	nev-3 serk1-5	OK	35.9908	59.5931	0.727517	4.31986	5e-05	0.000214156	yes
AT1G04425	AT1G04425	AT1G04425	1:1194186-1196889	nev-3	nev-3 serk1-5	OK	4.04193	3.5847	-0.173194	-0.624616	0.5482	0.665889	no
AT1G04430	AT1G04430	AT1G04430	1:1198117-1201527	nev-3	nev-3 serk1-5	OK	36.4076	42.2181	0.213621	1.10348	0.0538	0.10664	no
AT1G04440	AT1G04440	CKL13	1:1202254-1205803	nev-3	nev-3 serk1-5	OK	61.609	59.8424	-0.0419714	-0.239157	0.7074	0.79704	no
AT1G04445	AT1G04445	AT1G04445	1:1207343-1207862	nev-3	nev-3 serk1-5	OK	1.29681	1.0659	-0.282896	-0.688532	0.4532	0.579092	no
AT1G04450	AT1G04450	RIC3	1:1208520-1209874	nev-3	nev-3 serk1-5	NOTEST	0.111428	0.0505991	-1.13893	0	1	1	no
AT1G04457	AT1G04457	AT1G04457	1:1210318-1210549	nev-3	nev-3 serk1-5	NOTEST	0	0.176761	inf	0	1	1	no
AT1G04470	AT1G04470	AT1G04470	1:1211048-1214662	nev-3	nev-3 serk1-5	OK	0.8067	0.194616	-2.0514	-4.34257	5e-05	0.000214156	yes
AT1G04480	AT1G04480	RPL23C	1:1216094-1217467	nev-3	nev-3 serk1-5	OK	364.827	305.24	-0.257272	-1.89947	0.02315	0.0523205	no
AT1G04490	AT1G04490	AT1G04490	1:1217947-1220137	nev-3	nev-3 serk1-5	OK	1.56283	1.46707	-0.0912209	-0.225394	0.68795	0.781886	no
AT1G04500	AT1G04500	AT1G04500	1:1221432-1224366	nev-3	nev-3 serk1-5	OK	2.85718	3.75215	0.393123	1.45074	0.02975	0.0649698	no
AT1G04501	AT1G04501	AT1G04501	1:1224551-1224680	nev-3	nev-3 serk1-5	NOTEST	0	0	0	0	1	1	no
AT1G04510	AT1G04510	PRP19A	1:1226574-1230827	nev-3	nev-3 serk1-5	OK	41.7829	39.8157	-0.0695758	-0.359323	0.53315	0.652411	no
AT1G04520	AT1G04520	CRRSP3	1:1231577-1234032	nev-3	nev-3 serk1-5	OK	9.73122	10.9066	0.164505	0.798689	0.2312	0.347062	no
AT1G04530	AT1G04530	TPR4	1:1234175-1236034	nev-3	nev-3 serk1-5	OK	93.7064	82.7597	-0.179219	-1.08723	0.102	0.180522	no
AT1G04540	AT1G04540	AT1G04540	1:1237255-1239061	nev-3	nev-3 serk1-5	OK	5.271	3.27333	-0.687317	-2.74258	5e-05	0.000214156	yes
AT1G04550	AT1G04550	IAA12	1:1240374-1242121	nev-3	nev-3 serk1-5	OK	43.0697	37.1391	-0.213734	-1.07962	0.05665	0.111122	no
AT1G04555	AT1G04555	AT1G04555	1:1242557-1244244	nev-3	nev-3 serk1-5	OK	18.3185	15.3962	-0.250729	-1.32779	0.0723	0.136113	no
AT1G04560	AT1G04560	AT1G04560	1:1244946-1246059	nev-3	nev-3 serk1-5	NOTEST	0.0936852	0.21681	1.21054	0	1	1	no
AT1G04570	AT1G04570	AT1G04570	1:1246727-1248775	nev-3	nev-3 serk1-5	OK	2.70068	2.50087	-0.110896	-0.396969	0.534	0.653061	no
AT1G04580	AT1G04580	AAO4	1:1252121-1257510	nev-3	nev-3 serk1-5	OK	6.57603	10.5608	0.683433	3.51934	5e-05	0.000214156	yes
AT1G04590	AT1G04590	AT1G04590	1:1258576-1261426	nev-3	nev-3 serk1-5	OK	22.2261	22.2063	-0.00128848	-0.00613652	0.9927	0.995337	no
AT1G04600	AT1G04600	XI-A	1:1262122-1272376	nev-3	nev-3 serk1-5	OK	1.3231	0.435309	-1.60381	-4.92248	5e-05	0.000214156	yes
AT1G04610	AT1G04610	YUC3	1:1279387-1281618	nev-3	nev-3 serk1-5	OK	2.50084	1.45969	-0.776749	-2.4688	0.00035	0.00129161	yes
AT1G04620	AT1G04620	HCAR	1:1282740-1286584	nev-3	nev-3 serk1-5	OK	3.88703	6.97184	0.842871	3.49207	5e-05	0.000214156	yes
AT1G04625	AT1G04625	AT1G04625	1:1287830-1291112	nev-3	nev-3 serk1-5	NOTEST	0.0814334	0.169986	1.06172	0	1	1	no
AT1G04630	AT1G04630	MEE4	1:1287830-1291112	nev-3	nev-3 serk1-5	OK	52.6409	56.2984	0.0969109	0.472294	0.4066	0.534106	no
AT1G04635	AT1G04635	EMB1687	1:1291313-1291995	nev-3	nev-3 serk1-5	OK	8.49503	6.52414	-0.380832	-1.61663	0.0461	0.0937285	no
AT1G04640	AT1G04640	LIP2	1:1292079-1293357	nev-3	nev-3 serk1-5	OK	22.4214	29.9267	0.416559	1.87313	0.0015	0.00478876	yes
AT1G04645	AT1G04645	AT1G04645	1:1293769-1294263	nev-3	nev-3 serk1-5	OK	21.305	31.3474	0.557148	3.43698	0.00045	0.00161942	yes
AT1G04650	AT1G04650	AT1G04650	1:1294892-1299002	nev-3	nev-3 serk1-5	OK	1.01824	0.788658	-0.368602	-1.06781	0.08545	0.156103	no
AT1G04660	AT1G04660	AT1G04660	1:1300485-1301773	nev-3	nev-3 serk1-5	OK	3.10418	11.9589	1.9458	7.87881	5e-05	0.000214156	yes
AT1G04670	AT1G04670	AT1G04670	1:1301860-1302724	nev-3	nev-3 serk1-5	NOTEST	0.0329382	0	#NAME?	0	1	1	no
AT1G04680	AT1G04680	AT1G04680	1:1303528-1307884	nev-3	nev-3 serk1-5	OK	154.338	147.878	-0.0616818	-0.335803	0.6003	0.711564	no
AT1G04684	AT1G04684	AT1G04684	1:1310429-1310579	nev-3	nev-3 serk1-5	NOTEST	0	0	0	0	1	1	no
AT1G04690	AT1G04690	KAB1	1:1313563-1315750	nev-3	nev-3 serk1-5	OK	133.819	121.13	-0.143728	-0.85305	0.1982	0.307171	no
AT1G04700	AT1G04700	AT1G04700	1:1316253-1320919	nev-3	nev-3 serk1-5	OK	1.14095	1.07021	-0.092343	-0.3037	0.61185	0.721699	no
AT1G04710	AT1G04710	KAT1	1:1321903-1324782	nev-3	nev-3 serk1-5	OK	16.3469	17.5388	0.101534	0.548342	0.4023	0.529602	no
AT1G04720	AT1G04720	AT1G04720	1:1324922-1324960	nev-3	nev-3 serk1-5	NOTEST	0	0	0	0	1	1	no
AT1G04730	AT1G04730	CTF18	1:1325295-1331086	nev-3	nev-3 serk1-5	OK	4.68843	3.75428	-0.32057	-1.39092	0.02465	0.0552769	no
AT1G04750	AT1G04750	VAMP721	1:1331465-1333567	nev-3	nev-3 serk1-5	OK	134.176	106.488	-0.333446	-1.71461	0.003	0.00884962	yes
AT1G04760	AT1G04760	VAMP726	1:1334759-1336070	nev-3	nev-3 serk1-5	OK	4.26272	4.20929	-0.0181954	-0.0652554	0.94155	0.964054	no
AT1G04770	AT1G04770	AT1G04770	1:1336370-1337849	nev-3	nev-3 serk1-5	OK	21.4109	15.7941	-0.43896	-2.38048	0.00075	0.00257057	yes
AT1G04778	AT1G04778	AT1G04778	1:1339891-1340327	nev-3	nev-3 serk1-5	OK	2.37871	1.89118	-0.330893	-1.17131	0.47445	0.598834	no
AT1G04780	AT1G04780	AT1G04780	1:1340668-1343584	nev-3	nev-3 serk1-5	OK	42.791	39.4876	-0.115909	-0.643607	0.2954	0.418903	no
AT1G04790	AT1G04790	AT1G04790	1:1345035-1348451	nev-3	nev-3 serk1-5	OK	18.4715	19.3906	0.0700574	0.384866	0.53995	0.658388	no
AT1G04800	AT1G04800	AT1G04800	1:1348451-1349286	nev-3	nev-3 serk1-5	OK	8.10731	13.6866	0.755465	3.52095	5e-05	0.000214156	yes
AT1G04810	AT1G04810	RPN2B	1:1350179-1355442	nev-3	nev-3 serk1-5	OK	27.7381	22.3207	-0.313484	-1.72353	0.0042	0.0119158	yes
AT1G04820	AT1G04820	TUBA4	1:1356190-1358386	nev-3	nev-3 serk1-5	OK	254.941	248.786	-0.0352591	-0.183331	0.7716	0.845104	no
AT1G04830	AT1G04830	AT1G04830	1:1358573-1362019	nev-3	nev-3 serk1-5	OK	14.4641	14.4134	-0.00506552	-0.0234499	0.9672	0.97955	no
AT1G04840	AT1G04840	PCMP-H64	1:1362866-1364962	nev-3	nev-3 serk1-5	OK	1.02702	0.866648	-0.244949	-0.652507	0.30485	0.429577	no
AT1G04850	AT1G04850	AT1G04850	1:1365117-1368844	nev-3	nev-3 serk1-5	OK	93.3581	79.4213	-0.233249	-1.37809	0.0347	0.0739359	no
AT1G04860	AT1G04860	UBP2	1:1369053-1373101	nev-3	nev-3 serk1-5	OK	13.7168	12.3638	-0.149829	-0.802244	0.1819	0.2867	no
AT1G04870	AT1G04870	PRMT10	1:1373233-1375762	nev-3	nev-3 serk1-5	OK	40.9538	28.287	-0.533858	-2.70841	5e-05	0.000214156	yes
AT1G04880	AT1G04880	HMGB15	1:1375960-1379185	nev-3	nev-3 serk1-5	OK	0.43044	0.784428	0.86583	1.89045	0.0068	0.0181138	yes
AT1G04890	AT1G04890	AT1G04890	1:1380381-1382599	nev-3	nev-3 serk1-5	NOTEST	0.00897122	0.0147194	0.714343	0	1	1	no
AT1G04900	AT1G04900	AT1G04900	1:1383840-1391187	nev-3	nev-3 serk1-5	OK	9.52108	8.11392	-0.230726	-0.590615	0.34965	0.477194	no
AT1G04910	AT1G04910	AT1G04910	1:1383840-1391187	nev-3	nev-3 serk1-5	OK	23.026	21.9862	-0.0666666	-0.279438	0.6204	0.728682	no
AT1G04920	AT1G04920	SPS3	1:1391501-1395864	nev-3	nev-3 serk1-5	OK	1.02998	1.03921	0.012866	0.040343	0.94545	0.966645	no
AT1G04930	AT1G04930	AT1G04930	1:1396290-1399053	nev-3	nev-3 serk1-5	OK	3.13265	2.86976	-0.126452	-0.372537	0.51625	0.637263	no
AT1G04940	AT1G04940	TIC20-I	1:1399173-1407501	nev-3	nev-3 serk1-5	OK	50.3606	71.3617	0.502855	2.41365	0.00045	0.00161942	yes
AT1G04945	AT1G04945	AT1G04945	1:1399173-1407501	nev-3	nev-3 serk1-5	OK	9.27896	6.86342	-0.435037	-0.870542	0.17215	0.274735	no
AT1G04950	AT1G04950	TAF6	1:1399173-1407501	nev-3	nev-3 serk1-5	OK	11.128	14.25	0.356768	0.891716	0.1217	0.208478	no
AT1G04960	AT1G04960	AT1G04960	1:1407800-1410868	nev-3	nev-3 serk1-5	OK	35.8307	29.679	-0.271754	-1.37268	0.01705	0.0401897	yes
AT1G04970	AT1G04970	AT1G04970	1:1411169-1413627	nev-3	nev-3 serk1-5	OK	63.5275	66.0973	0.0572101	0.295487	0.6072	0.717606	no
AT1G04980	AT1G04980	PDIL2-2	1:1413643-1416144	nev-3	nev-3 serk1-5	OK	22.877	7.05405	-1.69737	-8.40359	5e-05	0.000214156	yes
AT1G04985	AT1G04985	AT1G04985	1:1416342-1418482	nev-3	nev-3 serk1-5	OK	29.4967	33.5149	0.184249	1.09911	0.1256	0.213853	no
AT1G04990	AT1G04990	AT1G04990	1:1419079-1421789	nev-3	nev-3 serk1-5	OK	16.1474	15.5902	-0.050654	-0.23625	0.68	0.775832	no
AT1G05000	AT1G05000	AT1G05000	1:1425592-1428782	nev-3	nev-3 serk1-5	OK	20.6258	8.74621	-1.23772	-5.02908	5e-05	0.000214156	yes
AT1G05010	AT1G05010	ACO4	1:1431189-1432858	nev-3	nev-3 serk1-5	OK	247.784	322.898	0.381994	2.11736	0.002	0.0061944	yes
AT1G05020	AT1G05020	AP180	1:1435253-1437667	nev-3	nev-3 serk1-5	NOTEST	0.103748	0.0120228	-3.10924	0	1	1	no
AT1G05030	AT1G05030	AT1G05030	1:1438151-1441417	nev-3	nev-3 serk1-5	OK	5.33998	5.65547	0.082812	0.356665	0.57635	0.690692	no
AT1G05040	AT1G05040	AT1G05040	1:1447368-1448448	nev-3	nev-3 serk1-5	NOTEST	0	0	0	0	1	1	no
AT1G05055	AT1G05055	ATGTF2H2	1:1448717-1450887	nev-3	nev-3 serk1-5	OK	10.3331	10.2614	-0.0100417	-0.0490706	0.94225	0.9645	no
AT1G05060	AT1G05060	AT1G05060	1:1451029-1452872	nev-3	nev-3 serk1-5	OK	26.5803	22.3339	-0.251122	-1.43676	0.0441	0.0903757	no
AT1G05061	AT1G05061	AT1G05061	1:1453215-1454260	nev-3	nev-3 serk1-5	OK	0.560972	0.448558	-0.322634	-0.620105	0.3772	0.504878	no
AT1G05065	AT1G05065	CLE20	1:1454968-1455220	nev-3	nev-3 serk1-5	OK	6.10163	6.75996	0.147819	0.892736	0.69245	0.785655	no
AT1G05070	AT1G05070	AT1G05070	1:1457062-1458744	nev-3	nev-3 serk1-5	OK	32.6186	39.9838	0.293718	1.80557	0.0158	0.037702	yes
AT1G05080	AT1G05080	AT1G05080	1:1459090-1460579	nev-3	nev-3 serk1-5	NOTEST	0.00711678	0.0309303	2.11972	0	1	1	no
AT1G05085	AT1G05085	AT1G05085	1:1460987-1461670	nev-3	nev-3 serk1-5	NOTEST	0.048004	0	#NAME?	0	1	1	no
AT1G05090	AT1G05090	AT1G05090	1:1463201-1465622	nev-3	nev-3 serk1-5	OK	0.614023	0.479069	-0.35806	-0.815413	0.20355	0.31362	no
AT1G05100	AT1G05100	MAPKKK18	1:1469609-1470881	nev-3	nev-3 serk1-5	OK	18.9672	9.934	-0.933059	-4.72796	5e-05	0.000214156	yes
AT1G05120	AT1G05120	AT1G05120	1:1471405-1476078	nev-3	nev-3 serk1-5	OK	19.0572	17.3419	-0.136074	-0.744807	0.2205	0.334208	no
AT1G05135	AT1G05135	AT1G05135	1:1477499-1478821	nev-3	nev-3 serk1-5	OK	2.4007	3.31475	0.465448	1.58428	0.021	0.0481574	yes
AT1G05136	AT1G05136	AT1G05136	1:1478922-1479063	nev-3	nev-3 serk1-5	NOTEST	0	0	0	0	1	1	no
AT1G05140	AT1G05140	ARASP2	1:1482547-1484056	nev-3	nev-3 serk1-5	OK	24.4181	37.228	0.60844	3.50938	5e-05	0.000214156	yes
AT1G05150	AT1G05150	AT1G05150	1:1484066-1486960	nev-3	nev-3 serk1-5	OK	20.1227	21.0465	0.0647562	0.356313	0.5589	0.675587	no
AT1G05160	AT1G05160	KAO1	1:1487377-1490947	nev-3	nev-3 serk1-5	OK	9.33622	11.0364	0.241363	1.21538	0.0564	0.110731	no
AT1G05170	AT1G05170	B3GALT2	1:1491110-1494248	nev-3	nev-3 serk1-5	OK	25.0392	14.7654	-0.761972	-3.70726	5e-05	0.000214156	yes
AT1G05180	AT1G05180	AXR1	1:1498113-1501824	nev-3	nev-3 serk1-5	OK	27.7442	22.0232	-0.333166	-1.67994	0.00275	0.00820726	yes
AT1G05190	AT1G05190	RPL6	1:1502343-1503830	nev-3	nev-3 serk1-5	OK	244.069	396.094	0.698556	4.39586	5e-05	0.000214156	yes
AT1G05200	AT1G05200	GLR3.4	1:1504959-1510281	nev-3	nev-3 serk1-5	OK	7.44102	7.35393	-0.016985	-0.0688757	0.91015	0.942974	no
AT1G05205	AT1G05205	AT1G05205	1:1504959-1510281	nev-3	nev-3 serk1-5	OK	43.7399	37.6788	-0.215197	-0.645662	0.2644	0.384711	no
AT1G05210	AT1G05210	AT1G05210	1:1510403-1511683	nev-3	nev-3 serk1-5	OK	12.8758	12.9442	0.00764032	0.0378127	0.9578	0.973679	no
AT1G05220	AT1G05220	AT1G05220	1:1511906-1518805	nev-3	nev-3 serk1-5	OK	0.705321	0.215916	-1.70781	-0.956462	0.2119	0.323819	no
AT1G05230	AT1G05230	HDG2	1:1511906-1518805	nev-3	nev-3 serk1-5	OK	6.95147	8.8746	0.352364	1.60897	0.00555	0.0151793	yes
AT1G05240	AT1G05240	PER1	1:1521136-1522681	nev-3	nev-3 serk1-5	NOTEST	0	0	0	0	1	1	no
AT1G05250	AT1G05250	PER1	1:1525600-1527234	nev-3	nev-3 serk1-5	NOTEST	0	0	0	0	1	1	no
AT1G05260	AT1G05260	PER3	1:1529766-1531439	nev-3	nev-3 serk1-5	OK	6.46426	78.5038	3.6022	17.8959	5e-05	0.000214156	yes
AT1G05270	AT1G05270	AT1G05270	1:1531640-1534410	nev-3	nev-3 serk1-5	OK	28.3832	27.8063	-0.0296224	-0.171309	0.78965	0.858431	no
AT1G05280	AT1G05280	AT1G05280	1:1535443-1537525	nev-3	nev-3 serk1-5	NOTEST	0.118836	0.2316	0.962661	0	1	1	no
AT1G05290	AT1G05290	AT1G05290	1:1539151-1540562	nev-3	nev-3 serk1-5	NOTEST	0	0	0	0	1	1	no
AT1G05291	AT1G05291	AT1G05291	1:1541347-1542432	nev-3	nev-3 serk1-5	NOTEST	0.0843058	0.189619	1.1694	0	1	1	no
AT1G05300	AT1G05300	ZIP5	1:1545105-1547849	nev-3	nev-3 serk1-5	OK	2.66309	3.75311	0.494988	1.48969	0.0098	0.0249108	yes
AT1G05310	AT1G05310	PME8	1:1550542-1552517	nev-3	nev-3 serk1-5	OK	1.0611	1.58858	0.582176	1.56442	0.02275	0.0515336	no
AT1G05320	AT1G05320	AT1G05320	1:1553602-1557733	nev-3	nev-3 serk1-5	OK	8.98318	8.9709	-0.00197397	-0.00917177	0.98695	0.991843	no
AT1G05330	AT1G05330	AT1G05330	1:1558169-1558583	nev-3	nev-3 serk1-5	OK	2.78743	2.24922	-0.309512	-1.0142	0.36215	0.490068	no
AT1G05340	AT1G05340	AT1G05340	1:1558843-1559903	nev-3	nev-3 serk1-5	OK	153.076	186.394	0.284103	2.03975	0.00915	0.0234904	yes
AT1G05350	AT1G05350	AT1G05350	1:1560677-1564123	nev-3	nev-3 serk1-5	OK	17.416	19.9512	0.196065	1.07371	0.1012	0.179368	no
AT1G05360	AT1G05360	KMS2	1:1564597-1567465	nev-3	nev-3 serk1-5	OK	13.377	21.6455	0.69431	3.73295	5e-05	0.000214156	yes
AT1G05370	AT1G05370	AT1G05370	1:1569191-1572280	nev-3	nev-3 serk1-5	OK	1.40931	1.95005	0.468521	1.38982	0.0399	0.0831937	no
AT1G05380	AT1G05380	AT1G05380	1:1576862-1582614	nev-3	nev-3 serk1-5	OK	14.6052	15.5986	0.0949368	0.48829	0.39445	0.521999	no
AT1G05385	AT1G05385	PSB27-2	1:1582670-1583718	nev-3	nev-3 serk1-5	OK	19.8947	34.6643	0.801068	4.68463	5e-05	0.000214156	yes
AT1G05390	AT1G05390	AT1G05390	1:1583771-1583845	nev-3	nev-3 serk1-5	NOTEST	0	0	0	0	1	1	no
AT1G05400	AT1G05400	AT1G05400	1:1584072-1587778	nev-3	nev-3 serk1-5	OK	0.730366	0.79112	0.115276	0.112552	0.8777	0.921389	no
AT1G05410	AT1G05410	AT1G05410	1:1584072-1587778	nev-3	nev-3 serk1-5	OK	10.2724	12.152	0.242418	1.07724	0.05645	0.110819	no
AT1G05420	AT1G05420	OFP12	1:1590072-1590753	nev-3	nev-3 serk1-5	OK	0.910481	2.07236	1.18657	2.97683	0.00085	0.00287239	yes
AT1G05430	AT1G05430	AT1G05430	1:1594056-1595818	nev-3	nev-3 serk1-5	OK	29.2733	30.4675	0.0576868	0.33987	0.6303	0.736241	no
AT1G05440	AT1G05440	AT1G05440	1:1596006-1597848	nev-3	nev-3 serk1-5	OK	2.90469	1.84779	-0.652586	-2.12316	0.002	0.0061944	yes
AT1G05450	AT1G05450	AT1G05450	1:1599910-1605027	nev-3	nev-3 serk1-5	OK	6.20029	3.94915	-0.650795	-1.36644	0.06905	0.131213	no
AT1G05460	AT1G05460	SDE3	1:1599910-1605027	nev-3	nev-3 serk1-5	OK	5.76951	7.37389	0.353978	1.53123	0.0086	0.0222349	yes
AT1G05470	AT1G05470	CVP2	1:1607356-1611703	nev-3	nev-3 serk1-5	OK	7.8449	5.78046	-0.440571	-2.11405	0.0007	0.00241546	yes
AT1G05490	AT1G05490	CLSY3	1:1618601-1623452	nev-3	nev-3 serk1-5	OK	13.556	19.5951	0.531563	2.85241	5e-05	0.000214156	yes
AT1G05500	AT1G05500	SYT5	1:1624954-1629224	nev-3	nev-3 serk1-5	OK	32.1005	30.6707	-0.0657359	-0.373216	0.5536	0.670699	no
AT1G05510	AT1G05510	AT1G05510	1:1629445-1630863	nev-3	nev-3 serk1-5	NOTEST	0.036704	0.0228337	-0.684775	0	1	1	no
AT1G05520	AT1G05520	AT1G05520	1:1630899-1635711	nev-3	nev-3 serk1-5	OK	29.6085	24.9623	-0.246259	-1.37437	0.0285	0.0626022	no
AT1G05530	AT1G05530	UGT75B2	1:1636495-1637863	nev-3	nev-3 serk1-5	NOTEST	0.0226667	0.0154269	-0.555131	0	1	1	no
AT1G05540	AT1G05540	AT1G05540	1:1639285-1640811	nev-3	nev-3 serk1-5	OK	10.5878	6.91741	-0.614092	-2.81356	5e-05	0.000214156	yes
AT1G05550	AT1G05550	AT1G05550	1:1640958-1643917	nev-3	nev-3 serk1-5	OK	3.40288	3.79176	0.156113	0.514968	0.3693	0.497039	no
AT1G05560	AT1G05560	UGT75B1	1:1645497-1647162	nev-3	nev-3 serk1-5	OK	18.8596	13.0553	-0.530665	-1.57534	0.0171	0.0402858	yes
AT1G05562	AT1G05562	AT1G05562	1:1645497-1647162	nev-3	nev-3 serk1-5	OK	65.3459	53.0488	-0.300778	-1.33113	0.0227	0.0514469	no
AT1G05570	AT1G05570	CALS1	1:1647705-1659437	nev-3	nev-3 serk1-5	OK	30.5788	26.2117	-0.22232	-1.13622	0.0476	0.0962864	no
AT1G05575	AT1G05575	AT1G05575	1:1661690-1662187	nev-3	nev-3 serk1-5	OK	16.4753	5.48093	-1.58781	-7.22086	5e-05	0.000214156	yes
AT1G05577	AT1G05577	AT1G05577	1:1662369-1664398	nev-3	nev-3 serk1-5	NOTEST	0.0848441	0.141815	0.741119	0	1	1	no
AT1G05580	AT1G05580	CHX23	1:1665432-1668904	nev-3	nev-3 serk1-5	OK	1.83925	0.591353	-1.63703	-4.27301	5e-05	0.000214156	yes
AT1G05590	AT1G05590	HEXO2	1:1669349-1671876	nev-3	nev-3 serk1-5	OK	10.6666	11.0472	0.0505841	0.258788	0.68495	0.77957	no
AT1G05600	AT1G05600	AT1G05600	1:1671935-1673856	nev-3	nev-3 serk1-5	OK	5.14138	6.34762	0.304062	1.14592	0.04595	0.0934409	no
AT1G05610	AT1G05610	APS2	1:1673860-1675934	nev-3	nev-3 serk1-5	OK	2.60894	3.12767	0.261622	0.910377	0.16865	0.27051	no
AT1G05615	AT1G05615	AT1G05615	1:1677506-1678270	nev-3	nev-3 serk1-5	NOTEST	0	0	0	0	1	1	no
AT1G05620	AT1G05620	URH2	1:1679157-1681710	nev-3	nev-3 serk1-5	OK	59.4544	24.2456	-1.29406	-6.37901	5e-05	0.000214156	yes
AT1G05630	AT1G05630	5PTASE13	1:1682317-1687363	nev-3	nev-3 serk1-5	OK	11.0401	10.3435	-0.0940233	-0.46699	0.4209	0.548219	no
AT1G05640	AT1G05640	AT1G05640	1:1687435-1689501	nev-3	nev-3 serk1-5	OK	5.25859	3.64365	-0.529292	-2.1643	0.00115	0.00377884	yes
AT1G05650	AT1G05650	AT1G05650	1:1690263-1692126	nev-3	nev-3 serk1-5	NOTEST	0.00851585	0	#NAME?	0	1	1	no
AT1G05660	AT1G05660	AT1G05660	1:1694285-1696058	nev-3	nev-3 serk1-5	NOTEST	0	0	0	0	1	1	no
AT1G05670	AT1G05670	AT1G05670	1:1697586-1701025	nev-3	nev-3 serk1-5	OK	3.44712	3.72892	0.113366	0.459828	0.42665	0.553995	no
AT1G05675	AT1G05675	UGT74E1	1:1701115-1702749	nev-3	nev-3 serk1-5	OK	0.708511	0.199546	-1.82807	-3.28018	0.00025	0.000952611	yes
AT1G05680	AT1G05680	UGT74E2	1:1703091-1704691	nev-3	nev-3 serk1-5	OK	32.2252	30.9715	-0.0572466	-0.332229	0.61225	0.721859	no
AT1G05690	AT1G05690	BT3	1:1707010-1709347	nev-3	nev-3 serk1-5	OK	2.28024	1.84487	-0.305666	-0.986305	0.1353	0.226805	no
AT1G05700	AT1G05700	AT1G05700	1:1709795-1713245	nev-3	nev-3 serk1-5	NOTEST	0.0293716	0.0266255	-0.141614	0	1	1	no
AT1G05710	AT1G05710	AT1G05710	1:1714949-1717276	nev-3	nev-3 serk1-5	OK	45.2551	59.0784	0.384552	1.84149	0.00165	0.00521967	yes
AT1G05720	AT1G05720	AT1G05720	1:1717446-1720303	nev-3	nev-3 serk1-5	OK	44.0952	39.8348	-0.146591	-0.81931	0.28715	0.409859	no
AT1G05730	AT1G05730	AT1G05730	1:1717446-1720303	nev-3	nev-3 serk1-5	OK	11.7458	9.01153	-0.382306	-0.98114	0.0873	0.158807	no
AT1G05740	AT1G05740	AT1G05740	1:1720673-1721309	nev-3	nev-3 serk1-5	NOTEST	0.137764	0.0733851	-0.90864	0	1	1	no
AT1G05750	AT1G05750	PDE247	1:1721508-1724734	nev-3	nev-3 serk1-5	OK	1.95266	2.2468	0.202434	0.587781	0.3366	0.463603	no
AT1G05760	AT1G05760	RTM1	1:1721508-1724734	nev-3	nev-3 serk1-5	OK	12.7571	16.9747	0.412089	1.11621	0.05325	0.10577	no
AT1G05770	AT1G05770	JAL2	1:1725387-1726283	nev-3	nev-3 serk1-5	OK	6.22645	5.56877	-0.161051	-0.640411	0.42095	0.548219	no
AT1G05780	AT1G05780	AT1G05780	1:1726607-1728404	nev-3	nev-3 serk1-5	OK	8.13315	13.0312	0.680088	3.16273	0.00015	0.000596485	yes
AT1G05785	AT1G05785	AT1G05785	1:1730248-1732626	nev-3	nev-3 serk1-5	OK	17.6945	15.5302	-0.188227	-0.720016	0.21825	0.331624	no
AT1G05790	AT1G05790	AT1G05790	1:1732870-1737489	nev-3	nev-3 serk1-5	OK	12.2339	15.1527	0.308701	1.50052	0.0085	0.0220075	yes
AT1G05800	AT1G05800	DGL	1:1741203-1742619	nev-3	nev-3 serk1-5	NOTEST	0.135924	0.0365377	-1.89535	0	1	1	no
AT1G05805	AT1G05805	BHLH128	1:1744772-1747693	nev-3	nev-3 serk1-5	OK	23.3535	23.0159	-0.0210076	-0.118603	0.86155	0.90967	no
AT1G05810	AT1G05810	ARA	1:1748313-1749460	nev-3	nev-3 serk1-5	OK	3.70213	7.37188	0.993677	3.80802	5e-05	0.000214156	yes
AT1G05820	AT1G05820	SPPL5	1:1749681-1753990	nev-3	nev-3 serk1-5	OK	2.14803	2.15645	0.00564423	0.0165068	0.9787	0.986769	no
AT1G05830	AT1G05830	ATX2	1:1754243-1761817	nev-3	nev-3 serk1-5	OK	9.22395	14.4928	0.651884	3.30367	5e-05	0.000214156	yes
AT1G05835	AT1G05835	AT1G05835	1:1762223-1766281	nev-3	nev-3 serk1-5	OK	14.4136	28.5636	0.986749	2.6945	0.0047	0.0131587	yes
AT1G05840	AT1G05840	AT1G05840	1:1762223-1766281	nev-3	nev-3 serk1-5	OK	24.5563	27.5076	0.16374	0.750187	0.1901	0.296909	no
AT1G05850	AT1G05850	CTL1	1:1766502-1768695	nev-3	nev-3 serk1-5	OK	195.927	247.992	0.33998	1.90821	0.004	0.011409	yes
AT1G05860	AT1G05860	AT1G05860	1:1769013-1771115	nev-3	nev-3 serk1-5	OK	9.00097	9.50366	0.0784017	0.364676	0.5975	0.709244	no
AT1G05870	AT1G05870	AT1G05870	1:1771456-1773293	nev-3	nev-3 serk1-5	OK	42.9958	47.5738	0.145973	0.705464	0.2206	0.33429	no
AT1G05880	AT1G05880	ARI12	1:1775642-1778553	nev-3	nev-3 serk1-5	OK	0.858237	0.352943	-1.28194	-2.42403	0.0001	0.000409484	yes
AT1G05890	AT1G05890	ARI5	1:1779255-1784529	nev-3	nev-3 serk1-5	OK	33.8505	36.8077	0.120828	0.623635	0.27305	0.394205	no
AT1G05894	AT1G05894	AT1G05894	1:1784802-1786292	nev-3	nev-3 serk1-5	OK	0.748095	0.710059	-0.075281	-0.173724	0.7919	0.85998	no
AT1G05900	AT1G05900	NTH2	1:1786855-1789676	nev-3	nev-3 serk1-5	OK	12.4696	14.9054	0.257423	1.137	0.05095	0.101951	no
AT1G05910	AT1G05910	AT1G05910	1:1790223-1796647	nev-3	nev-3 serk1-5	OK	17.1122	12.7116	-0.428887	-2.30904	0.0001	0.000409484	yes
AT1G05920	AT1G05920	AT1G05920	1:1796777-1798254	nev-3	nev-3 serk1-5	NOTEST	0	0	0	0	1	1	no
AT1G05925	AT1G05925	AT1G05925	1:1798900-1799062	nev-3	nev-3 serk1-5	NOTEST	0	0	0	0	1	1	no
AT1G05930	AT1G05930	AT1G05930	1:1799417-1800933	nev-3	nev-3 serk1-5	NOTEST	0	0	0	0	1	1	no
AT1G05940	AT1G05940	CAT9	1:1801161-1803984	nev-3	nev-3 serk1-5	OK	22.3815	24.4925	0.130033	0.728825	0.24575	0.36406	no
AT1G05950	AT1G05950	AT1G05950	1:1804400-1807471	nev-3	nev-3 serk1-5	OK	11.7631	11.4235	-0.042257	-0.217674	0.7342	0.818016	no
AT1G05960	AT1G05960	AT1G05960	1:1807972-1815474	nev-3	nev-3 serk1-5	OK	17.7477	16.0407	-0.145896	-0.74802	0.19055	0.297463	no
AT1G05970	AT1G05970	AT1G05970	1:1816055-1817282	nev-3	nev-3 serk1-5	OK	11.034	14.7939	0.423052	1.6104	0.0054	0.0148265	yes
AT1G05980	AT1G05980	AT1G05980	1:1817399-1817471	nev-3	nev-3 serk1-5	NOTEST	0	0	0	0	1	1	no
AT1G05990	AT1G05990	CML7	1:1818446-1819040	nev-3	nev-3 serk1-5	NOTEST	0.021311	0	#NAME?	0	1	1	no
AT1G06000	AT1G06000	UGT89C1	1:1820307-1821918	nev-3	nev-3 serk1-5	OK	16.5852	7.3937	-1.16553	-4.22315	5e-05	0.000214156	yes
AT1G06002	AT1G06002	AT1G06002	1:1820307-1821918	nev-3	nev-3 serk1-5	OK	40.7838	18.0141	-1.17887	-4.30203	5e-05	0.000214156	yes
AT1G06010	AT1G06010	AT1G06010	1:1822617-1823997	nev-3	nev-3 serk1-5	OK	19.4317	24.1648	0.314491	1.79406	0.03355	0.0718774	no
AT1G06020	AT1G06020	AT1G06020	1:1824547-1826101	nev-3	nev-3 serk1-5	OK	1.76356	2.22289	0.333952	0.983956	0.1656	0.266536	no
AT1G06030	AT1G06030	AT1G06030	1:1826879-1828161	nev-3	nev-3 serk1-5	OK	0.935385	0.419478	-1.15697	-2.34513	0.00285	0.00846991	yes
AT1G06040	AT1G06040	BBX24	1:1828412-1829890	nev-3	nev-3 serk1-5	OK	197.817	252.484	0.352024	1.74135	0.00215	0.00660663	yes
AT1G06050	AT1G06050	AT1G06050	1:1830604-1832555	nev-3	nev-3 serk1-5	OK	13.0949	15.0044	0.196381	1.01356	0.1374	0.229447	no
AT1G06060	AT1G06060	AT1G06060	1:1832942-1837648	nev-3	nev-3 serk1-5	OK	18.5789	22.1172	0.251501	0.931049	0.1774	0.281003	no
AT1G06070	AT1G06070	AT1G06070	1:1832942-1837648	nev-3	nev-3 serk1-5	OK	19.5541	18.7105	-0.0636212	-0.25778	0.65465	0.756011	no
AT1G06080	AT1G06080	ADS1	1:1843567-1846302	nev-3	nev-3 serk1-5	OK	13.2188	8.83512	-0.581272	-2.80701	5e-05	0.000214156	yes
AT1G06090	AT1G06090	AT1G06090	1:1847882-1849693	nev-3	nev-3 serk1-5	OK	1.01295	1.94507	0.941256	2.46501	0.00115	0.00377884	yes
AT1G06100	AT1G06100	AT1G06100	1:1851529-1853019	nev-3	nev-3 serk1-5	NOTEST	0.156507	0.0126051	-3.63415	0	1	1	no
AT1G06110	AT1G06110	SKIP16	1:1853076-1855031	nev-3	nev-3 serk1-5	OK	26.5672	28.4482	0.0986958	0.564922	0.39215	0.519583	no
AT1G06120	AT1G06120	AT1G06120	1:1855942-1857718	nev-3	nev-3 serk1-5	NOTEST	0.0857045	0	#NAME?	0	1	1	no
AT1G06130	AT1G06130	GLX2-4	1:1857766-1860730	nev-3	nev-3 serk1-5	OK	28.6026	26.2063	-0.126233	-0.620812	0.28065	0.402655	no
AT1G06135	AT1G06135	AT1G06135	1:1862196-1862742	nev-3	nev-3 serk1-5	OK	1.0721	0.378908	-1.50051	-2.75998	0.01055	0.0265796	yes
AT1G06137	AT1G06137	AT1G06137	1:1863543-1863750	nev-3	nev-3 serk1-5	OK	13.265	1.01336	-3.71041	-12.4871	0.0289	0.0633537	no
AT1G06140	AT1G06140	PCMP-E61	1:1864795-1866472	nev-3	nev-3 serk1-5	OK	0.910447	0.658429	-0.467548	-1.1256	0.08885	0.161118	no
AT1G06148	AT1G06148	AT1G06148	1:1874884-1877528	nev-3	nev-3 serk1-5	OK	1.37097	1.47126	0.101855	0.220335	0.69815	0.790115	no
AT1G06149	AT1G06149	CPuORF8	1:1867014-1873718	nev-3	nev-3 serk1-5	OK	25.015	18.2104	-0.458028	-2.18214	0.0001	0.000409484	yes
AT1G06150	AT1G06150	EMB1444	1:1867014-1873718	nev-3	nev-3 serk1-5	OK	1.81293	1.82761	0.0116309	0.0183254	0.97375	0.983953	no
AT1G06160	AT1G06160	ERF094	1:1883003-1883934	nev-3	nev-3 serk1-5	NOTEST	0.0742556	0.243789	1.71506	0	1	1	no
AT1G06170	AT1G06170	BHLH89	1:1884980-1886897	nev-3	nev-3 serk1-5	NOTEST	0.23183	0.215102	-0.108048	0	1	1	no
AT1G06180	AT1G06180	ATMYB13	1:1889407-1891158	nev-3	nev-3 serk1-5	OK	12.3846	14.1595	0.19322	0.964441	0.18585	0.291624	no
AT1G06190	AT1G06190	RHON1	1:1892272-1894148	nev-3	nev-3 serk1-5	OK	42.2722	67.7806	0.681164	3.50612	5e-05	0.000214156	yes
AT1G06200	AT1G06200	AT1G06200	1:1894335-1896935	nev-3	nev-3 serk1-5	OK	48.0613	51.262	0.093013	0.586259	0.41855	0.545775	no
AT1G06210	AT1G06210	AT1G06210	1:1897202-1899208	nev-3	nev-3 serk1-5	OK	55.4028	39.2111	-0.498699	-2.56081	0.0001	0.000409484	yes
AT1G06220	AT1G06220	MEE5	1:1899963-1904873	nev-3	nev-3 serk1-5	OK	38.0458	28.6936	-0.40701	-2.11475	0.0002	0.000774903	yes
AT1G06225	AT1G06225	CLE3	1:1905974-1906226	nev-3	nev-3 serk1-5	NOTEST	0.285288	0.274873	-0.0536534	0	1	1	no
AT1G06230	AT1G06230	GTE4	1:1906962-1910848	nev-3	nev-3 serk1-5	OK	38.1378	36.6179	-0.058673	-0.299212	0.5983	0.710039	no
AT1G06240	AT1G06240	AT1G06240	1:1911121-1913205	nev-3	nev-3 serk1-5	OK	8.58396	10.6966	0.317442	1.53162	0.02235	0.0507904	no
AT1G06250	AT1G06250	AT1G06250	1:1913255-1914895	nev-3	nev-3 serk1-5	OK	1.60246	1.81045	0.176061	0.520594	0.4309	0.558153	no
AT1G06260	AT1G06260	AT1G06260	1:1914942-1917661	nev-3	nev-3 serk1-5	OK	2.17897	4.48642	1.04192	2.20859	0.0002	0.000774903	yes
AT1G06265	AT1G06265	AT1G06265	1:1914942-1917661	nev-3	nev-3 serk1-5	OK	3.02611	6.12356	1.01691	3.31305	5e-05	0.000214156	yes
AT1G06270	AT1G06270	AT1G06270	1:1918087-1919760	nev-3	nev-3 serk1-5	OK	5.78955	5.62015	-0.0428424	-0.182008	0.78615	0.855816	no
AT1G06280	AT1G06280	LBD2	1:1920306-1920949	nev-3	nev-3 serk1-5	NOTEST	0	0	0	0	1	1	no
AT1G06290	AT1G06290	ACX3	1:1922351-1926278	nev-3	nev-3 serk1-5	OK	85.8868	70.1522	-0.291947	-1.61747	0.00985	0.0250263	yes
AT1G06310	AT1G06310	ACX3.2	1:1926790-1930258	nev-3	nev-3 serk1-5	NOTEST	0.168708	0.0906455	-0.896222	0	1	1	no
AT1G06320	AT1G06320	AT1G06320	1:1930522-1931449	nev-3	nev-3 serk1-5	NOTEST	0.0530321	0.037349	-0.505799	0	1	1	no
AT1G06330	AT1G06330	AT1G06330	1:1931670-1932266	nev-3	nev-3 serk1-5	NOTEST	0	0	0	0	1	1	no
AT1G06340	AT1G06340	AT1G06340	1:1933283-1934014	nev-3	nev-3 serk1-5	OK	3.53351	6.09428	0.786351	2.89072	0.00065	0.00226003	yes
AT1G06350	AT1G06350	AT1G06350	1:1935292-1936819	nev-3	nev-3 serk1-5	OK	127.256	147.402	0.212021	1.31629	0.0574	0.112332	no
AT1G06360	AT1G06360	AT1G06360	1:1938962-1940459	nev-3	nev-3 serk1-5	OK	1.2859	0.741688	-0.79389	-1.89491	0.00805	0.0209914	yes
AT1G06370	AT1G06370	AT1G06370	1:1942842-1944934	nev-3	nev-3 serk1-5	OK	2.29781	3.86245	0.749258	2.60866	0.0002	0.000774903	yes
AT1G06380	AT1G06380	AT1G06380	1:1945123-1946076	nev-3	nev-3 serk1-5	OK	16.7172	10.8569	-0.622717	-3.11595	5e-05	0.000214156	yes
AT1G06390	AT1G06390	ASK9	1:1946787-1952785	nev-3	nev-3 serk1-5	OK	49.6748	49.4111	-0.00768099	-0.0320007	0.963	0.976788	no
AT1G06400	AT1G06400	RABA1A	1:1946787-1952785	nev-3	nev-3 serk1-5	OK	82.4616	87.2279	0.0810673	0.288799	0.61825	0.727054	no
AT1G06410	AT1G06410	TPS7	1:1954849-1958756	nev-3	nev-3 serk1-5	OK	55.1622	53.4691	-0.0449731	-0.244237	0.68635	0.780716	no
AT1G06420	AT1G06420	AT1G06420	1:1958922-1959947	nev-3	nev-3 serk1-5	OK	11.0532	10.8751	-0.0234361	-0.0900905	0.87285	0.917882	no
AT1G06430	AT1G06430	FTSH8	1:1960057-1963011	nev-3	nev-3 serk1-5	OK	56.5528	74.5037	0.397714	2.2358	0.00045	0.00161942	yes
AT1G06440	AT1G06440	AT1G06440	1:1963379-1965051	nev-3	nev-3 serk1-5	OK	1.38089	1.36317	-0.0186271	-0.0535369	0.93895	0.962788	no
AT1G06450	AT1G06450	CAF1-1	1:1965839-1969561	nev-3	nev-3 serk1-5	OK	6.8731	6.52549	-0.0748762	-0.180875	0.78595	0.855684	no
AT1G06460	AT1G06460	ACD32.1	1:1965839-1969561	nev-3	nev-3 serk1-5	OK	20.1664	38.3493	0.927249	3.88634	5e-05	0.000214156	yes
AT1G06470	AT1G06470	AT1G06470	1:1969728-1973767	nev-3	nev-3 serk1-5	OK	13.8208	16.2499	0.233589	1.12277	0.0508	0.101707	no
AT1G06475	AT1G06475	AT1G06475	1:1973833-1974386	nev-3	nev-3 serk1-5	OK	3.68297	2.45858	-0.583047	-1.89255	0.0394	0.0823473	no
AT1G06480	AT1G06480	AT1G06480	1:1978083-1978157	nev-3	nev-3 serk1-5	NOTEST	0	0	0	0	1	1	no
AT1G06490	AT1G06490	CALS7	1:1978761-1989409	nev-3	nev-3 serk1-5	OK	2.32373	2.50376	0.10765	0.476812	0.4302	0.557513	no
AT1G06500	AT1G06500	AT1G06500	1:1989478-1992228	nev-3	nev-3 serk1-5	OK	23.6262	33.8019	0.516719	2.16767	0.0096	0.024482	yes
AT1G06510	AT1G06510	AT1G06510	1:1992332-1993840	nev-3	nev-3 serk1-5	OK	15.8687	17.9201	0.175396	0.936857	0.17485	0.277949	no
AT1G06515	AT1G06515	AT1G06515	1:1989478-1992228	nev-3	nev-3 serk1-5	OK	42.1753	36.3688	-0.213699	-0.759794	0.1836	0.288776	no
AT1G06520	AT1G06520	GPAT1	1:1993977-1996112	nev-3	nev-3 serk1-5	OK	26.06	43.61	0.742824	4.22818	5e-05	0.000214156	yes
AT1G06530	AT1G06530	PMD2	1:2001593-2002596	nev-3	nev-3 serk1-5	OK	57.8134	56.0367	-0.0450324	-0.285459	0.68475	0.779382	no
AT1G06540	AT1G06540	AT1G06540	1:2002876-2003393	nev-3	nev-3 serk1-5	OK	2.11841	14.2713	2.75206	10.6352	5e-05	0.000214156	yes
AT1G06550	AT1G06550	AT1G06550	1:2003626-2007190	nev-3	nev-3 serk1-5	OK	60.5401	98.119	0.696641	4.10044	5e-05	0.000214156	yes
AT1G06560	AT1G06560	AT1G06560	1:2007614-2013545	nev-3	nev-3 serk1-5	OK	8.63982	9.07285	0.0705551	0.120085	0.8453	0.898144	no
AT1G06570	AT1G06570	PDS1	1:2007614-2013545	nev-3	nev-3 serk1-5	OK	83.2467	117.844	0.501413	2.39027	5e-05	0.000214156	yes
AT1G06580	AT1G06580	AT1G06580	1:2014002-2016054	nev-3	nev-3 serk1-5	OK	1.34087	2.13631	0.671953	2.13477	0.0012	0.00392546	yes
AT1G06590	AT1G06590	APC5	1:2016307-2024662	nev-3	nev-3 serk1-5	OK	6.73839	5.75343	-0.227982	-1.1003	0.0718	0.135346	no
AT1G06610	AT1G06610	AT1G06610	1:2025355-2025428	nev-3	nev-3 serk1-5	NOTEST	0	0	0	0	1	1	no
AT1G06620	AT1G06620	AT1G06620	1:2025600-2027271	nev-3	nev-3 serk1-5	OK	19.6122	5.23389	-1.90579	-8.79616	5e-05	0.000214156	yes
AT1G06630	AT1G06630	AT1G06630	1:2027738-2031388	nev-3	nev-3 serk1-5	OK	15.4323	17.501	0.181483	0.836727	0.14125	0.234713	no
AT1G06640	AT1G06640	AT1G06640	1:2032337-2034018	nev-3	nev-3 serk1-5	OK	2.30362	27.24	3.56375	12.0144	5e-05	0.000214156	yes
AT1G06645	AT1G06645	AT1G06645	1:2034155-2035626	nev-3	nev-3 serk1-5	OK	2.9128	4.86254	0.739302	2.71391	0.00015	0.000596485	yes
AT1G06650	AT1G06650	AT1G06650	1:2035838-2040246	nev-3	nev-3 serk1-5	OK	58.4022	54.7373	-0.0935001	-0.548084	0.4125	0.540075	no
AT1G06660	AT1G06660	JASON	1:2035838-2040246	nev-3	nev-3 serk1-5	OK	2.62541	2.15588	-0.284264	-0.299202	0.6023	0.713355	no
AT1G06670	AT1G06670	NIH	1:2040432-2047612	nev-3	nev-3 serk1-5	OK	17.682	14.7862	-0.258031	-1.38695	0.01825	0.042619	yes
AT1G06680	AT1G06680	PSBP1	1:2047824-2049418	nev-3	nev-3 serk1-5	OK	1312.14	2089.45	0.671196	2.05848	0.00045	0.00161942	yes
AT1G06690	AT1G06690	AT1G06690	1:2049601-2052154	nev-3	nev-3 serk1-5	OK	18.0028	33.8779	0.912122	5.14276	5e-05	0.000214156	yes
AT1G06700	AT1G06700	PTI11	1:2052480-2055548	nev-3	nev-3 serk1-5	OK	44.4445	64.6767	0.541242	2.7727	5e-05	0.000214156	yes
AT1G06710	AT1G06710	AT1G06710	1:2056574-2060242	nev-3	nev-3 serk1-5	OK	3.06053	3.19809	0.0634327	0.267563	0.65665	0.757561	no
AT1G06720	AT1G06720	AT1G06720	1:2060443-2067323	nev-3	nev-3 serk1-5	OK	17.4349	13.2638	-0.394488	-2.12412	0.0006	0.00210154	yes
AT1G06730	AT1G06730	AT1G06730	1:2067528-2070446	nev-3	nev-3 serk1-5	OK	7.91468	8.82237	0.156635	0.75579	0.23865	0.355902	no
AT1G06740	AT1G06740	AT1G06740	1:2070736-2077698	nev-3	nev-3 serk1-5	OK	3.09449	3.3602	0.118846	0.11927	0.8517	0.902928	no
AT1G06750	AT1G06750	AT1G06750	1:2070736-2077698	nev-3	nev-3 serk1-5	NOTEST	0.206331	0.235251	0.18924	0	1	1	no
AT1G06760	AT1G06760	AT1G06760	1:2070736-2077698	nev-3	nev-3 serk1-5	OK	204.157	263.493	0.368088	1.78997	0.00175	0.00549631	yes
AT1G06770	AT1G06770	DRIP1	1:2078910-2081939	nev-3	nev-3 serk1-5	OK	9.902	8.91811	-0.150982	-0.658692	0.2492	0.367579	no
AT1G06780	AT1G06780	GAUT6	1:2083310-2087131	nev-3	nev-3 serk1-5	OK	15.1942	12.1554	-0.32192	-1.54687	0.00615	0.0166353	yes
AT1G06790	AT1G06790	AT1G06790	1:2087231-2091686	nev-3	nev-3 serk1-5	OK	18.8631	17.175	-0.135252	-0.624206	0.3976	0.524772	no
AT1G06800	AT1G06800	PLA-I{gamma}1	1:2087231-2091686	nev-3	nev-3 serk1-5	OK	6.02376	3.00271	-1.0044	-2.67706	5e-05	0.000214156	yes
AT1G06810	AT1G06810	AT1G06810	1:2091737-2092528	nev-3	nev-3 serk1-5	NOTEST	0.0658179	0.0210659	-1.64357	0	1	1	no
AT1G06820	AT1G06820	CRTISO	1:2092945-2096232	nev-3	nev-3 serk1-5	OK	19.1153	21.6263	0.178059	0.986967	0.12025	0.206543	no
AT1G06830	AT1G06830	GRXS11	1:2097150-2097655	nev-3	nev-3 serk1-5	OK	2.841	1.35799	-1.06493	-2.9423	0.00325	0.0095013	yes
AT1G06840	AT1G06840	AT1G06840	1:2097746-2103479	nev-3	nev-3 serk1-5	OK	9.33925	5.6212	-0.73243	-3.62683	5e-05	0.000214156	yes
AT1G06850	AT1G06850	AtbZIP52	1:2105047-2106749	nev-3	nev-3 serk1-5	OK	4.65707	6.17629	0.407319	1.45551	0.01165	0.0289972	yes
AT1G06860	AT1G06860	AT1G06860	1:2107397-2107468	nev-3	nev-3 serk1-5	NOTEST	0	0	0	0	1	1	no
AT1G06870	AT1G06870	TPP2	1:2108592-2110986	nev-3	nev-3 serk1-5	OK	17.614	14.9531	-0.236279	-1.26868	0.0524	0.104347	no
AT1G06880	AT1G06880	AT1G06880	1:2111147-2111218	nev-3	nev-3 serk1-5	NOTEST	0	0	0	0	1	1	no
AT1G06890	AT1G06890	AT1G06890	1:2111362-2114601	nev-3	nev-3 serk1-5	OK	51.0784	48.2442	-0.0823575	-0.421064	0.46205	0.587485	no
AT1G06900	AT1G06900	AT1G06900	1:2114926-2120745	nev-3	nev-3 serk1-5	OK	18.7759	19.6217	0.0635667	0.347324	0.56095	0.677228	no
AT1G06910	AT1G06910	TRFL7	1:2120990-2123748	nev-3	nev-3 serk1-5	OK	6.77951	6.8635	0.0177625	0.0789868	0.9044	0.938838	no
AT1G06920	AT1G06920	OFP4	1:2124853-2125801	nev-3	nev-3 serk1-5	OK	5.19912	4.88475	-0.089981	-0.344179	0.6381	0.742697	no
AT1G06923	AT1G06923	AT1G06923	1:2126748-2128611	nev-3	nev-3 serk1-5	OK	0.162967	0.346924	1.09004	1.48355	0.0488	0.098305	no
AT1G06925	AT1G06925	AT1G06925	1:2126748-2128611	nev-3	nev-3 serk1-5	OK	0.411991	1.42884	1.79416	1.55944	0.0168	0.0396944	yes
AT1G06930	AT1G06930	AT1G06930	1:2128842-2129883	nev-3	nev-3 serk1-5	NOTEST	0	0	0	0	1	1	no
AT1G06950	AT1G06950	TIC110	1:2130141-2135665	nev-3	nev-3 serk1-5	OK	55.4281	67.4285	0.282741	1.50575	0.0136	0.0331276	yes
AT1G06960	AT1G06960	AT1G06960	1:2135850-2137732	nev-3	nev-3 serk1-5	OK	25.7643	25.2075	-0.0315155	-0.142503	0.8024	0.867553	no
AT1G06970	AT1G06970	CHX14	1:2138108-2140818	nev-3	nev-3 serk1-5	NOTEST	0.0603319	0.0540096	-0.159705	0	1	1	no
AT1G06980	AT1G06980	AT1G06980	1:2143030-2143821	nev-3	nev-3 serk1-5	OK	1.25466	2.09829	0.741922	1.99628	0.0127	0.0312588	yes
AT1G06990	AT1G06990	AT1G06990	1:2148386-2150152	nev-3	nev-3 serk1-5	NOTEST	0	0.00854742	inf	0	1	1	no
AT1G07000	AT1G07000	ATEXO70B2	1:2150193-2152325	nev-3	nev-3 serk1-5	OK	20.0725	10.576	-0.924431	-4.86737	5e-05	0.000214156	yes
AT1G07010	AT1G07010	AT1G07010	1:2152851-2156008	nev-3	nev-3 serk1-5	OK	31.7292	43.0144	0.439008	2.19088	0.00095	0.00317891	yes
AT1G07020	AT1G07020	AT1G07020	1:2152851-2156008	nev-3	nev-3 serk1-5	OK	43.4871	26.7275	-0.702262	-1.52715	0.0146	0.0352108	yes
AT1G07025	AT1G07025	AT1G07025	1:2157657-2158158	nev-3	nev-3 serk1-5	NOTEST	0.0336657	0.0572819	0.7668	0	1	1	no
AT1G07030	AT1G07030	AT1G07030	1:2158419-2160809	nev-3	nev-3 serk1-5	OK	24.2411	16.4458	-0.559739	-3.08553	5e-05	0.000214156	yes
AT1G07040	AT1G07040	AT1G07040	1:2160937-2163308	nev-3	nev-3 serk1-5	OK	106.185	109.403	0.0430743	0.248349	0.69965	0.79124	no
AT1G07050	AT1G07050	AT1G07050	1:2164187-2165239	nev-3	nev-3 serk1-5	OK	0.558302	0.50974	-0.131283	-0.247164	0.7425	0.82441	no
AT1G07051	AT1G07051	MIR847A	1:2165516-2165746	nev-3	nev-3 serk1-5	NOTEST	0	0	0	0	1	1	no
AT1G07060	AT1G07060	AT1G07060	1:2167106-2168397	nev-3	nev-3 serk1-5	NOTEST	0.0953796	0.165813	0.797802	0	1	1	no
AT1G07070	AT1G07070	RPL35AA	1:2168563-2169851	nev-3	nev-3 serk1-5	OK	73.3834	70.0334	-0.0674119	-0.496452	0.5674	0.683108	no
AT1G07080	AT1G07080	AT1G07080	1:2169981-2172194	nev-3	nev-3 serk1-5	OK	65.362	69.6272	0.0911999	0.562811	0.41255	0.540075	no
AT1G07090	AT1G07090	LSH6	1:2173951-2174894	nev-3	nev-3 serk1-5	OK	16.8643	14.1299	-0.255222	-1.3225	0.07055	0.133392	no
AT1G07100	AT1G07100	AT1G07100	1:2177884-2177958	nev-3	nev-3 serk1-5	NOTEST	0	0	0	0	1	1	no
AT1G07110	AT1G07110	FKFBP	1:2178103-2184148	nev-3	nev-3 serk1-5	OK	32.6002	49.8172	0.611764	3.40838	5e-05	0.000214156	yes
AT1G07119	AT1G07119	AT1G07119	1:2184346-2186580	nev-3	nev-3 serk1-5	OK	1.68642	1.14541	-0.558097	-0.937084	0.2649	0.385311	no
AT1G07120	AT1G07120	AT1G07120	1:2184346-2186580	nev-3	nev-3 serk1-5	OK	1.43446	1.13999	-0.331492	-0.637109	0.2682	0.388948	no
AT1G07128	AT1G07128	AT1G07128	1:2187620-2188733	nev-3	nev-3 serk1-5	OK	0.39364	0.503928	0.356341	0.31988	0.6626	0.762096	no
AT1G07130	AT1G07130	STN1	1:2187620-2188733	nev-3	nev-3 serk1-5	OK	6.8719	5.56973	-0.303101	-0.968562	0.09035	0.16327	no
AT1G07135	AT1G07135	AT1G07135	1:2189927-2190659	nev-3	nev-3 serk1-5	OK	37.0665	12.5314	-1.56457	-8.58868	5e-05	0.000214156	yes
AT1G07140	AT1G07140	RANBP1A	1:2191722-2193793	nev-3	nev-3 serk1-5	OK	102.965	75.0699	-0.455854	-2.73149	5e-05	0.000214156	yes
AT1G07150	AT1G07150	MAPKKK13	1:2193940-2195798	nev-3	nev-3 serk1-5	OK	2.52551	2.04871	-0.30186	-0.85966	0.1372	0.229183	no
AT1G07160	AT1G07160	AT1G07160	1:2197907-2199748	nev-3	nev-3 serk1-5	OK	10.9881	0.0570303	-7.58999	-8.2511	0.00265	0.00794238	yes
AT1G07170	AT1G07170	AT1G07170	1:2200122-2201265	nev-3	nev-3 serk1-5	OK	39.9726	42.0631	0.0735457	0.325472	0.57005	0.685431	no
AT1G07175	AT1G07175	AT1G07175	1:2202329-2202774	nev-3	nev-3 serk1-5	NOTEST	0.610558	0	#NAME?	0	1	1	no
AT1G07180	AT1G07180	NDA1	1:2204319-2206934	nev-3	nev-3 serk1-5	OK	7.93711	13.9098	0.809414	3.98963	5e-05	0.000214156	yes
AT1G07190	AT1G07190	AT1G07190	1:2208012-2208177	nev-3	nev-3 serk1-5	NOTEST	0	0	0	0	1	1	no
AT1G07200	AT1G07200	AT1G07200	1:2208718-2212546	nev-3	nev-3 serk1-5	OK	12.2098	22.805	0.901316	4.36455	5e-05	0.000214156	yes
AT1G07210	AT1G07210	AT1G07210	1:2215222-2219474	nev-3	nev-3 serk1-5	OK	36.9219	34.5561	-0.0955386	-0.391091	0.5761	0.69049	no
AT1G07220	AT1G07220	AT1G07220	1:2215222-2219474	nev-3	nev-3 serk1-5	OK	30.5815	19.7178	-0.633163	-2.20646	0.0002	0.000774903	yes
AT1G07230	AT1G07230	NPC1	1:2220252-2222982	nev-3	nev-3 serk1-5	OK	26.0038	28.1483	0.114327	0.645849	0.30465	0.429378	no
AT1G07240	AT1G07240	UGT71C5	1:2223690-2225452	nev-3	nev-3 serk1-5	OK	5.77076	5.29656	-0.123705	-0.531967	0.4086	0.536251	no
AT1G07250	AT1G07250	UGT71C4	1:2225899-2227566	nev-3	nev-3 serk1-5	OK	18.45	20.5822	0.157777	0.869923	0.18255	0.287579	no
AT1G07260	AT1G07260	UGT71C3	1:2227593-2229319	nev-3	nev-3 serk1-5	OK	0.425363	0.539963	0.344168	0.724496	0.2672	0.387934	no
AT1G07270	AT1G07270	CDC6B	1:2229756-2232897	nev-3	nev-3 serk1-5	OK	1.29946	0.978007	-0.409993	-1.0838	0.10095	0.179011	no
AT1G07280	AT1G07280	AT1G07280	1:2238086-2241217	nev-3	nev-3 serk1-5	OK	10.4505	21.6381	1.05	4.95922	5e-05	0.000214156	yes
AT1G07290	AT1G07290	GONST2	1:2242255-2244428	nev-3	nev-3 serk1-5	OK	1.11646	1.62986	0.545815	1.45126	0.04025	0.0837878	no
AT1G07300	AT1G07300	AT1G07300	1:2245757-2246492	nev-3	nev-3 serk1-5	OK	10.8542	11.1874	0.0436182	0.207669	0.79515	0.862483	no
AT1G07310	AT1G07310	AT1G07310	1:2247508-2248961	nev-3	nev-3 serk1-5	OK	18.3789	24.1746	0.395437	2.20016	0.0009	0.00302641	yes
AT1G07320	AT1G07320	RPL4	1:2249132-2250529	nev-3	nev-3 serk1-5	OK	183.422	272.83	0.572831	2.82977	5e-05	0.000214156	yes
AT1G07330	AT1G07330	AT1G07330	1:2251130-2253585	nev-3	nev-3 serk1-5	NOTEST	0.0823425	0.0562394	-0.550056	0	1	1	no
AT1G07340	AT1G07340	STP2	1:2254821-2256850	nev-3	nev-3 serk1-5	NOTEST	0.017814	0.0883834	2.31077	0	1	1	no
AT1G07350	AT1G07350	SR45A	1:2257424-2260101	nev-3	nev-3 serk1-5	OK	27.0782	25.1387	-0.10722	-0.527668	0.3552	0.483112	no
AT1G07360	AT1G07360	AT1G07360	1:2260388-2262865	nev-3	nev-3 serk1-5	OK	34.2739	34.4103	0.00573295	0.0331717	0.9578	0.973679	no
AT1G07370	AT1G07370	PCNA	1:2263139-2264551	nev-3	nev-3 serk1-5	OK	32.1563	20.9282	-0.619651	-3.49176	5e-05	0.000214156	yes
AT1G07380	AT1G07380	AT1G07380	1:2264828-2268306	nev-3	nev-3 serk1-5	OK	7.03913	6.56829	-0.0998793	-0.47236	0.4503	0.576497	no
AT1G07390	AT1G07390	AtRLP1	1:2269892-2274820	nev-3	nev-3 serk1-5	OK	4.23703	4.73076	0.159019	0.675055	0.2399	0.357474	no
AT1G07400	AT1G07400	HSP17.8	1:2274942-2275758	nev-3	nev-3 serk1-5	OK	4.45374	3.444	-0.370932	-1.30848	0.09005	0.162889	no
AT1G07410	AT1G07410	RABA2B	1:2276052-2277154	nev-3	nev-3 serk1-5	OK	5.61145	6.20703	0.145531	0.580804	0.46275	0.588068	no
AT1G07420	AT1G07420	SMO2-2	1:2277806-2280297	nev-3	nev-3 serk1-5	OK	18.4867	28.2633	0.612442	2.87172	5e-05	0.000214156	yes
AT1G07430	AT1G07430	AIP1	1:2280834-2282828	nev-3	nev-3 serk1-5	OK	17.74	19.5846	0.142713	0.782184	0.2258	0.340473	no
AT1G07440	AT1G07440	AT1G07440	1:2286148-2287730	nev-3	nev-3 serk1-5	OK	42.6595	70.8352	0.731598	3.69384	5e-05	0.000214156	yes
AT1G07450	AT1G07450	AT1G07450	1:2287925-2289336	nev-3	nev-3 serk1-5	OK	12.0398	23.5851	0.97007	5.08982	5e-05	0.000214156	yes
AT1G07460	AT1G07460	AT1G07460	1:2290200-2290977	nev-3	nev-3 serk1-5	NOTEST	0	0.0305905	inf	0	1	1	no
AT1G07470	AT1G07470	AT1G07470	1:2291456-2295489	nev-3	nev-3 serk1-5	OK	18.5306	18.9203	0.0300262	0.152338	0.8041	0.868576	no
AT1G07473	AT1G07473	AT1G07473	1:2291456-2295489	nev-3	nev-3 serk1-5	NOTEST	0.149012	0.04927	-1.59665	0	1	1	no
AT1G07476	AT1G07476	AT1G07476	1:2295750-2299470	nev-3	nev-3 serk1-5	NOTEST	0	0	0	0	1	1	no
AT1G07480	AT1G07480	AT1G07480	1:2295750-2299470	nev-3	nev-3 serk1-5	OK	12.4046	12.7681	0.0416699	0.19446	0.7331	0.817248	no
AT1G07485	AT1G07485	AT1G07485	1:2301374-2302121	nev-3	nev-3 serk1-5	OK	0.737679	0.732484	-0.0101959	-0.0113768	0.97945	0.987207	no
AT1G07490	AT1G07490	RTFL3	1:2301374-2302121	nev-3	nev-3 serk1-5	OK	11.3776	14.1454	0.314142	1.05522	0.0643	0.123527	no
AT1G07500	AT1G07500	AT1G07500	1:2304765-2305031	nev-3	nev-3 serk1-5	NOTEST	0.758615	0.191878	-1.98318	0	1	1	no
AT1G07510	AT1G07510	FTSH10	1:2305377-2309544	nev-3	nev-3 serk1-5	OK	17.7717	17.5815	-0.0155279	-0.0848264	0.8885	0.92801	no
AT1G07520	AT1G07520	SCL31	1:2309563-2311805	nev-3	nev-3 serk1-5	OK	10.213	6.77338	-0.592461	-2.88655	5e-05	0.000214156	yes
AT1G07530	AT1G07530	SCL14	1:2313581-2316469	nev-3	nev-3 serk1-5	OK	18.26	20.4935	0.166484	0.912189	0.1354	0.226938	no
AT1G07540	AT1G07540	TRP5	1:2318432-2321048	nev-3	nev-3 serk1-5	NOTEST	0.028489	0.0106411	-1.42075	0	1	1	no
AT1G07550	AT1G07550	AT1G07550	1:2322652-2326561	nev-3	nev-3 serk1-5	NOTEST	0.0179862	0.00367823	-2.28981	0	1	1	no
AT1G07560	AT1G07560	AT1G07560	1:2327319-2331096	nev-3	nev-3 serk1-5	NOTEST	0.0177236	0	#NAME?	0	1	1	no
AT1G07570	AT1G07570	APK1A	1:2331169-2333738	nev-3	nev-3 serk1-5	OK	14.9375	19.683	0.398009	1.87181	0.0009	0.00302641	yes
AT1G07580	AT1G07580	AT1G07580	1:2334821-2334894	nev-3	nev-3 serk1-5	NOTEST	0	0	0	0	1	1	no
AT1G07590	AT1G07590	AT1G07590	1:2336522-2339391	nev-3	nev-3 serk1-5	OK	671.78	755.165	0.168805	0.444454	0.43325	0.560536	no
AT1G07600	AT1G07600	MT1A	1:2336522-2339391	nev-3	nev-3 serk1-5	LOWDATA	27747.2	35125.4	0.340173	0	1	1	no
AT1G07610	AT1G07610	MT1C	1:2341541-2342123	nev-3	nev-3 serk1-5	OK	20.9256	60.059	1.52111	10.1916	5e-05	0.000214156	yes
AT1G07615	AT1G07615	ATOBGM	1:2342197-2344271	nev-3	nev-3 serk1-5	OK	7.86495	7.90866	0.00799547	0.0371811	0.95575	0.972543	no
AT1G07620	AT1G07620	TRM32	1:2344389-2346842	nev-3	nev-3 serk1-5	OK	13.8738	6.04721	-1.19802	-5.81757	5e-05	0.000214156	yes
AT1G07630	AT1G07630	PLL5	1:2349096-2351692	nev-3	nev-3 serk1-5	OK	30.8519	20.9769	-0.556556	-3.1081	5e-05	0.000214156	yes
AT1G07640	AT1G07640	DOF1.1	1:2354353-2356227	nev-3	nev-3 serk1-5	OK	25.2178	26.8619	0.0911211	0.447012	0.44025	0.567213	no
AT1G07645	AT1G07645	ATDSI-1VOC	1:2367436-2368385	nev-3	nev-3 serk1-5	NOTEST	0.023828	0.0613172	1.36363	0	1	1	no
AT1G07650	AT1G07650	AT1G07650	1:2359548-2366561	nev-3	nev-3 serk1-5	OK	27.3362	22.8673	-0.257527	-1.32186	0.02155	0.0492176	yes
AT1G07660	AT1G07660	AT1G07660	1:2368836-2369734	nev-3	nev-3 serk1-5	OK	56.0427	48.9861	-0.194155	-0.934608	0.1048	0.184716	no
AT1G07670	AT1G07670	ECA4	1:2370051-2374545	nev-3	nev-3 serk1-5	OK	36.5678	29.9989	-0.285664	-1.5615	0.00955	0.0243801	yes
AT1G07680	AT1G07680	AT1G07680	1:2376011-2377186	nev-3	nev-3 serk1-5	NOTEST	0	0.0518996	inf	0	1	1	no
AT1G07690	AT1G07690	AT1G07690	1:2378075-2379000	nev-3	nev-3 serk1-5	NOTEST	0.0595931	0.156836	1.39604	0	1	1	no
AT1G07700	AT1G07700	AT1G07700	1:2379646-2381362	nev-3	nev-3 serk1-5	OK	70.4995	83.933	0.251626	1.29916	0.024	0.0540296	no
AT1G07702	AT1G07702	AT1G07702	1:2381614-2386092	nev-3	nev-3 serk1-5	OK	69.2545	38.8181	-0.835178	-0.290158	0.7768	0.848888	no
AT1G07705	AT1G07705	AT1G07705	1:2381614-2386092	nev-3	nev-3 serk1-5	OK	21.0132	19.8874	-0.0794421	-0.418157	0.48245	0.605858	no
AT1G07710	AT1G07710	AT1G07710	1:2386274-2387986	nev-3	nev-3 serk1-5	OK	1.13526	2.19331	0.950083	2.79664	0.0001	0.000409484	yes
AT1G07720	AT1G07720	KCS3	1:2390654-2392453	nev-3	nev-3 serk1-5	OK	14.2967	21.1577	0.565504	3.05097	5e-05	0.000214156	yes
AT1G07725	AT1G07725	ATEXO70H6	1:2394800-2397345	nev-3	nev-3 serk1-5	NOTEST	0.0232989	0.0117158	-0.991807	0	1	1	no
AT1G07728	AT1G07728	AT1G07728	1:2394800-2397345	nev-3	nev-3 serk1-5	OK	8.52495	10.0546	0.238093	1.03536	0.0724	0.136219	no
AT1G07730	AT1G07730	DIR25	1:2397441-2400508	nev-3	nev-3 serk1-5	LOWDATA	2.60664e-05	2.38902e-05	-0.125771	0	1	1	no
AT1G07740	AT1G07740	AT1G07740	1:2397441-2400508	nev-3	nev-3 serk1-5	OK	2.27522	2.19575	-0.0512909	-0.174061	0.7549	0.833191	no
AT1G07745	AT1G07745	RAD51D	1:2400588-2402873	nev-3	nev-3 serk1-5	OK	6.05181	7.52569	0.314457	1.13158	0.04965	0.0997694	no
AT1G07747	AT1G07747	AT1G07747	1:2403557-2403845	nev-3	nev-3 serk1-5	NOTEST	0	0	0	0	1	1	no
AT1G07750	AT1G07750	AT1G07750	1:2404036-2405943	nev-3	nev-3 serk1-5	OK	94.2934	93.5506	-0.0114108	-0.0685353	0.91885	0.94871	no
AT1G07760	AT1G07760	AT1G07760	1:2406833-2406905	nev-3	nev-3 serk1-5	NOTEST	0	0	0	0	1	1	no
AT1G07770	AT1G07770	RPS15AA	1:2408202-2409580	nev-3	nev-3 serk1-5	OK	665.932	645.942	-0.0439699	-0.209156	0.71425	0.802075	no
AT1G07780	AT1G07780	PAI1	1:2410055-2412677	nev-3	nev-3 serk1-5	OK	8.41053	10.6142	0.33573	1.32315	0.0215	0.0491239	yes
AT1G07790	AT1G07790	HTB1	1:2412979-2413708	nev-3	nev-3 serk1-5	OK	77.2448	76.8334	-0.00770299	-0.053282	0.9465	0.967093	no
AT1G07795	AT1G07795	AT1G07795	1:2414285-2414967	nev-3	nev-3 serk1-5	NOTEST	0.0804338	0.259435	1.6895	0	1	1	no
AT1G07800	AT1G07800	AT1G07800	1:2415040-2415970	nev-3	nev-3 serk1-5	NOTEST	0	0	0	0	1	1	no
AT1G07810	AT1G07810	ECA1	1:2416264-2420757	nev-3	nev-3 serk1-5	OK	30.0106	31.746	0.0810997	0.44427	0.45735	0.583135	no
AT1G07820	AT1G07820	AT1G07820	1:2421215-2421947	nev-3	nev-3 serk1-5	OK	164.41	151.169	-0.121142	-0.616043	0.28495	0.407542	no
AT1G07830	AT1G07830	AT1G07830	1:2422240-2423655	nev-3	nev-3 serk1-5	OK	31.0667	31.5795	0.0236172	0.142583	0.851	0.902317	no
AT1G07840	AT1G07840	AT1G07840	1:2424053-2426676	nev-3	nev-3 serk1-5	OK	20.885	17.6239	-0.244936	-1.14057	0.04675	0.0948387	no
AT1G07850	AT1G07850	AT1G07850	1:2426744-2428719	nev-3	nev-3 serk1-5	NOTEST	0.0126828	0.0186696	0.557815	0	1	1	no
AT1G07860	AT1G07860	AT1G07860	1:2428772-2432057	nev-3	nev-3 serk1-5	NOTEST	0.122096	0	#NAME?	0	1	1	no
AT1G07870	AT1G07870	AT1G07870	1:2428772-2432057	nev-3	nev-3 serk1-5	OK	14.9231	14.1999	-0.0716647	-0.33354	0.56155	0.67778	no
AT1G07880	AT1G07880	MPK13	1:2434029-2435763	nev-3	nev-3 serk1-5	OK	7.36571	4.243	-0.795738	-2.7535	5e-05	0.000214156	yes
AT1G07885	AT1G07885	AT1G07885	1:2436466-2436959	nev-3	nev-3 serk1-5	OK	22.3512	10.2012	-1.13162	-16.4539	0.1383	0.230686	no
AT1G07890	AT1G07890	APX1	1:2437329-2439665	nev-3	nev-3 serk1-5	OK	983.789	668.338	-0.557771	-2.24898	0.0001	0.000409484	yes
AT1G07900	AT1G07900	LBD1	1:2442621-2443632	nev-3	nev-3 serk1-5	OK	16.9154	11.2701	-0.585839	-2.98995	0.00115	0.00377884	yes
AT1G07901	AT1G07901	AT1G07901	1:2443970-2444123	nev-3	nev-3 serk1-5	OK	25.4994	22.9431	-0.152402	-2.56019	0.7057	0.795739	no
AT1G07910	AT1G07910	ATRNL	1:2445469-2454645	nev-3	nev-3 serk1-5	OK	6.5383	6.83091	0.0631615	0.299468	0.6002	0.711523	no
AT1G07920	AT1G07920	A3	1:2454845-2457321	nev-3	nev-3 serk1-5	OK	133.602	118.106	-0.177866	-1.00443	0.1227	0.209879	no
AT1G07930	AT1G07930	A3	1:2458243-2460790	nev-3	nev-3 serk1-5	OK	253.974	212.044	-0.260317	-1.22385	0.03395	0.0726064	no
AT1G07940	AT1G07940	A3	1:2462952-2465504	nev-3	nev-3 serk1-5	OK	106.77	90.2355	-0.242745	-1.23065	0.03165	0.0684229	no
AT1G07950	AT1G07950	MED22B	1:2465769-2467022	nev-3	nev-3 serk1-5	OK	19.9155	21.3083	0.0975196	0.541105	0.48475	0.608118	no
AT1G07960	AT1G07960	PDIL5-1	1:2467160-2469154	nev-3	nev-3 serk1-5	OK	46.0645	38.7001	-0.251319	-1.21237	0.03295	0.0707998	no
AT1G07970	AT1G07970	AT1G07970	1:2469285-2472628	nev-3	nev-3 serk1-5	OK	10.9639	10.0493	-0.12566	-0.646269	0.2995	0.423373	no
AT1G07980	AT1G07980	NF-YC10	1:2473164-2474927	nev-3	nev-3 serk1-5	OK	17.8436	16.2552	-0.134503	-0.716184	0.3174	0.442815	no
AT1G07985	AT1G07985	AT1G07985	1:2475404-2476155	nev-3	nev-3 serk1-5	OK	1.77298	2.13468	0.267843	0.757586	0.3368	0.463791	no
AT1G07990	AT1G07990	AT1G07990	1:2477156-2483138	nev-3	nev-3 serk1-5	OK	24.855	23.7374	-0.0663773	-0.367287	0.54605	0.66383	no
AT1G08000	AT1G08000	GATA10	1:2483239-2485109	nev-3	nev-3 serk1-5	OK	10.0483	9.73413	-0.0458311	-0.18895	0.74205	0.824036	no
AT1G08005	AT1G08005	AT1G08005	1:2485343-2485511	nev-3	nev-3 serk1-5	OK	2.86537	5.72405	0.998314	6.95024	0.38615	0.513686	no
AT1G08010	AT1G08010	GATA11	1:2485905-2488027	nev-3	nev-3 serk1-5	OK	18.6995	19.9206	0.0912598	0.427938	0.45915	0.584851	no
AT1G08030	AT1G08030	TPST	1:2489500-2493250	nev-3	nev-3 serk1-5	OK	15.7994	15.4248	-0.0346194	-0.185524	0.77305	0.846353	no
AT1G08032	AT1G08032	AT1G08032	1:2494122-2494315	nev-3	nev-3 serk1-5	NOTEST	0	0	0	0	1	1	no
AT1G08035	AT1G08035	AT1G08035	1:2494401-2495149	nev-3	nev-3 serk1-5	OK	1.2365	1.84782	0.579563	1.52208	0.08805	0.159919	no
AT1G08040	AT1G08040	AT1G08040	1:2495341-2498764	nev-3	nev-3 serk1-5	OK	26.4941	28.6748	0.114111	0.567234	0.31725	0.44269	no
AT1G08050	AT1G08050	AT1G08050	1:2498835-2501427	nev-3	nev-3 serk1-5	OK	17.2183	3.9386	-2.12819	-9.86217	5e-05	0.000214156	yes
AT1G08060	AT1G08060	MOM1	1:2501741-2511084	nev-3	nev-3 serk1-5	OK	6.6496	6.94107	0.0618904	0.311782	0.5845	0.697747	no
AT1G08065	AT1G08065	ACA5	1:2511646-2513454	nev-3	nev-3 serk1-5	NOTEST	0	0.216768	inf	0	1	1	no
AT1G08070	AT1G08070	PCMP-H12	1:2514191-2516605	nev-3	nev-3 serk1-5	OK	0.877756	0.793022	-0.146459	-0.392516	0.53515	0.654029	no
AT1G08080	AT1G08080	ACA7	1:2516990-2518546	nev-3	nev-3 serk1-5	OK	0.780692	0.146172	-2.41708	-3.48591	0.00135	0.00435369	yes
AT1G08090	AT1G08090	NRT2.1	1:2524075-2526164	nev-3	nev-3 serk1-5	NOTEST	0.0194862	0.191873	3.29963	0	1	1	no
AT1G08100	AT1G08100	NRT2.2	1:2527169-2529120	nev-3	nev-3 serk1-5	NOTEST	0	0.00609487	inf	0	1	1	no
AT1G08105	AT1G08105	AT1G08105	1:2531694-2534786	nev-3	nev-3 serk1-5	NOTEST	0.00275516	0.0277413	3.33182	0	1	1	no
AT1G08110	AT1G08110	AT1G08110	1:2535327-2537931	nev-3	nev-3 serk1-5	OK	77.0013	97.9439	0.347073	1.79393	0.00225	0.00688012	yes
AT1G08115	AT1G08115	AT1G08115	1:2538075-2538237	nev-3	nev-3 serk1-5	OK	382.038	265.646	-0.524213	-17.2383	0.0048	0.0133975	yes
AT1G08120	AT1G08120	AT1G08120	1:2538614-2542334	nev-3	nev-3 serk1-5	NOTEST	0.0312638	0.092947	1.57192	0	1	1	no
AT1G08125	AT1G08125	AT1G08125	1:2538614-2542334	nev-3	nev-3 serk1-5	OK	18.0679	19.274	0.0932333	0.421634	0.4653	0.590178	no
AT1G08130	AT1G08130	LIG1	1:2542701-2547946	nev-3	nev-3 serk1-5	OK	17.1173	17.684	0.0469951	0.256008	0.67575	0.772674	no
AT1G08135	AT1G08135	CHX6B	1:2548818-2551473	nev-3	nev-3 serk1-5	NOTEST	0.0111009	0.00392728	-1.49907	0	1	1	no
AT1G08140	AT1G08140	CHX6A	1:2552035-2555161	nev-3	nev-3 serk1-5	OK	0.688117	0.102886	-2.74161	-4.69012	5e-05	0.000214156	yes
AT1G08150	AT1G08150	CHX5	1:2556342-2559074	nev-3	nev-3 serk1-5	OK	0.309006	0.149125	-1.05111	-1.82566	0.0059	0.0160264	yes
AT1G08160	AT1G08160	AT1G08160	1:2559486-2560403	nev-3	nev-3 serk1-5	OK	15.1581	16.0074	0.0786499	0.409205	0.57775	0.691878	no
AT1G08165	AT1G08165	AT1G08165	1:2561626-2562148	nev-3	nev-3 serk1-5	OK	0.742037	1.20645	0.701207	1.59753	0.14245	0.236222	no
AT1G08170	AT1G08170	AT1G08170	1:2562940-2563672	nev-3	nev-3 serk1-5	NOTEST	0.0647906	0.100875	0.638707	0	1	1	no
AT1G08180	AT1G08180	SMR2	1:2564571-2565121	nev-3	nev-3 serk1-5	OK	6.51443	8.2307	0.337376	1.44039	0.11535	0.199599	no
AT1G08190	AT1G08190	VPS41	1:2567474-2573393	nev-3	nev-3 serk1-5	OK	25.7225	28.5393	0.149921	0.824076	0.1738	0.276642	no
AT1G08200	AT1G08200	AXS2	1:2573847-2576714	nev-3	nev-3 serk1-5	OK	99.3105	138.369	0.478507	2.74247	5e-05	0.000214156	yes
AT1G08210	AT1G08210	AT1G08210	1:2577019-2580669	nev-3	nev-3 serk1-5	OK	15.0984	16.6218	0.138674	0.741821	0.25785	0.377262	no
AT1G08220	AT1G08220	AT1G08220	1:2581021-2583323	nev-3	nev-3 serk1-5	OK	10.079	7.91676	-0.348377	-1.28669	0.0264	0.0586545	no
AT1G08230	AT1G08230	GAT1	1:2583653-2586744	nev-3	nev-3 serk1-5	OK	17.9346	21.8834	0.287093	1.58223	0.01765	0.0414034	yes
AT1G08240	AT1G08240	AT1G08240	1:2588524-2588596	nev-3	nev-3 serk1-5	NOTEST	0	0	0	0	1	1	no
AT1G08250	AT1G08250	ADT6	1:2588856-2590301	nev-3	nev-3 serk1-5	OK	8.77634	10.8377	0.30436	1.46589	0.03	0.0654309	no
AT1G08260	AT1G08260	POL2A	1:2590943-2607507	nev-3	nev-3 serk1-5	OK	8.03751	5.17838	-0.634247	-3.15207	5e-05	0.000214156	yes
AT1G08270	AT1G08270	AT1G08270	1:2590943-2607507	nev-3	nev-3 serk1-5	OK	4.92638	5.78636	0.23213	0.247093	0.6603	0.76041	no
AT1G08280	AT1G08280	AT1G08280	1:2608407-2609853	nev-3	nev-3 serk1-5	OK	5.4453	6.44416	0.242983	1.03446	0.1211	0.207694	no
AT1G08290	AT1G08290	WIP3	1:2609995-2613242	nev-3	nev-3 serk1-5	OK	5.01089	2.80752	-0.83577	-3.22575	5e-05	0.000214156	yes
AT1G08300	AT1G08300	NVL	1:2614773-2621545	nev-3	nev-3 serk1-5	OK	2.70492	3.05363	0.174942	0.43644	0.4865	0.609789	no
AT1G08310	AT1G08310	AT1G08310	1:2614773-2621545	nev-3	nev-3 serk1-5	OK	2.43135	4.2412	0.802715	1.85076	0.00655	0.0175697	yes
AT1G08315	AT1G08315	AT1G08315	1:2614773-2621545	nev-3	nev-3 serk1-5	OK	8.01376	10.1351	0.338809	0.976504	0.08695	0.158302	no
AT1G08320	AT1G08320	TGA9	1:2621903-2627848	nev-3	nev-3 serk1-5	OK	0.790001	0.274334	-1.52592	-2.49562	0.0001	0.000409484	yes
AT1G08340	AT1G08340	ROPGAP5	1:2631067-2635852	nev-3	nev-3 serk1-5	OK	1.87079	2.33604	0.32042	0.634454	0.3471	0.474483	no
AT1G08350	AT1G08350	TMN5	1:2631067-2635852	nev-3	nev-3 serk1-5	OK	8.05931	7.40926	-0.121327	-0.492577	0.3938	0.521454	no
AT1G08360	AT1G08360	RPL10AA	1:2636010-2637915	nev-3	nev-3 serk1-5	OK	491.876	420.876	-0.224901	-1.34977	0.05905	0.115149	no
AT1G08370	AT1G08370	DCP1	1:2638180-2640554	nev-3	nev-3 serk1-5	OK	33.0854	29.9011	-0.145998	-0.848952	0.19615	0.30449	no
AT1G08380	AT1G08380	PSAO	1:2640812-2641828	nev-3	nev-3 serk1-5	OK	1148.05	1919.5	0.741546	4.14427	5e-05	0.000214156	yes
AT1G08390	AT1G08390	AT1G08390	1:2642213-2643285	nev-3	nev-3 serk1-5	OK	11.9289	16.1948	0.441068	2.25053	0.01015	0.0257109	yes
AT1G08400	AT1G08400	MAG2L	1:2643329-2646035	nev-3	nev-3 serk1-5	OK	3.18375	2.99966	-0.0859301	-0.338714	0.585	0.698268	no
AT1G08410	AT1G08410	LSG1-2	1:2646188-2649379	nev-3	nev-3 serk1-5	OK	13.5796	10.1407	-0.421278	-2.17693	0.00075	0.00257057	yes
AT1G08420	AT1G08420	BSL2	1:2649536-2657120	nev-3	nev-3 serk1-5	OK	17.6969	16.8358	-0.0719649	-0.369147	0.5171	0.638169	no
AT1G08430	AT1G08430	ALMT1	1:2658715-2661029	nev-3	nev-3 serk1-5	OK	0.194566	0.332856	0.774637	1.26934	0.0534	0.106011	no
AT1G08440	AT1G08440	ALMT2	1:2663026-2665343	nev-3	nev-3 serk1-5	OK	2.07794	4.73949	1.18957	4.15773	5e-05	0.000214156	yes
AT1G08450	AT1G08450	CRT3	1:2667797-2671892	nev-3	nev-3 serk1-5	OK	353.825	111.761	-1.66262	-7.92447	5e-05	0.000214156	yes
AT1G08460	AT1G08460	HDA8	1:2672450-2674628	nev-3	nev-3 serk1-5	OK	21.2716	25.5727	0.265675	1.49728	0.0266	0.0590449	no
AT1G08465	AT1G08465	YAB2	1:2675812-2679781	nev-3	nev-3 serk1-5	OK	15.9612	22.1621	0.473526	2.57702	0.00025	0.000952611	yes
AT1G08470	AT1G08470	SSL3	1:2682126-2684100	nev-3	nev-3 serk1-5	OK	16.3497	19.1977	0.231668	1.25699	0.06245	0.120587	no
AT1G08480	AT1G08480	SDH6	1:2684233-2685621	nev-3	nev-3 serk1-5	OK	121.828	108.25	-0.170484	-1.19052	0.12105	0.20764	no
AT1G08490	AT1G08490	NFS2	1:2685658-2688595	nev-3	nev-3 serk1-5	OK	24.1388	26.8029	0.151038	0.855277	0.1828	0.287828	no
AT1G08500	AT1G08500	ENODL18	1:2689015-2690045	nev-3	nev-3 serk1-5	OK	0.964999	1.11007	0.202053	0.48333	0.5131	0.63452	no
AT1G08510	AT1G08510	FATB	1:2691079-2694377	nev-3	nev-3 serk1-5	OK	96.9165	108.22	0.159151	0.883925	0.16395	0.264249	no
AT1G08520	AT1G08520	CHLD	1:2696411-2700959	nev-3	nev-3 serk1-5	OK	62.4194	97.437	0.642475	3.51071	5e-05	0.000214156	yes
AT1G08530	AT1G08530	AT1G08530	1:2701225-2703091	nev-3	nev-3 serk1-5	OK	14.104	13.5704	-0.0556486	-0.282032	0.6941	0.787119	no
AT1G08540	AT1G08540	SIGB	1:2703335-2706845	nev-3	nev-3 serk1-5	OK	32.648	51.2457	0.650435	3.72638	5e-05	0.000214156	yes
AT1G08550	AT1G08550	VDE1	1:2706923-2709531	nev-3	nev-3 serk1-5	OK	17.5793	33.1345	0.914457	4.52349	5e-05	0.000214156	yes
AT1G08560	AT1G08560	KN	1:2709631-2710912	nev-3	nev-3 serk1-5	OK	40.5623	30.0712	-0.431758	-2.53503	0.0003	0.00112627	yes
AT1G08570	AT1G08570	ACHT4	1:2712882-2714734	nev-3	nev-3 serk1-5	OK	57.8525	66.776	0.20695	1.06995	0.0627	0.121016	no
AT1G08580	AT1G08580	AT1G08580	1:2715078-2716404	nev-3	nev-3 serk1-5	OK	110.407	87.203	-0.340379	-2.49083	0.003	0.00884962	yes
AT1G08590	AT1G08590	PXL1	1:2718777-2722221	nev-3	nev-3 serk1-5	OK	1.18795	1.57244	0.404523	1.10506	0.0699	0.132403	no
AT1G08592	AT1G08592	AT1G08592	1:2718777-2722221	nev-3	nev-3 serk1-5	OK	3.21298	3.72373	0.212835	0.579808	0.31575	0.44106	no
AT1G08600	AT1G08600	ATRX	1:2723823-2733613	nev-3	nev-3 serk1-5	OK	11.4406	10.8264	-0.0796026	-0.405798	0.4799	0.603694	no
AT1G08610	AT1G08610	AT1G08610	1:2733656-2735819	nev-3	nev-3 serk1-5	OK	5.73273	7.16719	0.322185	1.47556	0.02155	0.0492176	yes
AT1G08620	AT1G08620	JMJ16	1:2736773-2743758	nev-3	nev-3 serk1-5	OK	14.7459	14.7313	-0.00142631	-0.00734049	0.99035	0.99401	no
AT1G08630	AT1G08630	THA1	1:2743760-2747967	nev-3	nev-3 serk1-5	OK	14.4085	44.6288	1.63106	7.6635	5e-05	0.000214156	yes
AT1G08640	AT1G08640	CJD1	1:2748397-2751278	nev-3	nev-3 serk1-5	OK	58.3293	67.6349	0.213549	1.3029	0.05625	0.110506	no
AT1G08650	AT1G08650	PPCK1	1:2752153-2753703	nev-3	nev-3 serk1-5	OK	56.7476	39.6263	-0.518101	-2.64731	5e-05	0.000214156	yes
AT1G08660	AT1G08660	MGP2	1:2757040-2759794	nev-3	nev-3 serk1-5	OK	18.4248	20.7566	0.171915	0.833251	0.14775	0.243371	no
AT1G08670	AT1G08670	AT1G08670	1:2760345-2761573	nev-3	nev-3 serk1-5	NOTEST	0	0	0	0	1	1	no
AT1G08680	AT1G08680	AGD14	1:2762583-2768967	nev-3	nev-3 serk1-5	OK	18.1174	18.7486	0.0494035	0.248988	0.66845	0.767092	no
AT1G08695	AT1G08695	SCRL3	1:2769055-2769483	nev-3	nev-3 serk1-5	NOTEST	0	0	0	0	1	1	no
AT1G08700	AT1G08700	PS1	1:2769814-2771477	nev-3	nev-3 serk1-5	OK	29.3626	26.1267	-0.16845	-0.965118	0.1401	0.233173	no
AT1G08710	AT1G08710	SKIP24	1:2771632-2773460	nev-3	nev-3 serk1-5	OK	11.6609	11.6117	-0.00609216	-0.0244501	0.96555	0.978513	no
AT1G08720	AT1G08720	EDR1	1:2774029-2779297	nev-3	nev-3 serk1-5	OK	14.2562	12.5342	-0.185725	-0.994599	0.1059	0.18628	no
AT1G08730	AT1G08730	XI-C	1:2779962-2788447	nev-3	nev-3 serk1-5	OK	0.382392	0.431638	0.174769	0.449445	0.4637	0.588728	no
AT1G08735	AT1G08735	AT1G08735	1:2790289-2793641	nev-3	nev-3 serk1-5	NOTEST	0	0	0	0	1	1	no
AT1G08740	AT1G08740	AT1G08740	1:2795642-2800081	nev-3	nev-3 serk1-5	NOTEST	0	0	0	0	1	1	no
AT1G08750	AT1G08750	AT1G08750	1:2801066-2804537	nev-3	nev-3 serk1-5	OK	17.856	18.4405	0.0464689	0.217326	0.7056	0.795667	no
AT1G08760	AT1G08760	AT1G08760	1:2805370-2808621	nev-3	nev-3 serk1-5	OK	11.4888	13.2395	0.20462	1.07954	0.08365	0.15352	no
AT1G08770	AT1G08770	PRA1E	1:2808882-2809747	nev-3	nev-3 serk1-5	OK	19.997	17.7447	-0.172392	-0.936238	0.2161	0.328951	no
AT1G08780	AT1G08780	AIP3	1:2809777-2811191	nev-3	nev-3 serk1-5	OK	52.3991	51.5816	-0.0226841	-0.157475	0.8539	0.904385	no
AT1G08790	AT1G08790	AT1G08790	1:2811988-2812646	nev-3	nev-3 serk1-5	NOTEST	0	0	0	0	1	1	no
AT1G08800	AT1G08800	MYOB1	1:2813060-2818008	nev-3	nev-3 serk1-5	OK	17.1539	14.1591	-0.276809	-1.4297	0.01365	0.0332309	yes
AT1G08810	AT1G08810	MYB60	1:2819064-2820395	nev-3	nev-3 serk1-5	OK	4.06837	6.52813	0.682218	2.17513	0.00025	0.000952611	yes
AT1G08820	AT1G08820	PVA22	1:2821551-2825275	nev-3	nev-3 serk1-5	OK	35.1566	38.7319	0.139728	0.713256	0.21395	0.326314	no
AT1G08830	AT1G08830	CSD1	1:2827060-2838469	nev-3	nev-3 serk1-5	OK	1053.17	185.547	-2.50488	-14.3863	5e-05	0.000214156	yes
AT1G08840	AT1G08840	emb2411	1:2827060-2838469	nev-3	nev-3 serk1-5	OK	3.13048	3.25926	0.058162	0.0429247	0.9125	0.944336	no
AT1G08845	AT1G08845	AT1G08845	1:2838788-2840994	nev-3	nev-3 serk1-5	OK	9.92287	9.76395	-0.0232933	-0.0786982	0.8893	0.928535	no
AT1G08860	AT1G08860	BON3	1:2842152-2846138	nev-3	nev-3 serk1-5	OK	2.18763	1.9289	-0.181586	-0.596098	0.36025	0.488281	no
AT1G08870	AT1G08870	AT1G08870	1:2846535-2846608	nev-3	nev-3 serk1-5	NOTEST	0	0	0	0	1	1	no
AT1G08880	AT1G08880	HTA5	1:2846948-2847800	nev-3	nev-3 serk1-5	OK	133.381	115.949	-0.202065	-1.41869	0.0672	0.128187	no
AT1G08890	AT1G08890	SUGTL4	1:2848347-2852270	nev-3	nev-3 serk1-5	OK	3.99555	3.11757	-0.357972	-1.35326	0.0379	0.0797375	no
AT1G08900	AT1G08900	SUGTL3	1:2852453-2855779	nev-3	nev-3 serk1-5	OK	24.1573	24.2932	0.00809378	0.0399157	0.94625	0.967012	no
AT1G08910	AT1G08910	AT1G08910	1:2856226-2861170	nev-3	nev-3 serk1-5	OK	14.1609	10.9485	-0.371182	-1.96459	0.00145	0.00464267	yes
AT1G08920	AT1G08920	SUGTL2	1:2867258-2870656	nev-3	nev-3 serk1-5	OK	123.246	118.859	-0.0522913	-0.261484	0.64625	0.749315	no
AT1G08930	AT1G08930	ERD6	1:2873464-2877270	nev-3	nev-3 serk1-5	OK	65.7044	27.5237	-1.25532	-6.2922	5e-05	0.000214156	yes
AT1G08940	AT1G08940	AT1G08940	1:2877691-2879169	nev-3	nev-3 serk1-5	OK	42.5048	14.0636	-1.59566	-8.88694	5e-05	0.000214156	yes
AT1G08950	AT1G08950	AT1G08950	1:2879302-2879374	nev-3	nev-3 serk1-5	NOTEST	0	0	0	0	1	1	no
AT1G08960	AT1G08960	CCX5	1:2879641-2882231	nev-3	nev-3 serk1-5	OK	6.77582	6.59752	-0.0384721	-0.177367	0.7786	0.850346	no
AT1G08970	AT1G08970	NFYC9	1:2882523-2884337	nev-3	nev-3 serk1-5	OK	68.9551	76.5518	0.150778	0.771104	0.17975	0.283924	no
AT1G08980	AT1G08980	AMI1	1:2884410-2886620	nev-3	nev-3 serk1-5	OK	24.0336	40.0296	0.736015	4.21754	5e-05	0.000214156	yes
AT1G08985	AT1G08985	AT1G08985	1:2887284-2887706	nev-3	nev-3 serk1-5	NOTEST	0.0816675	0.480127	2.55558	0	1	1	no
AT1G08990	AT1G08990	GUX5	1:2888752-2890959	nev-3	nev-3 serk1-5	OK	1.22766	0.397438	-1.62711	-3.79524	5e-05	0.000214156	yes
AT1G09000	AT1G09000	ANP1	1:2891036-2899384	nev-3	nev-3 serk1-5	OK	3.98019	2.92112	-0.446314	-0.636693	0.3022	0.426611	no
AT1G09010	AT1G09010	EBM	1:2891036-2899384	nev-3	nev-3 serk1-5	OK	26.002	38.2163	0.555564	2.75493	5e-05	0.000214156	yes
AT1G09020	AT1G09020	SNF4	1:2899913-2904815	nev-3	nev-3 serk1-5	OK	30.21	28.431	-0.0875645	-0.493305	0.4217	0.549032	no
AT1G09026	AT1G09026	AT1G09026	1:2907123-2907279	nev-3	nev-3 serk1-5	NOTEST	0	0	0	0	1	1	no
AT1G09030	AT1G09030	NFYB4	1:2908610-2909030	nev-3	nev-3 serk1-5	NOTEST	0	0	0	0	1	1	no
AT1G09040	AT1G09040	AT1G09040	1:2911316-2915369	nev-3	nev-3 serk1-5	OK	2.21164	2.97041	0.425542	1.66803	0.0068	0.0181138	yes
AT1G09050	AT1G09050	AT1G09050	1:2918030-2920889	nev-3	nev-3 serk1-5	OK	2.33058	2.25735	-0.0460613	-0.171908	0.78275	0.853431	no
AT1G09060	AT1G09060	AT1G09060	1:2921063-2925762	nev-3	nev-3 serk1-5	OK	22.072	22.3976	0.0211275	0.10888	0.8466	0.899002	no
AT1G09070	AT1G09070	SRC2	1:2927702-2928968	nev-3	nev-3 serk1-5	OK	170.173	151.129	-0.171216	-1.02881	0.1349	0.226274	no
AT1G09080	AT1G09080	MED37B	1:2929216-2931841	nev-3	nev-3 serk1-5	OK	4.40966	1.26017	-1.80705	-5.49285	5e-05	0.000214156	yes
AT1G09090	AT1G09090	RBOHB	1:2932738-2939326	nev-3	nev-3 serk1-5	NOTEST	0	0.00376875	inf	0	1	1	no
AT1G09100	AT1G09100	RPT5B	1:2932738-2939326	nev-3	nev-3 serk1-5	OK	35.5664	27.0624	-0.394227	-1.97549	0.0003	0.00112627	yes
AT1G09110	AT1G09110	AT1G09110	1:2939416-2939488	nev-3	nev-3 serk1-5	NOTEST	0	0	0	0	1	1	no
AT1G09130	AT1G09130	CLPR3	1:2939569-2942288	nev-3	nev-3 serk1-5	OK	107.829	137.782	0.353637	1.82148	0.00175	0.00549631	yes
AT1G09140	AT1G09140	SR30	1:2942563-2945961	nev-3	nev-3 serk1-5	OK	64.4317	63.9765	-0.0102285	-0.0519838	0.9285	0.955609	no
AT1G09150	AT1G09150	AT1G09150	1:2946228-2949159	nev-3	nev-3 serk1-5	OK	48.129	51.0288	0.0844063	0.528137	0.46415	0.589129	no
AT1G09155	AT1G09155	PP2B15	1:2949675-2950989	nev-3	nev-3 serk1-5	NOTEST	0.12872	0.231114	0.844366	0	1	1	no
AT1G09157	AT1G09157	AT1G09157	1:2951664-2952396	nev-3	nev-3 serk1-5	NOTEST	0.0149924	0	#NAME?	0	1	1	no
AT1G09160	AT1G09160	AT1G09160	1:2952770-2955689	nev-3	nev-3 serk1-5	OK	21.1518	21.1393	-0.000852194	-0.00422661	0.99375	0.996025	no
AT1G09170	AT1G09170	AT1G09170	1:2956588-2962207	nev-3	nev-3 serk1-5	NOTEST	0.0121546	0.0477357	1.97357	0	1	1	no
AT1G09176	AT1G09176	AT1G09176	1:2964151-2964604	nev-3	nev-3 serk1-5	OK	1.85177	3.99946	1.1109	3.58689	0.00175	0.00549631	yes
AT1G09180	AT1G09180	ATSAR1	1:2965022-2965972	nev-3	nev-3 serk1-5	OK	6.1107	10.6073	0.795654	3.40872	5e-05	0.000214156	yes
AT1G09190	AT1G09190	PCMP-E70	1:2966119-2967718	nev-3	nev-3 serk1-5	OK	1.8934	1.31797	-0.522664	-1.54116	0.02115	0.048476	yes
AT1G09195	AT1G09195	AT1G09195	1:2967939-2971498	nev-3	nev-3 serk1-5	OK	9.64578	8.08194	-0.255197	-1.09404	0.05455	0.107776	no
AT1G09200	AT1G09200	HTR2	1:2971592-2972199	nev-3	nev-3 serk1-5	OK	155.885	93.0066	-0.745074	-5.54329	5e-05	0.000214156	yes
AT1G09210	AT1G09210	CRT2	1:2972841-2976750	nev-3	nev-3 serk1-5	OK	192.925	133.795	-0.528018	-2.91242	5e-05	0.000214156	yes
AT1G09220	AT1G09220	PCMP-E25	1:2977791-2979466	nev-3	nev-3 serk1-5	OK	1.00534	0.918757	-0.129922	-0.33377	0.60865	0.718931	no
AT1G09230	AT1G09230	SNRNP65	1:2979519-2982624	nev-3	nev-3 serk1-5	OK	13.0002	17.4861	0.427671	2.25946	0.00075	0.00257057	yes
AT1G09240	AT1G09240	NAS3	1:2984880-2986130	nev-3	nev-3 serk1-5	OK	58.6894	164.054	1.483	8.80387	5e-05	0.000214156	yes
AT1G09245	AT1G09245	AT1G09245	1:2986938-2987393	nev-3	nev-3 serk1-5	NOTEST	0.0313204	0	#NAME?	0	1	1	no
AT1G09250	AT1G09250	BHLH149	1:2989377-2990357	nev-3	nev-3 serk1-5	OK	25.6869	30.3209	0.239278	1.39567	0.05195	0.103583	no
AT1G09260	AT1G09260	AT1G09260	1:2993403-2993820	nev-3	nev-3 serk1-5	NOTEST	0	0	0	0	1	1	no
AT1G09270	AT1G09270	IMPA4	1:2994368-3001315	nev-3	nev-3 serk1-5	OK	46.3234	37.4172	-0.30804	-1.49532	0.0187	0.0435399	yes
AT1G09280	AT1G09280	STR6	1:2994368-3001315	nev-3	nev-3 serk1-5	OK	13.4312	17.4768	0.379847	0.912211	0.11145	0.194001	no
AT1G09290	AT1G09290	AT1G09290	1:3001516-3008213	nev-3	nev-3 serk1-5	OK	11.1469	10.1027	-0.141905	-0.487805	0.47105	0.595917	no
AT1G09300	AT1G09300	AT1G09300	1:3001516-3008213	nev-3	nev-3 serk1-5	OK	9.33181	6.91205	-0.433043	-1.33256	0.02545	0.0568206	no
AT1G09310	AT1G09310	AT1G09310	1:3009054-3009880	nev-3	nev-3 serk1-5	OK	802.549	905.112	0.173507	1.00637	0.179	0.282985	no
AT1G09320	AT1G09320	AT1G09320	1:3009940-3012363	nev-3	nev-3 serk1-5	OK	7.07896	6.16886	-0.198535	-0.910747	0.1509	0.247368	no
AT1G09330	AT1G09330	ECH	1:3012761-3015091	nev-3	nev-3 serk1-5	OK	58.3237	45.7539	-0.350187	-2.2078	0.00205	0.00633402	yes
AT1G09340	AT1G09340	CSP41B	1:3015327-3018234	nev-3	nev-3 serk1-5	OK	158.984	280.537	0.819311	4.58743	5e-05	0.000214156	yes
AT1G09350	AT1G09350	GOLS3	1:3019818-3021441	nev-3	nev-3 serk1-5	NOTEST	0.09915	0.0408935	-1.27774	0	1	1	no
AT1G09360	AT1G09360	AT1G09360	1:3021801-3022368	nev-3	nev-3 serk1-5	NOTEST	0	0	0	0	1	1	no
AT1G09370	AT1G09370	AT1G09370	1:3024895-3025435	nev-3	nev-3 serk1-5	OK	11.48	14.2057	0.307347	1.55053	0.0904	0.163333	no
AT1G09380	AT1G09380	AT1G09380	1:3026134-3029549	nev-3	nev-3 serk1-5	OK	0.677746	2.36806	1.80489	4.58434	5e-05	0.000214156	yes
AT1G09390	AT1G09390	AT1G09390	1:3031202-3035036	nev-3	nev-3 serk1-5	OK	18.8737	32.8974	0.801595	4.44581	5e-05	0.000214156	yes
AT1G09400	AT1G09400	AT1G09400	1:3031202-3035036	nev-3	nev-3 serk1-5	OK	1.53782	1.25092	-0.297897	-0.292624	0.59735	0.709181	no
AT1G09410	AT1G09410	PCMP-H18	1:3035442-3037560	nev-3	nev-3 serk1-5	OK	0.717044	0.732969	0.03169	0.0789452	0.90355	0.93823	no
AT1G09415	AT1G09415	NIMIN-3	1:3037753-3038408	nev-3	nev-3 serk1-5	OK	39.5726	50.1668	0.342231	2.2637	0.00695	0.0184572	yes
AT1G09420	AT1G09420	G6PD4	1:3038461-3041873	nev-3	nev-3 serk1-5	OK	4.46016	17.6189	1.98195	8.76573	5e-05	0.000214156	yes
AT1G09421	AT1G09421	AT1G09421	1:3038461-3041873	nev-3	nev-3 serk1-5	OK	4.58358	15.5502	1.76239	2.8191	5e-05	0.000214156	yes
AT1G09430	AT1G09430	ACLA-3	1:3041995-3045402	nev-3	nev-3 serk1-5	OK	68.248	56.6782	-0.267992	-1.55255	0.01465	0.0353042	yes
AT1G09440	AT1G09440	AT1G09440	1:3045512-3047893	nev-3	nev-3 serk1-5	OK	5.81069	5.83309	0.00555125	0.0238136	0.9735	0.983928	no
AT1G09450	AT1G09450	AT1G09450	1:3049023-3053112	nev-3	nev-3 serk1-5	OK	3.05006	2.20707	-0.466704	-1.69086	0.00735	0.0193924	yes
AT1G09460	AT1G09460	AT1G09460	1:3053900-3057443	nev-3	nev-3 serk1-5	OK	8.36072	12.9831	0.634931	2.11905	0.00295	0.00872328	yes
AT1G09470	AT1G09470	AT1G09470	1:3053900-3057443	nev-3	nev-3 serk1-5	OK	5.13812	5.79273	0.173002	0.296511	0.60415	0.715082	no
AT1G09480	AT1G09480	AT1G09480	1:3057974-3060661	nev-3	nev-3 serk1-5	OK	5.12317	1.82707	-1.48751	-4.92331	5e-05	0.000214156	yes
AT1G09483	AT1G09483	AT1G09483	1:3060991-3061729	nev-3	nev-3 serk1-5	NOTEST	0.0571107	0	#NAME?	0	1	1	no
AT1G09486	AT1G09486	AT1G09486	1:3062429-3063731	nev-3	nev-3 serk1-5	OK	2.50384	1.3687	-0.871336	-2.57736	0.00045	0.00161942	yes
AT1G09490	AT1G09490	AT1G09490	1:3064123-3065937	nev-3	nev-3 serk1-5	OK	35.9952	40.8518	0.182594	0.915287	0.1115	0.194072	no
AT1G09500	AT1G09500	AT1G09500	1:3066698-3068598	nev-3	nev-3 serk1-5	OK	252.009	207.029	-0.283643	-1.38526	0.01545	0.0369675	yes
AT1G09510	AT1G09510	AT1G09510	1:3069384-3070910	nev-3	nev-3 serk1-5	OK	6.61646	1.84232	-1.84454	-6.22399	5e-05	0.000214156	yes
AT1G09520	AT1G09520	AT1G09520	1:3070945-3072050	nev-3	nev-3 serk1-5	OK	13.584	13.777	0.020362	0.10349	0.88435	0.925574	no
AT1G09530	AT1G09530	PIF3	1:3076581-3079539	nev-3	nev-3 serk1-5	OK	8.55026	10.6608	0.318276	1.41431	0.01315	0.0321783	yes
AT1G09540	AT1G09540	MYB61	1:3086158-3087912	nev-3	nev-3 serk1-5	OK	4.80283	5.57411	0.214856	0.887513	0.17955	0.28369	no
AT1G09550	AT1G09550	PAE1	1:3089732-3092327	nev-3	nev-3 serk1-5	OK	0.605337	0.519708	-0.220037	-0.453317	0.509	0.630866	no
AT1G09560	AT1G09560	GLP4	1:3093838-3094864	nev-3	nev-3 serk1-5	OK	186.117	93.7093	-0.989948	-6.46359	5e-05	0.000214156	yes
AT1G09570	AT1G09570	PHYA	1:3095255-3100357	nev-3	nev-3 serk1-5	OK	21.5167	34.9894	0.701462	3.60822	5e-05	0.000214156	yes
AT1G09575	AT1G09575	AT1G09575	1:3101670-3102925	nev-3	nev-3 serk1-5	OK	5.17472	7.39268	0.514617	2.13166	0.00225	0.00688012	yes
AT1G09580	AT1G09580	AT1G09580	1:3104587-3106290	nev-3	nev-3 serk1-5	OK	12.4558	17.3208	0.475692	2.43289	0.0008	0.00272446	yes
AT1G09590	AT1G09590	RPL21A	1:3106501-3107772	nev-3	nev-3 serk1-5	OK	391.321	302.642	-0.370742	-2.60524	0.0013	0.0042148	yes
AT1G09600	AT1G09600	AT1G09600	1:3108616-3111318	nev-3	nev-3 serk1-5	OK	1.27081	1.3449	0.0817439	0.244061	0.70165	0.792929	no
AT1G09610	AT1G09610	GXM1	1:3111693-3116699	nev-3	nev-3 serk1-5	OK	0.70857	0.767666	0.115569	0.0433583	0.95305	0.970969	no
AT1G09620	AT1G09620	AT1G09620	1:3111693-3116699	nev-3	nev-3 serk1-5	OK	51.7688	49.6249	-0.0610205	-0.307717	0.58925	0.701925	no
AT1G09625	AT1G09625	AT1G09625	1:3117136-3117567	nev-3	nev-3 serk1-5	NOTEST	0	0	0	0	1	1	no
AT1G09630	AT1G09630	RABA2A	1:3118202-3119708	nev-3	nev-3 serk1-5	OK	35.4416	31.5256	-0.16892	-1.01935	0.1622	0.262026	no
AT1G09640	AT1G09640	AT1G09640	1:3119877-3122526	nev-3	nev-3 serk1-5	OK	213.629	181.133	-0.238061	-1.11108	0.05505	0.108587	no
AT1G09645	AT1G09645	AT1G09645	1:3122955-3124578	nev-3	nev-3 serk1-5	OK	47.4774	41.1617	-0.205938	-1.3321	0.08925	0.161669	no
AT1G09650	AT1G09650	AT1G09650	1:3125806-3127284	nev-3	nev-3 serk1-5	OK	0.583119	0.895051	0.618181	1.4091	0.0375	0.0790555	no
AT1G09660	AT1G09660	AT1G09660	1:3127770-3131094	nev-3	nev-3 serk1-5	OK	20.311	26.5626	0.387131	1.87354	0.00075	0.00257057	yes
AT1G09665	AT1G09665	AT1G09665	1:3133094-3133674	nev-3	nev-3 serk1-5	NOTEST	0.0281914	0	#NAME?	0	1	1	no
AT1G09680	AT1G09680	AT1G09680	1:3134106-3135930	nev-3	nev-3 serk1-5	OK	2.3101	1.26498	-0.868844	-2.68529	5e-05	0.000214156	yes
AT1G09690	AT1G09690	RPL21A	1:3136187-3137475	nev-3	nev-3 serk1-5	OK	579.397	500.278	-0.21182	-1.38551	0.07585	0.141506	no
AT1G09700	AT1G09700	DRB1	1:3137766-3140353	nev-3	nev-3 serk1-5	OK	7.96068	8.14116	0.0323441	0.151324	0.81915	0.879214	no
AT1G09710	AT1G09710	AT1G09710	1:3140867-3144370	nev-3	nev-3 serk1-5	OK	2.91656	4.73241	0.698309	2.54027	5e-05	0.000214156	yes
AT1G09720	AT1G09720	NET2B	1:3144437-3147303	nev-3	nev-3 serk1-5	NOTEST	0.0449164	0.0105174	-2.09446	0	1	1	no
AT1G09730	AT1G09730	ULP2B	1:3147666-3154380	nev-3	nev-3 serk1-5	OK	18.5452	19.2179	0.0514002	0.263889	0.63765	0.742331	no
AT1G09740	AT1G09740	AT1G09740	1:3154531-3156275	nev-3	nev-3 serk1-5	OK	27.4321	21.413	-0.357381	-2.05228	0.00675	0.0180025	yes
AT1G09750	AT1G09750	AT1G09750	1:3157500-3161692	nev-3	nev-3 serk1-5	OK	46.1964	82.4357	0.835487	3.76645	5e-05	0.000214156	yes
AT1G09760	AT1G09760	U2A'	1:3157500-3161692	nev-3	nev-3 serk1-5	OK	51.9131	43.6112	-0.251399	-0.702959	0.2133	0.32564	no
AT1G09770	AT1G09770	CDC5	1:3161840-3165360	nev-3	nev-3 serk1-5	OK	54.8424	51.9573	-0.0779649	-0.42804	0.4783	0.602305	no
AT1G09780	AT1G09780	PGM1	1:3165369-3167869	nev-3	nev-3 serk1-5	OK	78.1992	65.8854	-0.247196	-1.40989	0.02575	0.0573792	no
AT1G09790	AT1G09790	COBL6	1:3168481-3170819	nev-3	nev-3 serk1-5	OK	2.95011	7.91806	1.42438	5.62371	5e-05	0.000214156	yes
AT1G09794	AT1G09794	AT1G09794	1:3172107-3173463	nev-3	nev-3 serk1-5	OK	19.2821	15.9175	-0.276642	-1.61905	0.1411	0.234517	no
AT1G09795	AT1G09795	HISN1B	1:3173533-3180421	nev-3	nev-3 serk1-5	OK	35.6816	39.9992	0.164787	0.909962	0.1717	0.274136	no
AT1G09800	AT1G09800	AT1G09800	1:3173533-3180421	nev-3	nev-3 serk1-5	OK	4.82993	5.20255	0.107216	0.173247	0.7664	0.841303	no
AT1G09810	AT1G09810	ECT11	1:3180935-3184224	nev-3	nev-3 serk1-5	OK	11.0831	10.8259	-0.0338713	-0.170931	0.7899	0.858575	no
AT1G09812	AT1G09812	AT1G09812	1:3187816-3188580	nev-3	nev-3 serk1-5	OK	7.09434	8.67744	0.290601	1.37967	0.24255	0.360392	no
AT1G09815	AT1G09815	POLD4	1:3189368-3190242	nev-3	nev-3 serk1-5	OK	39.3624	34.8369	-0.176203	-1.12995	0.16775	0.269362	no
AT1G09820	AT1G09820	AT1G09820	1:3190287-3192414	nev-3	nev-3 serk1-5	OK	3.98415	4.57732	0.200229	0.833485	0.1852	0.290791	no
AT1G09830	AT1G09830	PUR2	1:3192680-3195025	nev-3	nev-3 serk1-5	OK	22.6183	15.4678	-0.548224	-2.98397	5e-05	0.000214156	yes
AT1G09840	AT1G09840	ASK10	1:3195823-3200291	nev-3	nev-3 serk1-5	OK	22.405	23.4726	0.0671587	0.335652	0.5595	0.675976	no
AT1G09850	AT1G09850	XBCP3	1:3201798-3205309	nev-3	nev-3 serk1-5	OK	17.2661	16.9614	-0.0256939	-0.1386	0.8279	0.885242	no
AT1G09860	AT1G09860	PUP16	1:3201798-3205309	nev-3	nev-3 serk1-5	NOTEST	0.176112	0.130102	-0.436848	0	1	1	no
AT1G09870	AT1G09870	AT1G09870	1:3205740-3208598	nev-3	nev-3 serk1-5	OK	38.4605	32.9639	-0.222488	-1.28924	0.0463	0.0940304	no
AT1G09880	AT1G09880	AT1G09880	1:3208827-3211653	nev-3	nev-3 serk1-5	OK	1.82034	4.03437	1.14813	4.0498	5e-05	0.000214156	yes
AT1G09890	AT1G09890	AT1G09890	1:3214236-3217538	nev-3	nev-3 serk1-5	OK	1.42743	1.61906	0.181741	0.553966	0.3907	0.518101	no
AT1G09900	AT1G09900	AT1G09900	1:3218132-3219929	nev-3	nev-3 serk1-5	OK	14.5406	14.2477	-0.0293538	-0.155272	0.8079	0.871305	no
AT1G09910	AT1G09910	AT1G09910	1:3220034-3224541	nev-3	nev-3 serk1-5	OK	11.5361	10.3652	-0.154403	-0.791759	0.2116	0.323451	no
AT1G09920	AT1G09920	AT1G09920	1:3224683-3227070	nev-3	nev-3 serk1-5	OK	46.8792	38.3305	-0.290456	-1.80315	0.01275	0.0313607	yes
AT1G09930	AT1G09930	OPT2	1:3227489-3230043	nev-3	nev-3 serk1-5	OK	1.81049	0.612872	-1.56273	-4.27155	5e-05	0.000214156	yes
AT1G09932	AT1G09932	AT1G09932	1:3230449-3233109	nev-3	nev-3 serk1-5	OK	41.4058	7.72881	-2.42151	-10.0596	5e-05	0.000214156	yes
AT1G09935	AT1G09935	AT1G09935	1:3234059-3235530	nev-3	nev-3 serk1-5	OK	0.635709	0	#NAME?	#NAME?	5e-05	0.000214156	yes
AT1G09940	AT1G09940	HEMA2	1:3236994-3239554	nev-3	nev-3 serk1-5	OK	15.0856	7.70466	-0.969366	-4.8861	5e-05	0.000214156	yes
AT1G09950	AT1G09950	RAS1	1:3240605-3241632	nev-3	nev-3 serk1-5	NOTEST	0.275708	0.307528	0.157576	0	1	1	no
AT1G09960	AT1G09960	SUC4	1:3244212-3247200	nev-3	nev-3 serk1-5	OK	5.20655	5.28317	0.0210745	0.0912646	0.8853	0.926303	no
AT1G09970	AT1G09970	LRR XI-23	1:3252239-3255693	nev-3	nev-3 serk1-5	OK	111.85	60.2806	-0.891805	-4.35128	5e-05	0.000214156	yes
AT1G09980	AT1G09980	AT1G09980	1:3256244-3261614	nev-3	nev-3 serk1-5	OK	20.2275	18.3394	-0.141368	-0.720794	0.20735	0.318332	no
AT1G09995	AT1G09995	AT1G09995	1:3262264-3263612	nev-3	nev-3 serk1-5	OK	8.99819	3.89781	-1.20697	-4.62083	5e-05	0.000214156	yes
AT1G10000	AT1G10000	AT1G10000	1:3263876-3264788	nev-3	nev-3 serk1-5	OK	1.09957	0.536322	-1.03577	-2.18016	0.0049	0.0136349	yes
AT1G10010	AT1G10010	AAP8	1:3265975-3268726	nev-3	nev-3 serk1-5	OK	1.19894	1.66932	0.477498	1.3373	0.04415	0.0904697	no
AT1G10020	AT1G10020	AT1G10020	1:3269603-3271987	nev-3	nev-3 serk1-5	OK	7.67574	8.917	0.216252	1.04186	0.1047	0.18457	no
AT1G10030	AT1G10030	ERG28	1:3273824-3275837	nev-3	nev-3 serk1-5	OK	23.42	25.1789	0.104475	0.604008	0.4445	0.571243	no
AT1G10040	AT1G10040	AT1G10040	1:3275890-3278697	nev-3	nev-3 serk1-5	OK	22.1177	3.47834	-2.66873	-10.4161	5e-05	0.000214156	yes
AT1G10050	AT1G10050	AT1G10050	1:3279269-3283482	nev-3	nev-3 serk1-5	OK	10.0378	4.51123	-1.15386	-5.59198	5e-05	0.000214156	yes
AT1G10060	AT1G10060	BCAT1	1:3284238-3287107	nev-3	nev-3 serk1-5	OK	5.10923	9.64573	0.916785	3.57566	5e-05	0.000214156	yes
AT1G10070	AT1G10070	BCAT2	1:3288086-3296198	nev-3	nev-3 serk1-5	OK	27.6835	31.7741	0.198827	0.777086	0.23255	0.348634	no
AT1G10090	AT1G10090	AT1G10090	1:3288086-3296198	nev-3	nev-3 serk1-5	OK	5.85583	7.78168	0.410207	0.81281	0.1358	0.227417	no
AT1G10095	AT1G10095	AT1G10095	1:3297323-3300443	nev-3	nev-3 serk1-5	OK	4.34357	5.44643	0.326431	1.32946	0.0449	0.0917746	no
AT1G10100	AT1G10100	AT1G10100	1:3300696-3301489	nev-3	nev-3 serk1-5	NOTEST	0.0350667	0.0298329	-0.2332	0	1	1	no
AT1G10110	AT1G10110	AT1G10110	1:3302741-3306824	nev-3	nev-3 serk1-5	OK	0.789725	8.97271	3.50612	4.12138	5e-05	0.000214156	yes
AT1G10120	AT1G10120	BHLH74	1:3302741-3306824	nev-3	nev-3 serk1-5	OK	15.7014	16.5994	0.0802359	0.313794	0.5697	0.685161	no
AT1G10130	AT1G10130	ECA3	1:3310929-3322213	nev-3	nev-3 serk1-5	OK	22.5646	19.9435	-0.178145	-0.974718	0.10945	0.191234	no
AT1G10140	AT1G10140	AT1G10140	1:3322801-3323548	nev-3	nev-3 serk1-5	OK	87.7921	32.2373	-1.44536	-9.35422	5e-05	0.000214156	yes
AT1G10150	AT1G10150	PP2A10	1:3325823-3327614	nev-3	nev-3 serk1-5	OK	21.4601	18.997	-0.175886	-0.973414	0.1279	0.216858	no
AT1G10155	AT1G10155	ATPP2-A10	1:3327636-3328448	nev-3	nev-3 serk1-5	OK	2.29462	1.44929	-0.662909	-1.83215	0.0456	0.0929364	no
AT1G10160	AT1G10160	AT1G10160	1:3328970-3333470	nev-3	nev-3 serk1-5	OK	2.41005	1.17524	-1.03611	-3.8457	5e-05	0.000214156	yes
AT1G10170	AT1G10170	NFXL1	1:3333594-3337491	nev-3	nev-3 serk1-5	OK	18.0351	17.3923	-0.0523646	-0.284156	0.63235	0.73773	no
AT1G10180	AT1G10180	EXO84C	1:3338302-3341608	nev-3	nev-3 serk1-5	OK	16.4688	17.562	0.0927224	0.504908	0.41665	0.544011	no
AT1G10190	AT1G10190	AT1G10190	1:3343685-3345632	nev-3	nev-3 serk1-5	OK	0.435511	0.312415	-0.479246	-0.848962	0.205	0.315366	no
AT1G10200	AT1G10200	WLIM1	1:3346389-3347885	nev-3	nev-3 serk1-5	OK	62.3059	70.5727	0.17974	1.15103	0.1047	0.18457	no
AT1G10210	AT1G10210	MPK1	1:3349218-3351180	nev-3	nev-3 serk1-5	OK	8.39723	7.796	-0.10718	-0.442578	0.445	0.571718	no
AT1G10220	AT1G10220	AT1G10220	1:3352158-3354856	nev-3	nev-3 serk1-5	OK	2.06991	0.693784	-1.57701	-2.84989	5e-05	0.000214156	yes
AT1G10230	AT1G10230	ASK18	1:3355570-3356359	nev-3	nev-3 serk1-5	OK	23.8269	22.2574	-0.0983047	-0.559841	0.4655	0.590387	no
AT1G10240	AT1G10240	FRS11	1:3356679-3359838	nev-3	nev-3 serk1-5	OK	6.7639	7.26863	0.10383	0.492519	0.4293	0.556643	no
AT1G10250	AT1G10250	AT1G10250	1:3360086-3360508	nev-3	nev-3 serk1-5	NOTEST	0	0.0657225	inf	0	1	1	no
AT1G10260	AT1G10260	AT1G10260	1:3360525-3361247	nev-3	nev-3 serk1-5	NOTEST	0	0	0	0	1	1	no
AT1G10270	AT1G10270	GRP23	1:3363503-3366488	nev-3	nev-3 serk1-5	OK	7.38945	5.70648	-0.372865	-1.79472	0.00405	0.0115351	yes
AT1G10280	AT1G10280	AT1G10280	1:3366492-3369095	nev-3	nev-3 serk1-5	OK	7.20419	4.47348	-0.68744	-2.99982	5e-05	0.000214156	yes
AT1G10290	AT1G10290	DRP2A	1:3370557-3377463	nev-3	nev-3 serk1-5	OK	46.7502	35.1484	-0.411512	-2.24961	0.00035	0.00129161	yes
AT1G10300	AT1G10300	AT1G10300	1:3378141-3380226	nev-3	nev-3 serk1-5	OK	1.0464	1.17114	0.162475	0.458206	0.469	0.593633	no
AT1G10310	AT1G10310	AT1G10310	1:3381600-3383914	nev-3	nev-3 serk1-5	OK	33.8447	37.0679	0.131239	0.80355	0.278	0.399744	no
AT1G10320	AT1G10320	AT1G10320	1:3384163-3388373	nev-3	nev-3 serk1-5	OK	13.7045	13.678	-0.00278545	-0.0148276	0.98045	0.987532	no
AT1G10330	AT1G10330	PCMP-E71	1:3388746-3390150	nev-3	nev-3 serk1-5	OK	1.66996	1.58607	-0.0743532	-0.217066	0.7414	0.823565	no
AT1G10340	AT1G10340	AT1G10340	1:3390321-3392571	nev-3	nev-3 serk1-5	OK	7.89084	4.36726	-0.85345	-3.36884	5e-05	0.000214156	yes
AT1G10350	AT1G10350	AT1G10350	1:3393406-3395055	nev-3	nev-3 serk1-5	OK	12.3985	12.8365	0.0500842	0.255449	0.69995	0.791416	no
AT1G10360	AT1G10360	GSTU18	1:3395557-3396849	nev-3	nev-3 serk1-5	OK	36.2384	76.8943	1.08536	6.87139	5e-05	0.000214156	yes
AT1G10370	AT1G10370	GSTU17	1:3397080-3398358	nev-3	nev-3 serk1-5	OK	29.4687	57.8793	0.973862	5.93267	5e-05	0.000214156	yes
AT1G10380	AT1G10380	AT1G10380	1:3400605-3402324	nev-3	nev-3 serk1-5	OK	3.96768	9.3634	1.23874	5.1225	5e-05	0.000214156	yes
AT1G10385	AT1G10385	EXO84A	1:3403223-3405856	nev-3	nev-3 serk1-5	NOTEST	0.0209388	0.0295585	0.497394	0	1	1	no
AT1G10390	AT1G10390	NUP98A	1:3407023-3412843	nev-3	nev-3 serk1-5	OK	32.0142	30.3598	-0.0765493	-0.396869	0.49025	0.613471	no
AT1G10400	AT1G10400	UGT90A2	1:3414851-3416358	nev-3	nev-3 serk1-5	NOTEST	0.0987095	0.065727	-0.586702	0	1	1	no
AT1G10410	AT1G10410	AT1G10410	1:3416679-3419639	nev-3	nev-3 serk1-5	OK	70.8387	59.3104	-0.256252	-1.46747	0.0209	0.0479583	yes
AT1G10417	AT1G10417	AT1G10417	1:3424185-3427457	nev-3	nev-3 serk1-5	OK	1.63311	0.793269	-1.04174	-2.76299	0.0002	0.000774903	yes
AT1G10419	AT1G10419	AT1G10419	1:3428030-3428425	nev-3	nev-3 serk1-5	NOTEST	0	0	0	0	1	1	no
AT1G10430	AT1G10430	PP2A2	1:3428477-3430633	nev-3	nev-3 serk1-5	OK	27.1756	23.4054	-0.21547	-1.22945	0.0714	0.134685	no
AT1G10440	AT1G10440	AT1G10440	1:3431184-3431256	nev-3	nev-3 serk1-5	NOTEST	0	0	0	0	1	1	no
AT1G10450	AT1G10450	SNL6	1:3431779-3438370	nev-3	nev-3 serk1-5	OK	14.0466	15.1334	0.107517	0.579543	0.33055	0.457371	no
AT1G10455	AT1G10455	AT1G10455	1:3438554-3439013	nev-3	nev-3 serk1-5	OK	0.37216	0.512549	0.461768	0.709948	0.49845	0.621494	no
AT1G10460	AT1G10460	GLP7	1:3439321-3440320	nev-3	nev-3 serk1-5	OK	4.12534	5.52109	0.420441	1.58984	0.02925	0.0640056	no
AT1G10470	AT1G10470	ARR4	1:3442326-3443957	nev-3	nev-3 serk1-5	OK	126.454	125.852	-0.006884	-0.0410675	0.95235	0.970482	no
AT1G10480	AT1G10480	ZFP5	1:3449690-3451226	nev-3	nev-3 serk1-5	NOTEST	0.176776	0.224727	0.346249	0	1	1	no
AT1G10490	AT1G10490	AT1G10490	1:3453227-3461485	nev-3	nev-3 serk1-5	OK	16.8705	13.0707	-0.368161	-1.07401	0.07325	0.13757	no
AT1G10500	AT1G10500	ISCA	1:3453227-3461485	nev-3	nev-3 serk1-5	OK	148.627	185.535	0.319993	1.2912	0.0262	0.0582811	no
AT1G10510	AT1G10510	emb2004	1:3461634-3465786	nev-3	nev-3 serk1-5	OK	19.4739	23.8483	0.292348	1.6208	0.0095	0.0242751	yes
AT1G10520	AT1G10520	AT1G10520	1:3465963-3469248	nev-3	nev-3 serk1-5	OK	1.38417	1.01949	-0.441175	-1.1963	0.06845	0.130231	no
AT1G10522	AT1G10522	AT1G10522	1:3469579-3472672	nev-3	nev-3 serk1-5	OK	33.4268	38.526	0.204829	1.20788	0.0897	0.162337	no
AT1G10530	AT1G10530	AT1G10530	1:3469579-3472672	nev-3	nev-3 serk1-5	OK	1.15879	2.02697	0.806708	0.739029	0.1931	0.300886	no
AT1G10538	AT1G10538	AT1G10538	1:3474514-3474765	nev-3	nev-3 serk1-5	OK	0.295321	7.84497	4.73141	8.9436	0.2542	0.372994	no
AT1G10540	AT1G10540	NAT8	1:3474863-3477927	nev-3	nev-3 serk1-5	OK	14.8416	41.1101	1.46985	8.08643	5e-05	0.000214156	yes
AT1G10550	AT1G10550	XTH33	1:3479152-3480988	nev-3	nev-3 serk1-5	OK	1.10248	1.56967	0.509703	1.32792	0.05975	0.116255	no
AT1G10560	AT1G10560	PUB18	1:3484579-3486965	nev-3	nev-3 serk1-5	OK	1.17998	0.808568	-0.545318	-1.52531	0.01695	0.0399927	yes
AT1G10570	AT1G10570	ULP1C	1:3487583-3491277	nev-3	nev-3 serk1-5	OK	19.2038	23.2844	0.27797	1.38145	0.01655	0.0392053	yes
AT1G10580	AT1G10580	AT1G10580	1:3491280-3493737	nev-3	nev-3 serk1-5	OK	32.0984	25.4982	-0.332103	-1.87569	0.003	0.00884962	yes
AT1G10585	AT1G10585	AT1G10585	1:3493939-3495144	nev-3	nev-3 serk1-5	OK	36.6744	12.0476	-1.60603	-8.71784	5e-05	0.000214156	yes
AT1G10586	AT1G10586	AT1G10586	1:3496927-3499439	nev-3	nev-3 serk1-5	NOTEST	0.155746	0.0163006	-3.2562	0	1	1	no
AT1G10588	AT1G10588	AT1G10588	1:3501144-3501904	nev-3	nev-3 serk1-5	OK	1.02999	0.377475	-1.44818	-1.62342	0.006	0.0162819	yes
AT1G10590	AT1G10590	AT1G10590	1:3502003-3503457	nev-3	nev-3 serk1-5	OK	161.283	142.824	-0.175363	-0.902388	0.1173	0.202318	no
AT1G10600	AT1G10600	AMSH2	1:3503703-3505502	nev-3	nev-3 serk1-5	OK	19.0243	34.099	0.841891	3.87774	5e-05	0.000214156	yes
AT1G10610	AT1G10610	BHLH90	1:3506185-3511975	nev-3	nev-3 serk1-5	OK	3.91702	5.1081	0.38303	1.56226	0.0146	0.0352108	yes
AT1G10620	AT1G10620	PERK11	1:3506185-3511975	nev-3	nev-3 serk1-5	NOTEST	0.0748861	0.0222873	-1.74848	0	1	1	no
AT1G10630	AT1G10630	ATARFA1F	1:3512794-3514729	nev-3	nev-3 serk1-5	OK	111.812	92.3895	-0.275269	-1.76087	0.01315	0.0321783	yes
AT1G10640	AT1G10640	AT1G10640	1:3515364-3517888	nev-3	nev-3 serk1-5	OK	39.7101	58.2512	0.552783	3.20038	5e-05	0.000214156	yes
AT1G10650	AT1G10650	AT1G10650	1:3524017-3526346	nev-3	nev-3 serk1-5	OK	19.0371	21.5968	0.182008	0.874823	0.1297	0.21918	no
AT1G10652	AT1G10652	AT1G10652	1:3527708-3527831	nev-3	nev-3 serk1-5	NOTEST	0	0	0	0	1	1	no
AT1G10657	AT1G10657	AT1G10657	1:3530466-3531842	nev-3	nev-3 serk1-5	OK	33.3621	51.0667	0.614173	2.91265	5e-05	0.000214156	yes
AT1G10660	AT1G10660	AT1G10660	1:3532423-3535131	nev-3	nev-3 serk1-5	OK	20.6011	28.0724	0.446429	2.19658	0.00035	0.00129161	yes
AT1G10670	AT1G10670	ACLA-1	1:3535382-3538439	nev-3	nev-3 serk1-5	OK	128.056	154.453	0.270394	1.35658	0.0188	0.0437169	yes
AT1G10680	AT1G10680	ABCB10	1:3538469-3543782	nev-3	nev-3 serk1-5	OK	0.425385	0.515795	0.27803	0.691631	0.2526	0.371192	no
AT1G10682	AT1G10682	AT1G10682	1:3544990-3545471	nev-3	nev-3 serk1-5	OK	176.285	265.404	0.590281	5.10598	5e-05	0.000214156	yes
AT1G10690	AT1G10690	AT1G10690	1:3549991-3550632	nev-3	nev-3 serk1-5	OK	8.04467	9.41832	0.227436	1.01158	0.2265	0.34127	no
AT1G10700	AT1G10700	PRS3	1:3554103-3556503	nev-3	nev-3 serk1-5	OK	19.5899	11.0873	-0.821198	-4.29043	5e-05	0.000214156	yes
AT1G10705	AT1G10705	AT1G10705	1:3557113-3557457	nev-3	nev-3 serk1-5	NOTEST	0.149354	0.941529	2.65626	0	1	1	no
AT1G10710	AT1G10710	PHS1	1:3558357-3561634	nev-3	nev-3 serk1-5	OK	0.514162	0.377902	-0.44421	-0.737995	0.1929	0.300639	no
AT1G10717	AT1G10717	ESF1.3	1:3562179-3562554	nev-3	nev-3 serk1-5	OK	0.606318	1.43612	1.24404	2.97729	0.2473	0.365713	no
AT1G10720	AT1G10720	AT1G10720	1:3562951-3564759	nev-3	nev-3 serk1-5	OK	21.7998	20.014	-0.123304	-0.685406	0.2892	0.41214	no
AT1G10730	AT1G10730	AP1M1	1:3565462-3567779	nev-3	nev-3 serk1-5	OK	11.2368	7.48662	-0.585843	-2.73374	0.00015	0.000596485	yes
AT1G10740	AT1G10740	AT1G10740	1:3567904-3570838	nev-3	nev-3 serk1-5	OK	26.4725	24.817	-0.0931678	-0.4689	0.4181	0.545351	no
AT1G10745	AT1G10745	ESF1.2	1:3572709-3573066	nev-3	nev-3 serk1-5	OK	8.45631	4.96087	-0.769434	-4.74423	0.04905	0.0987269	no
AT1G10747	AT1G10747	ESF1.1	1:3574311-3578474	nev-3	nev-3 serk1-5	NOTEST	0	0.112412	inf	0	1	1	no
AT1G10750	AT1G10750	AT1G10750	1:3574311-3578474	nev-3	nev-3 serk1-5	OK	2.98174	2.04029	-0.547384	-1.66623	0.00455	0.0127779	yes
AT1G10760	AT1G10760	GWD1	1:3581033-3590928	nev-3	nev-3 serk1-5	OK	17.8418	21.2172	0.249978	1.34694	0.02465	0.0552769	no
AT1G10770	AT1G10770	AT1G10770	1:3591632-3592411	nev-3	nev-3 serk1-5	OK	8.79766	3.03764	-1.53417	-5.52366	5e-05	0.000214156	yes
AT1G10780	AT1G10780	AT1G10780	1:3592745-3595077	nev-3	nev-3 serk1-5	OK	5.63349	5.07972	-0.14928	-0.620478	0.3571	0.485063	no
AT1G10790	AT1G10790	AT1G10790	1:3596359-3597847	nev-3	nev-3 serk1-5	NOTEST	0.1513	0.241945	0.677269	0	1	1	no
AT1G10800	AT1G10800	AT1G10800	1:3598157-3598591	nev-3	nev-3 serk1-5	OK	0.771536	0.720193	-0.0993512	-0.208878	0.8367	0.891386	no
AT1G10810	AT1G10810	AT1G10810	1:3599270-3600877	nev-3	nev-3 serk1-5	OK	0.778546	0.434793	-0.840453	-1.73483	0.0149	0.0358278	yes
AT1G10820	AT1G10820	AT1G10820	1:3600909-3605076	nev-3	nev-3 serk1-5	OK	16.076	21.8162	0.44049	2.10148	0.0003	0.00112627	yes
AT1G10830	AT1G10830	Z-ISO	1:3605575-3607493	nev-3	nev-3 serk1-5	OK	14.455	20.2186	0.484115	2.20818	5e-05	0.000214156	yes
AT1G10840	AT1G10840	TIF3H1	1:3607630-3610520	nev-3	nev-3 serk1-5	OK	98.675	98.0547	-0.0090982	-0.0468045	0.9341	0.959703	no
AT1G10850	AT1G10850	AT1G10850	1:3611746-3616159	nev-3	nev-3 serk1-5	OK	12.04	10.0158	-0.26555	-1.02571	0.09945	0.176896	no
AT1G10865	AT1G10865	AT1G10865	1:3611746-3616159	nev-3	nev-3 serk1-5	OK	59.2994	50.9064	-0.220171	-0.615066	0.28845	0.411231	no
AT1G10870	AT1G10870	AGD4	1:3616609-3623758	nev-3	nev-3 serk1-5	OK	12.9326	15.3911	0.251084	1.34838	0.0284	0.0624201	no
AT1G10880	AT1G10880	AT1G10880	1:3624034-3627082	nev-3	nev-3 serk1-5	NOTEST	0.00995261	0.00979729	-0.0226918	0	1	1	no
AT1G10890	AT1G10890	AT1G10890	1:3627725-3630765	nev-3	nev-3 serk1-5	OK	42.7484	46.799	0.130607	0.787683	0.24295	0.360693	no
AT1G10900	AT1G10900	PIP5K7	1:3632233-3637141	nev-3	nev-3 serk1-5	OK	9.60004	8.07121	-0.250256	-1.26083	0.042	0.0868034	no
AT1G10910	AT1G10910	AT1G10910	1:3639877-3644162	nev-3	nev-3 serk1-5	OK	14.8523	23.268	0.64766	3.54388	5e-05	0.000214156	yes
AT1G10920	AT1G10920	LOV1	1:3644419-3647768	nev-3	nev-3 serk1-5	OK	8.12142	9.94941	0.292879	1.38103	0.0163	0.0387094	yes
AT1G10930	AT1G10930	RECQL4A	1:3647893-3655590	nev-3	nev-3 serk1-5	OK	9.60561	10.0474	0.0648755	0.337924	0.57985	0.693709	no
AT1G10940	AT1G10940	SRK2A	1:3655776-3658608	nev-3	nev-3 serk1-5	OK	50.6862	45.109	-0.168176	-0.868626	0.1311	0.221068	no
AT1G10950	AT1G10950	TMN1	1:3659208-3663984	nev-3	nev-3 serk1-5	OK	72.153	74.7707	0.0514144	0.288459	0.6423	0.745801	no
AT1G10960	AT1G10960	FD1	1:3664385-3665039	nev-3	nev-3 serk1-5	OK	303.974	386.173	0.345303	2.52935	0.00245	0.00742222	yes
AT1G10970	AT1G10970	ZIP4	1:3665086-3667139	nev-3	nev-3 serk1-5	OK	4.68962	4.15745	-0.173773	-0.691649	0.29625	0.419782	no
AT1G10980	AT1G10980	AT1G10980	1:3667247-3669902	nev-3	nev-3 serk1-5	OK	2.25608	2.08504	-0.113737	-0.382653	0.55205	0.669191	no
AT1G10990	AT1G10990	AT1G10990	1:3670277-3671187	nev-3	nev-3 serk1-5	OK	10.1897	1.60461	-2.66681	-6.66855	5e-05	0.000214156	yes
AT1G11000	AT1G11000	MLO4	1:3671755-3675979	nev-3	nev-3 serk1-5	OK	10.5261	7.8805	-0.417618	-2.04474	0.0018	0.00563717	yes
AT1G11010	AT1G11010	AT1G11010	1:3676606-3676644	nev-3	nev-3 serk1-5	NOTEST	0	0	0	0	1	1	no
AT1G11020	AT1G11020	AT1G11020	1:3676690-3678524	nev-3	nev-3 serk1-5	OK	16.1215	16.0414	-0.00718213	-0.0383485	0.9554	0.972328	no
AT1G11030	AT1G11030	AT1G11030	1:3678774-3678848	nev-3	nev-3 serk1-5	NOTEST	0	0	0	0	1	1	no
AT1G11040	AT1G11040	AT1G11040	1:3679224-3680924	nev-3	nev-3 serk1-5	NOTEST	0.0845761	0.0473361	-0.83731	0	1	1	no
AT1G11050	AT1G11050	AT1G11050	1:3681887-3684169	nev-3	nev-3 serk1-5	OK	13.9955	9.6494	-0.536454	-2.74498	5e-05	0.000214156	yes
AT1G11055	AT1G11055	AT1G11055	1:3681887-3684169	nev-3	nev-3 serk1-5	OK	44.8424	29.4042	-0.608842	-0.487026	0.40565	0.533178	no
AT1G11060	AT1G11060	AT1G11060	1:3684567-3689847	nev-3	nev-3 serk1-5	OK	9.14722	8.88378	-0.0421607	-0.215927	0.72785	0.812719	no
AT1G11070	AT1G11070	AT1G11070	1:3690211-3693648	nev-3	nev-3 serk1-5	OK	2.60832	2.99655	0.200183	0.761912	0.2147	0.327207	no
AT1G11080	AT1G11080	SCPL31	1:3694671-3698013	nev-3	nev-3 serk1-5	OK	35.3718	63.2198	0.837776	4.24422	5e-05	0.000214156	yes
AT1G11090	AT1G11090	AT1G11090	1:3702607-3709302	nev-3	nev-3 serk1-5	OK	11.957	14.0748	0.235263	1.11853	0.1054	0.18555	no
AT1G11100	AT1G11100	AT1G11100	1:3702607-3709302	nev-3	nev-3 serk1-5	OK	1.03002	0.302031	-1.76991	-2.47976	0.00055	0.00194571	yes
AT1G11110	AT1G11110	AT1G11110	1:3710207-3712503	nev-3	nev-3 serk1-5	NOTEST	0.0237549	0	#NAME?	0	1	1	no
AT1G11112	AT1G11112	AT1G11112	1:3712998-3713735	nev-3	nev-3 serk1-5	OK	0.399078	0.248472	-0.683588	-1.03994	0.1881	0.294268	no
AT1G11120	AT1G11120	AT1G11120	1:3715183-3717320	nev-3	nev-3 serk1-5	OK	10.9103	8.95073	-0.28562	-0.838961	0.1435	0.23773	no
AT1G11125	AT1G11125	AT1G11125	1:3718782-3719711	nev-3	nev-3 serk1-5	OK	3.29685	1.61997	-1.02512	-3.08695	5e-05	0.000214156	yes
AT1G11130	AT1G11130	SUB	1:3722856-3727450	nev-3	nev-3 serk1-5	OK	14.8142	12.4622	-0.249417	-1.33033	0.0303	0.06598	no
AT1G11145	AT1G11145	AT1G11145	1:3727531-3728166	nev-3	nev-3 serk1-5	NOTEST	0.0566987	0	#NAME?	0	1	1	no
AT1G11150	AT1G11150	AT1G11150	1:3728970-3731624	nev-3	nev-3 serk1-5	OK	1.61015	1.01235	-0.669485	-2.04127	0.00125	0.00406956	yes
AT1G11160	AT1G11160	AT1G11160	1:3733138-3739842	nev-3	nev-3 serk1-5	OK	1.24694	1.49899	0.265596	0.916488	0.12705	0.215684	no
AT1G11170	AT1G11170	AT1G11170	1:3740764-3744675	nev-3	nev-3 serk1-5	OK	6.51059	5.60165	-0.216934	-0.845933	0.1473	0.242739	no
AT1G11175	AT1G11175	AT1G11175	1:3744857-3745655	nev-3	nev-3 serk1-5	OK	12.3792	29.3269	1.24431	6.65521	5e-05	0.000214156	yes
AT1G11180	AT1G11180	SCAMP5	1:3745773-3748521	nev-3	nev-3 serk1-5	OK	8.40257	13.3158	0.664238	2.60596	5e-05	0.000214156	yes
AT1G11185	AT1G11185	AT1G11185	1:3749509-3750035	nev-3	nev-3 serk1-5	OK	2.45233	1.43725	-0.770843	-2.17787	0.0241	0.0542213	no
AT1G11190	AT1G11190	ENDO1	1:3750065-3752780	nev-3	nev-3 serk1-5	OK	72.6913	133.284	0.874654	5.30261	5e-05	0.000214156	yes
AT1G11200	AT1G11200	AT1G11200	1:3753364-3755641	nev-3	nev-3 serk1-5	OK	26.4622	17.4708	-0.598988	-3.33147	5e-05	0.000214156	yes
AT1G11210	AT1G11210	AT1G11210	1:3755676-3756998	nev-3	nev-3 serk1-5	OK	3.20322	9.87497	1.62425	6.39976	5e-05	0.000214156	yes
AT1G11220	AT1G11220	AT1G11220	1:3759861-3761165	nev-3	nev-3 serk1-5	OK	2.67654	1.48772	-0.847266	-2.46475	0.00075	0.00257057	yes
AT1G11230	AT1G11230	AT1G11230	1:3763267-3764483	nev-3	nev-3 serk1-5	NOTEST	0.0295507	0.00960691	-1.62105	0	1	1	no
AT1G11240	AT1G11240	AT1G11240	1:3766753-3768294	nev-3	nev-3 serk1-5	OK	47.9589	48.7356	0.0231786	0.148582	0.8393	0.89333	no
AT1G11250	AT1G11250	SYP125	1:3768723-3769706	nev-3	nev-3 serk1-5	NOTEST	0.143948	0.0373659	-1.94575	0	1	1	no
AT1G11260	AT1G11260	STP1	1:3777327-3780337	nev-3	nev-3 serk1-5	OK	113.696	197.535	0.796925	4.25029	5e-05	0.000214156	yes
AT1G11265	AT1G11265	AT1G11265	1:3780428-3786990	nev-3	nev-3 serk1-5	NOTEST	0	0	0	0	1	1	no
AT1G11270	AT1G11270	AT1G11270	1:3780428-3786990	nev-3	nev-3 serk1-5	OK	2.94192	4.22799	0.523214	1.64321	0.00455	0.0127779	yes
AT1G11280	AT1G11280	AT1G11280	1:3787333-3790876	nev-3	nev-3 serk1-5	OK	13.4584	17.9194	0.41301	2.04938	0.00045	0.00161942	yes
AT1G11290	AT1G11290	PCMP-H40	1:3791453-3793883	nev-3	nev-3 serk1-5	OK	1.93941	2.17465	0.16516	0.581006	0.35115	0.479032	no
AT1G11300	AT1G11300	AT1G11300	1:3794237-3800719	nev-3	nev-3 serk1-5	OK	4.26175	0.921998	-2.20861	-8.58923	5e-05	0.000214156	yes
AT1G11310	AT1G11310	MLO2	1:3800737-3804185	nev-3	nev-3 serk1-5	OK	235.927	100.443	-1.23197	-5.73473	5e-05	0.000214156	yes
AT1G11320	AT1G11320	AT1G11320	1:3807127-3808875	nev-3	nev-3 serk1-5	OK	4.89539	4.3754	-0.162008	-0.651465	0.32125	0.44716	no
AT1G11330	AT1G11330	AT1G11330	1:3810092-3813607	nev-3	nev-3 serk1-5	OK	67.8777	22.3216	-1.6045	-8.11761	5e-05	0.000214156	yes
AT1G11340	AT1G11340	RKS1	1:3814115-3817420	nev-3	nev-3 serk1-5	NOTEST	0.0454251	0.0461749	0.0236179	0	1	1	no
AT1G11350	AT1G11350	SD113	1:3817590-3820805	nev-3	nev-3 serk1-5	OK	6.05167	3.67905	-0.717999	-3.1706	5e-05	0.000214156	yes
AT1G11360	AT1G11360	AT1G11360	1:3821442-3823088	nev-3	nev-3 serk1-5	OK	25.3597	27.9055	0.138007	0.668165	0.2466	0.365072	no
AT1G11362	AT1G11362	AT1G11362	1:3824509-3825196	nev-3	nev-3 serk1-5	OK	0.249526	0.403128	0.692044	1.06561	0.2047	0.315126	no
AT1G11370	AT1G11370	PME56	1:3828097-3830945	nev-3	nev-3 serk1-5	OK	0.963035	0.933907	-0.0443089	-0.102579	0.89005	0.929008	no
AT1G11380	AT1G11380	AT1G11380	1:3832622-3834191	nev-3	nev-3 serk1-5	OK	6.68015	12.2738	0.877624	4.01072	5e-05	0.000214156	yes
AT1G11390	AT1G11390	AT1G11390	1:3834458-3837629	nev-3	nev-3 serk1-5	OK	8.28909	6.20394	-0.41803	-2.01199	0.00125	0.00406956	yes
AT1G11400	AT1G11400	PYM	1:3837820-3840207	nev-3	nev-3 serk1-5	OK	21.7368	22.5609	0.0536848	0.241312	0.6724	0.77001	no
AT1G11410	AT1G11410	AT1G11410	1:3841285-3844432	nev-3	nev-3 serk1-5	OK	6.16537	7.88222	0.354415	1.70608	0.0065	0.0174655	yes
AT1G11420	AT1G11420	ATDUF2	1:3844580-3846872	nev-3	nev-3 serk1-5	OK	2.71359	3.0319	0.160018	0.582351	0.36465	0.492446	no
AT1G11430	AT1G11430	MORF9	1:3847242-3849162	nev-3	nev-3 serk1-5	OK	105.713	132.806	0.329161	2.14816	0.00265	0.00794238	yes
AT1G11440	AT1G11440	AT1G11440	1:3849359-3850662	nev-3	nev-3 serk1-5	OK	7.89679	9.04042	0.195123	0.895632	0.1846	0.289995	no
AT1G11450	AT1G11450	AT1G11450	1:3853242-3855385	nev-3	nev-3 serk1-5	OK	0.743506	0.364911	-1.0268	-1.6033	0.00755	0.019865	yes
AT1G11460	AT1G11460	AT1G11460	1:3857004-3859268	nev-3	nev-3 serk1-5	NOTEST	0.0624271	0	#NAME?	0	1	1	no
AT1G11470	AT1G11470	AT1G11470	1:3859661-3860604	nev-3	nev-3 serk1-5	NOTEST	0	0	0	0	1	1	no
AT1G11475	AT1G11475	NRPB10	1:3862398-3864030	nev-3	nev-3 serk1-5	OK	131.941	106.466	-0.309503	-2.42361	0.00555	0.0151793	yes
AT1G11480	AT1G11480	AT1G11480	1:3864152-3866969	nev-3	nev-3 serk1-5	OK	32.755	33.1477	0.0171901	0.0885096	0.87735	0.92111	no
AT1G11482	AT1G11482	AT1G11482	1:3867404-3868870	nev-3	nev-3 serk1-5	NOTEST	0.0445385	0.143383	1.68675	0	1	1	no
AT1G11490	AT1G11490	AT1G11490	1:3868883-3870065	nev-3	nev-3 serk1-5	NOTEST	0.0632908	0.196205	1.63229	0	1	1	no
AT1G11500	AT1G11500	AT1G11500	1:3870832-3871570	nev-3	nev-3 serk1-5	OK	2.10351	3.42831	0.704695	2.19689	0.01795	0.042026	yes
AT1G11510	AT1G11510	AT1G11510	1:3871777-3872836	nev-3	nev-3 serk1-5	NOTEST	0.159386	0.144549	-0.140965	0	1	1	no
AT1G11520	AT1G11520	AT1G11520	1:3873028-3873619	nev-3	nev-3 serk1-5	NOTEST	0.0214748	0.0681723	1.66654	0	1	1	no
AT1G11530	AT1G11530	CXXS1	1:3874436-3877155	nev-3	nev-3 serk1-5	OK	12.9721	32.1649	1.31007	7.12741	5e-05	0.000214156	yes
AT1G11540	AT1G11540	AT1G11540	1:3874436-3877155	nev-3	nev-3 serk1-5	OK	0.299443	0.220399	-0.442165	-0.283315	0.61695	0.725954	no
AT1G11545	AT1G11545	XTH8	1:3878549-3880361	nev-3	nev-3 serk1-5	OK	4.69071	7.93746	0.758872	3.13056	5e-05	0.000214156	yes
AT1G11550	AT1G11550	AT1G11550	1:3881528-3881608	nev-3	nev-3 serk1-5	NOTEST	0	0	0	0	1	1	no
AT1G11560	AT1G11560	OST3A	1:3881787-3882819	nev-3	nev-3 serk1-5	NOTEST	0.0854005	0.106118	0.313355	0	1	1	no
AT1G11570	AT1G11570	NTL	1:3883279-3883956	nev-3	nev-3 serk1-5	OK	7.58869	7.78884	0.0375571	0.0868912	0.88085	0.923633	no
AT1G11572	AT1G11572	AT1G11572	1:3884355-3884952	nev-3	nev-3 serk1-5	OK	0.415247	0.311015	-0.416986	-0.674708	0.4373	0.564375	no
AT1G11580	AT1G11580	PME18	1:3888689-3890811	nev-3	nev-3 serk1-5	OK	15.7402	16.0153	0.024994	0.134398	0.8361	0.89092	no
AT1G11590	AT1G11590	PME19	1:3892579-3894677	nev-3	nev-3 serk1-5	NOTEST	0.0887471	0.289308	1.70483	0	1	1	no
AT1G11592	AT1G11592	AT1G11592	1:3895178-3896934	nev-3	nev-3 serk1-5	OK	9.16165	11.398	0.315097	1.21851	0.0326	0.070151	no
AT1G11593	AT1G11593	AT1G11593	1:3898001-3898609	nev-3	nev-3 serk1-5	OK	0.719951	0.745236	0.0497988	0.100817	0.8912	0.929632	no
AT1G11595	AT1G11595	AT1G11595	1:3898630-3899699	nev-3	nev-3 serk1-5	NOTEST	0	0	0	0	1	1	no
AT1G11600	AT1G11600	CYP77B1	1:3902011-3903782	nev-3	nev-3 serk1-5	OK	3.11888	1.3705	-1.18632	-3.80646	5e-05	0.000214156	yes
AT1G11608	AT1G11608	AT1G11608	1:3905578-3906818	nev-3	nev-3 serk1-5	NOTEST	0	0	0	0	1	1	no
AT1G11610	AT1G11610	CYP71A18	1:3906861-3909338	nev-3	nev-3 serk1-5	NOTEST	0.114761	0	#NAME?	0	1	1	no
AT1G11620	AT1G11620	AT1G11620	1:3910832-3911924	nev-3	nev-3 serk1-5	NOTEST	0	0	0	0	1	1	no
AT1G11630	AT1G11630	AT1G11630	1:3912901-3914407	nev-3	nev-3 serk1-5	OK	7.81352	8.10752	0.0532873	0.246155	0.7085	0.797925	no
AT1G11640	AT1G11640	AT1G11640	1:3914628-3914700	nev-3	nev-3 serk1-5	NOTEST	0	0	0	0	1	1	no
AT1G11650	AT1G11650	RBP45B	1:3914773-3918176	nev-3	nev-3 serk1-5	OK	137.24	122.249	-0.166885	-0.84287	0.1413	0.234778	no
AT1G11655	AT1G11655	AT1G11655	1:3919271-3919774	nev-3	nev-3 serk1-5	NOTEST	0	0	0	0	1	1	no
AT1G11660	AT1G11660	HSP70-16	1:3920542-3924555	nev-3	nev-3 serk1-5	OK	25.5078	20.4729	-0.317219	-1.75691	0.005	0.0138726	yes
AT1G11670	AT1G11670	AT1G11670	1:3928161-3931576	nev-3	nev-3 serk1-5	OK	7.69357	3.38912	-1.18274	-4.97508	5e-05	0.000214156	yes
AT1G11680	AT1G11680	CYP51G1	1:3938500-3940754	nev-3	nev-3 serk1-5	OK	55.7253	61.8117	0.149548	0.867267	0.1704	0.272657	no
AT1G11684	AT1G11684	AT1G11684	1:3941102-3941300	nev-3	nev-3 serk1-5	NOTEST	0	0	0	0	1	1	no
AT1G11690	AT1G11690	AT1G11690	1:3941468-3942212	nev-3	nev-3 serk1-5	NOTEST	0.120356	0.0975589	-0.302963	0	1	1	no
AT1G11700	AT1G11700	AT1G11700	1:3945736-3946613	nev-3	nev-3 serk1-5	OK	19.5708	26.008	0.410254	2.31754	0.00195	0.00605839	yes
AT1G11710	AT1G11710	AT1G11710	1:3948713-3951359	nev-3	nev-3 serk1-5	OK	1.64813	1.5068	-0.129348	-0.428904	0.48885	0.612244	no
AT1G11720	AT1G11720	SS3	1:3951552-3957044	nev-3	nev-3 serk1-5	OK	8.72341	13.5753	0.638024	3.17172	5e-05	0.000214156	yes
AT1G11730	AT1G11730	B3GALT1	1:3957472-3960113	nev-3	nev-3 serk1-5	OK	3.67531	2.47848	-0.568411	-1.9106	0.0069	0.0183489	yes
AT1G11735	AT1G11735	MIR171B	1:3961347-3961464	nev-3	nev-3 serk1-5	OK	34.6932	24.0696	-0.527439	-12.3534	0.33265	0.45958	no
AT1G11740	AT1G11740	AT1G11740	1:3963053-3966824	nev-3	nev-3 serk1-5	OK	0.262662	0.323006	0.298353	0.566146	0.3714	0.499283	no
AT1G11750	AT1G11750	CLPP6	1:3967475-3971840	nev-3	nev-3 serk1-5	OK	55.4849	68.9382	0.313207	1.72605	0.01055	0.0265796	yes
AT1G11755	AT1G11755	LEW1	1:3967475-3971840	nev-3	nev-3 serk1-5	OK	13.3801	13.7674	0.041162	0.0910381	0.87495	0.919296	no
AT1G11760	AT1G11760	MED32	1:3972031-3973286	nev-3	nev-3 serk1-5	OK	16.1742	18.1199	0.163879	0.87144	0.24825	0.366919	no
AT1G11765	AT1G11765	AT1G11765	1:3973874-3974509	nev-3	nev-3 serk1-5	OK	3.12824	0.857883	-1.8665	-4.70362	5e-05	0.000214156	yes
AT1G11770	AT1G11770	AT1G11770	1:3975678-3979195	nev-3	nev-3 serk1-5	OK	0.436265	0.164256	-1.40926	-0.891028	0.2201	0.333717	no
AT1G11780	AT1G11780	AT1G11780	1:3975678-3979195	nev-3	nev-3 serk1-5	OK	6.63736	6.38591	-0.0557171	-0.217205	0.70335	0.794153	no
AT1G11785	AT1G11785	AT1G11785	1:3979861-3980956	nev-3	nev-3 serk1-5	NOTEST	0.208047	0.062129	-1.74357	0	1	1	no
AT1G11790	AT1G11790	ADT1	1:3981247-3985215	nev-3	nev-3 serk1-5	OK	19.5023	14.2937	-0.448269	-2.12325	0.00015	0.000596485	yes
AT1G11800	AT1G11800	AT1G11800	1:3985224-3987290	nev-3	nev-3 serk1-5	OK	8.26823	7.18738	-0.202112	-0.93438	0.15705	0.255517	no
AT1G11803	AT1G11803	AT1G11803	1:3987754-3988030	nev-3	nev-3 serk1-5	NOTEST	0	0	0	0	1	1	no
AT1G11806	AT1G11806	AT1G11806	1:3988345-3989398	nev-3	nev-3 serk1-5	NOTEST	0	0	0	0	1	1	no
AT1G11810	AT1G11810	AT1G11810	1:3989762-3993598	nev-3	nev-3 serk1-5	NOTEST	0.148155	0.0319145	-2.21482	0	1	1	no
AT1G11820	AT1G11820	AT1G11820	1:3989762-3993598	nev-3	nev-3 serk1-5	OK	24.8569	26.8508	0.111321	0.559004	0.33535	0.462376	no
AT1G11840	AT1G11840	ATGLX1	1:3995168-3997907	nev-3	nev-3 serk1-5	OK	283.16	269.091	-0.0735228	-0.351379	0.534	0.653061	no
AT1G11850	AT1G11850	AT1G11850	1:3999198-3999876	nev-3	nev-3 serk1-5	OK	194.99	191.674	-0.0247436	-0.125576	0.8272	0.884882	no
AT1G11860	AT1G11860	GDCST	1:4001112-4003442	nev-3	nev-3 serk1-5	OK	210.427	397.911	0.919124	4.22631	5e-05	0.000214156	yes
AT1G11870	AT1G11870	ATSRS	1:4003845-4006739	nev-3	nev-3 serk1-5	OK	14.5444	20.6355	0.504666	2.41073	5e-05	0.000214156	yes
AT1G11880	AT1G11880	AT1G11880	1:4007704-4010433	nev-3	nev-3 serk1-5	OK	4.6061	5.01394	0.122399	0.509941	0.42785	0.555158	no
AT1G11890	AT1G11890	SEC22	1:4010778-4014681	nev-3	nev-3 serk1-5	OK	55.9977	47.8336	-0.227341	-1.36166	0.0513	0.102539	no
AT1G11900	AT1G11900	AT1G11900	1:4010778-4014681	nev-3	nev-3 serk1-5	OK	3.94438	3.96724	0.00833818	0.0111699	0.9838	0.989905	no
AT1G11905	AT1G11905	AT1G11905	1:4014846-4016540	nev-3	nev-3 serk1-5	OK	31.5553	23.0484	-0.453215	-2.13239	0.0002	0.000774903	yes
AT1G11910	AT1G11910	APA1	1:4016783-4020983	nev-3	nev-3 serk1-5	OK	412.556	477.169	0.20991	0.937082	0.14265	0.236518	no
AT1G11915	AT1G11915	AT1G11915	1:4021824-4023292	nev-3	nev-3 serk1-5	OK	1.47532	1.3451	-0.133308	-0.362621	0.5963	0.708203	no
AT1G11920	AT1G11920	AT1G11920	1:4023666-4025097	nev-3	nev-3 serk1-5	NOTEST	0	0	0	0	1	1	no
AT1G11925	AT1G11925	AT1G11925	1:4025929-4026732	nev-3	nev-3 serk1-5	OK	26.9486	5.80561	-2.21469	-10.3158	5e-05	0.000214156	yes
AT1G11930	AT1G11930	AT1G11930	1:4028691-4030584	nev-3	nev-3 serk1-5	OK	61.9946	71.7609	0.211055	1.08421	0.0557	0.109593	no
AT1G11940	AT1G11940	AT1G11940	1:4031573-4034078	nev-3	nev-3 serk1-5	OK	9.79793	9.89117	0.0136644	0.0659866	0.92145	0.950587	no
AT1G11950	AT1G11950	AT1G11950	1:4034586-4038758	nev-3	nev-3 serk1-5	OK	3.30098	3.99324	0.274665	1.16654	0.05945	0.115795	no
AT1G11960	AT1G11960	AT1G11960	1:4039710-4043880	nev-3	nev-3 serk1-5	OK	4.55008	5.80831	0.352227	1.58092	0.0105	0.0264658	yes
AT1G11970	AT1G11970	AT1G11970	1:4044369-4044669	nev-3	nev-3 serk1-5	NOTEST	0	0	0	0	1	1	no
AT1G11980	AT1G11980	RUB3	1:4045618-4045855	nev-3	nev-3 serk1-5	NOTEST	0	0	0	0	1	1	no
AT1G11990	AT1G11990	AT1G11990	1:4046245-4049060	nev-3	nev-3 serk1-5	NOTEST	0.115029	0.0233871	-2.29822	0	1	1	no
AT1G12000	AT1G12000	PFP-BETA1	1:4049895-4053835	nev-3	nev-3 serk1-5	OK	63.2546	55.2627	-0.194864	-1.10748	0.0809	0.1495	no
AT1G12010	AT1G12010	AT1G12010	1:4056206-4057933	nev-3	nev-3 serk1-5	OK	1.35399	61.3751	5.50236	18.2369	5e-05	0.000214156	yes
AT1G12013	AT1G12013	SNOR111	1:4058286-4058416	nev-3	nev-3 serk1-5	OK	18.5261	14.5997	-0.34362	-5.76401	0.57255	0.687757	no
AT1G12015	AT1G12015	AT1G12015	1:4058486-4058576	nev-3	nev-3 serk1-5	NOTEST	4.54281	0	#NAME?	0	1	1	no
AT1G12020	AT1G12020	AT1G12020	1:4062461-4063337	nev-3	nev-3 serk1-5	OK	8.81478	9.81651	0.155286	0.708668	0.3363	0.463307	no
AT1G12030	AT1G12030	AT1G12030	1:4064666-4066341	nev-3	nev-3 serk1-5	NOTEST	0.0488014	0.0226995	-1.10426	0	1	1	no
AT1G12040	AT1G12040	LRX1	1:4070123-4072567	nev-3	nev-3 serk1-5	NOTEST	0	0	0	0	1	1	no
AT1G12050	AT1G12050	AT1G12050	1:4072751-4076207	nev-3	nev-3 serk1-5	OK	34.1614	43.5075	0.348898	2.03021	0.0017	0.00535849	yes
AT1G12060	AT1G12060	BAG5	1:4076333-4076981	nev-3	nev-3 serk1-5	OK	5.51403	9.78655	0.827695	3.47345	5e-05	0.000214156	yes
AT1G12064	AT1G12064	AT1G12064	1:4077497-4078095	nev-3	nev-3 serk1-5	NOTEST	0	0.0438347	inf	0	1	1	no
AT1G12070	AT1G12070	AT1G12070	1:4078912-4080106	nev-3	nev-3 serk1-5	OK	0.728633	0.944684	0.374641	0.797513	0.3171	0.442565	no
AT1G12080	AT1G12080	AT1G12080	1:4084161-4085045	nev-3	nev-3 serk1-5	OK	108.002	312.39	1.53228	7.7715	5e-05	0.000214156	yes
AT1G12090	AT1G12090	ELP	1:4089846-4090725	nev-3	nev-3 serk1-5	OK	274.047	593.721	1.11536	6.93824	5e-05	0.000214156	yes
AT1G12100	AT1G12100	AT1G12100	1:4095245-4095845	nev-3	nev-3 serk1-5	OK	0.498561	1.60041	1.6826	3.38876	0.01155	0.0287679	yes
AT1G12110	AT1G12110	NPF6.3	1:4105232-4109545	nev-3	nev-3 serk1-5	OK	5.26695	4.2961	-0.293941	-1.25827	0.04585	0.0932809	no
AT1G12120	AT1G12120	AT1G12120	1:4114770-4117594	nev-3	nev-3 serk1-5	OK	30.6024	34.1934	0.160074	0.913681	0.1484	0.244074	no
AT1G12130	AT1G12130	AT1G12130	1:4118593-4120871	nev-3	nev-3 serk1-5	OK	0.371951	0.096221	-1.95069	-2.65398	0.00295	0.00872328	yes
AT1G12140	AT1G12140	FMOGS-OX5	1:4121368-4125648	nev-3	nev-3 serk1-5	OK	36.6758	42.7972	0.222686	1.25247	0.05715	0.111953	no
AT1G12150	AT1G12150	AT1G12150	1:4121368-4125648	nev-3	nev-3 serk1-5	OK	1.73922	2.90723	0.741207	0.880783	0.12875	0.217861	no
AT1G12160	AT1G12160	AT1G12160	1:4126065-4128310	nev-3	nev-3 serk1-5	OK	2.29641	0.505008	-2.185	-5.47249	5e-05	0.000214156	yes
AT1G12170	AT1G12170	AT1G12170	1:4128606-4129701	nev-3	nev-3 serk1-5	NOTEST	0	0.0293318	inf	0	1	1	no
AT1G12180	AT1G12180	AT1G12180	1:4130420-4131137	nev-3	nev-3 serk1-5	OK	9.16161	3.46434	-1.40302	-5.35072	5e-05	0.000214156	yes
AT1G12190	AT1G12190	AT1G12190	1:4132966-4134094	nev-3	nev-3 serk1-5	NOTEST	0.0109034	0.0569835	2.38576	0	1	1	no
AT1G12200	AT1G12200	AT1G12200	1:4137532-4140028	nev-3	nev-3 serk1-5	OK	30.9041	6.13963	-2.33157	-11.4976	5e-05	0.000214156	yes
AT1G12210	AT1G12210	RFL1	1:4140947-4143605	nev-3	nev-3 serk1-5	OK	4.55358	2.09132	-1.12259	-4.42797	5e-05	0.000214156	yes
AT1G12211	AT1G12211	AT1G12211	1:4143865-4144114	nev-3	nev-3 serk1-5	NOTEST	0	0.144161	inf	0	1	1	no
AT1G12220	AT1G12220	RPS5	1:4144571-4147911	nev-3	nev-3 serk1-5	OK	6.92403	1.25375	-2.46537	-8.38775	5e-05	0.000214156	yes
AT1G12230	AT1G12230	AT1G12230	1:4147961-4151056	nev-3	nev-3 serk1-5	OK	44.6222	74.5219	0.739904	3.80053	5e-05	0.000214156	yes
AT1G12240	AT1G12240	BFRUCT4	1:4153651-4157644	nev-3	nev-3 serk1-5	OK	98.2208	117.183	0.254664	1.38708	0.02765	0.0610229	no
AT1G12244	AT1G12244	AT1G12244	1:4157653-4159046	nev-3	nev-3 serk1-5	OK	9.04833	12.2042	0.431652	2.04262	0.00495	0.0137566	yes
AT1G12250	AT1G12250	AT1G12250	1:4159264-4161455	nev-3	nev-3 serk1-5	OK	27.6623	58.7509	1.08669	5.31491	5e-05	0.000214156	yes
AT1G12260	AT1G12260	NAC007	1:4162831-4165852	nev-3	nev-3 serk1-5	OK	2.40101	2.2133	-0.117443	-0.403762	0.5244	0.644706	no
AT1G12270	AT1G12270	HOP1	1:4172074-4174775	nev-3	nev-3 serk1-5	OK	41.3692	38.7376	-0.0948234	-0.544597	0.3854	0.512937	no
AT1G12280	AT1G12280	AT1G12280	1:4174874-4177559	nev-3	nev-3 serk1-5	OK	4.16491	4.89375	0.232653	1.02224	0.0956	0.171119	no
AT1G12290	AT1G12290	AT1G12290	1:4178358-4182593	nev-3	nev-3 serk1-5	OK	4.39124	3.00953	-0.545087	-2.2625	0.00035	0.00129161	yes
AT1G12294	AT1G12294	MIR472A	1:4178358-4182593	nev-3	nev-3 serk1-5	LOWDATA	1.08256	1.66882	0.624385	0	1	1	no
AT1G12300	AT1G12300	AT1G12300	1:4183065-4186124	nev-3	nev-3 serk1-5	OK	1.98136	1.93757	-0.0322401	-0.11778	0.8493	0.901038	no
AT1G12310	AT1G12310	CML13	1:4187164-4188056	nev-3	nev-3 serk1-5	OK	92.3005	104.046	0.172806	1.14918	0.1194	0.205325	no
AT1G12320	AT1G12320	AT1G12320	1:4189354-4190342	nev-3	nev-3 serk1-5	OK	68.2069	64.8047	-0.0738189	-0.479475	0.51825	0.639192	no
AT1G12330	AT1G12330	AT1G12330	1:4194657-4196749	nev-3	nev-3 serk1-5	OK	21.586	35.9738	0.73685	4.17897	5e-05	0.000214156	yes
AT1G12340	AT1G12340	AT1G12340	1:4197395-4198310	nev-3	nev-3 serk1-5	OK	0.419453	15.2172	5.18105	11.3837	5e-05	0.000214156	yes
AT1G12350	AT1G12350	PPCS1	1:4198412-4200802	nev-3	nev-3 serk1-5	OK	19.4676	46.5064	1.25635	7.16647	5e-05	0.000214156	yes
AT1G12360	AT1G12360	KEU	1:4200875-4208951	nev-3	nev-3 serk1-5	OK	58.9558	42.931	-0.457613	-2.39	0.00015	0.000596485	yes
AT1G12370	AT1G12370	PHR1	1:4200875-4208951	nev-3	nev-3 serk1-5	OK	9.84548	9.05248	-0.121147	-0.18571	0.73955	0.822428	no
AT1G12380	AT1G12380	AT1G12380	1:4214261-4217132	nev-3	nev-3 serk1-5	OK	38.6474	33.5375	-0.204599	-1.13641	0.0634	0.122109	no
AT1G12390	AT1G12390	AT1G12390	1:4220099-4221774	nev-3	nev-3 serk1-5	OK	24.8163	17.4093	-0.511434	-2.82216	0.00035	0.00129161	yes
AT1G12400	AT1G12400	AT1G12400	1:4221862-4222837	nev-3	nev-3 serk1-5	OK	28.0963	14.8709	-0.91789	-5.04703	5e-05	0.000214156	yes
AT1G12410	AT1G12410	CLPR2	1:4223029-4225124	nev-3	nev-3 serk1-5	OK	97.6326	106.561	0.126243	0.800529	0.25515	0.373961	no
AT1G12411	AT1G12411	AT1G12411	1:4225320-4225482	nev-3	nev-3 serk1-5	NOTEST	0	1.1396	inf	0	1	1	no
AT1G12420	AT1G12420	ACR8	1:4226361-4229138	nev-3	nev-3 serk1-5	OK	28.6801	14.8826	-0.94643	-5.20129	5e-05	0.000214156	yes
AT1G12423	AT1G12423	AT1G12423	1:4231026-4231146	nev-3	nev-3 serk1-5	NOTEST	0	0	0	0	1	1	no
AT1G12430	AT1G12430	ARK3	1:4233872-4238764	nev-3	nev-3 serk1-5	OK	16.7619	18.3886	0.133626	0.688113	0.2367	0.353741	no
AT1G12440	AT1G12440	SAP1	1:4241591-4243008	nev-3	nev-3 serk1-5	OK	68.1767	91.2963	0.421278	2.15815	5e-05	0.000214156	yes
AT1G12450	AT1G12450	AT1G12450	1:4244307-4245993	nev-3	nev-3 serk1-5	OK	9.23906	14.1155	0.61146	3.00942	5e-05	0.000214156	yes
AT1G12451	AT1G12451	AT1G12451	1:4246108-4246291	nev-3	nev-3 serk1-5	NOTEST	0	0	0	0	1	1	no
AT1G12460	AT1G12460	AT1G12460	1:4247248-4250630	nev-3	nev-3 serk1-5	OK	7.95416	7.7605	-0.0355601	-0.179788	0.7656	0.840762	no
AT1G12470	AT1G12470	AT1G12470	1:4251031-4259300	nev-3	nev-3 serk1-5	OK	16.7226	16.443	-0.0243275	-0.128033	0.8336	0.888862	no
AT1G12480	AT1G12480	SLAC1	1:4251031-4259300	nev-3	nev-3 serk1-5	OK	1.85471	2.61844	0.497516	0.645136	0.2616	0.381499	no
AT1G12490	AT1G12490	AT1G12490	1:4260782-4261869	nev-3	nev-3 serk1-5	NOTEST	0.118539	0.0836736	-0.502519	0	1	1	no
AT1G12500	AT1G12500	AT1G12500	1:4263149-4265044	nev-3	nev-3 serk1-5	OK	16.7809	20.9138	0.317632	1.73877	0.0094	0.0240645	yes
AT1G12510	AT1G12510	AT1G12510	1:4266987-4267061	nev-3	nev-3 serk1-5	NOTEST	0	0	0	0	1	1	no
AT1G12520	AT1G12520	CCS	1:4267105-4268926	nev-3	nev-3 serk1-5	OK	81.846	40.6856	-1.0084	-5.10312	5e-05	0.000214156	yes
AT1G12530	AT1G12530	AT1G12530	1:4268985-4270787	nev-3	nev-3 serk1-5	OK	26.078	23.1292	-0.173115	-1.00454	0.2033	0.313301	no
AT1G12540	AT1G12540	BHLH55	1:4272959-4274206	nev-3	nev-3 serk1-5	NOTEST	0	0.0220564	inf	0	1	1	no
AT1G12550	AT1G12550	HPR3	1:4274593-4275981	nev-3	nev-3 serk1-5	OK	5.65382	7.43205	0.394536	1.67322	0.0177	0.0415073	yes
AT1G12560	AT1G12560	EXPA7	1:4276518-4277899	nev-3	nev-3 serk1-5	NOTEST	0.00957072	0.0110449	0.206683	0	1	1	no
AT1G12570	AT1G12570	AT1G12570	1:4277992-4280862	nev-3	nev-3 serk1-5	OK	16.574	26.5744	0.681109	3.76397	5e-05	0.000214156	yes
AT1G12580	AT1G12580	PEPKR1	1:4282898-4285829	nev-3	nev-3 serk1-5	OK	15.7789	16.5672	0.0703322	0.380201	0.5476	0.665381	no
AT1G12590	AT1G12590	AT1G12590	1:4285886-4285958	nev-3	nev-3 serk1-5	NOTEST	0	0	0	0	1	1	no
AT1G12600	AT1G12600	UTR4	1:4286203-4288878	nev-3	nev-3 serk1-5	OK	0.79535	1.01859	0.356907	0.855714	0.2108	0.322453	no
[truncated: 32,224 more rows]
