# Supplementary material for: Transcriptomic evidence for distinct mechanisms underlying abscission deficiency in the Arabidopsis mutants haesa/haesa-like 2 and nevershed
Source: BMC Res Notes. 2018 Oct 23;11:754. doi: 10.1186/s13104-018-3864-x (PMC6199728; doi:10.1186/s13104-018-3864-x)
Supplement: Supplementary file 3 — Additional file 3: Dataset 2. Output of GO analysis. [file 13104_2018_3864_MOESM3_ESM.xlsx]

## Sheet: Col_high_h3h3_low
GO term	Ontology	Description	Number in input list	Number in BG/Ref	p-value	FDR
GO:0050896	P	response to stimulus	235	4057	2.2e-27	7.3e-25
GO:0009719	P	response to endogenous stimulus	82	1068	1.1e-15	1.9e-13
GO:0006950	P	response to stress	128	2320	2.8e-13	3.1e-11
GO:0009607	P	response to biotic stimulus	49	638	7.2e-10	6.1e-08
GO:0051704	P	multi-organism process	55	776	1e-09	6.8e-08
GO:0009605	P	response to external stimulus	37	429	5.4e-09	3e-07
GO:0019748	P	secondary metabolic process	35	489	8.9e-07	4.3e-05
GO:0009991	P	response to extracellular stimulus	15	117	2.7e-06	0.00011
GO:0009838	P	abscission	6	19	4.1e-05	0.0015
GO:0065007	P	biological regulation	157	4188	5.5e-05	0.0018
GO:0006629	P	lipid metabolic process	43	841	0.00014	0.0044
GO:0050794	P	regulation of cellular process	125	3375	0.00054	0.015
GO:0065008	P	regulation of biological quality	33	665	0.0013	0.034
GO:0042592	P	homeostatic process	15	216	0.0015	0.036
GO:0003824	F	catalytic activity	399	9638	1.2e-19	1.2e-17
GO:0016740	F	transferase activity	135	3321	5.2e-06	0.00026
GO:0005215	F	transporter activity	69	1477	2.7e-05	0.00089
GO:0016787	F	hydrolase activity	135	3468	3.9e-05	0.00097
GO:0003700	F	transcription factor activity	91	2173	7.5e-05	0.0015
GO:0030528	F	transcription regulator activity	95	2417	0.00043	0.0072
GO:0016301	F	kinase activity	65	1641	0.0029	0.041
GO:0030312	C	external encapsulating structure	38	407	4.4e-10	3.4e-08
GO:0005618	C	cell wall	38	403	3.4e-10	3.4e-08
GO:0012505	C	endomembrane system	132	3416	6.5e-05	0.0034
GO:0044464	C	cell part	471	15217	0.00054	0.016
GO:0005623	C	cell	471	15217	0.00054	0.016
GO:0005576	C	extracellular region	19	285	0.0006	0.016
GO:0016020	C	membrane	142	4068	0.0022	0.049

## Sheet: Col_low_h3h3_high
GO term	Ontology	Description	Number in input list	Number in BG/Ref	p-value	FDR
GO:0006810	P	transport	33	1846	4e-05	0.0041
GO:0051234	P	establishment of localization	33	1851	4.2e-05	0.0041
GO:0051179	P	localization	34	1922	3.7e-05	0.0041
GO:0005215	F	transporter activity	33	1477	4.2e-07	2.8e-05
GO:0019825	F	oxygen binding	12	255	2.6e-06	8.9e-05
GO:0003824	F	catalytic activity	114	9638	1.7e-05	0.00038
GO:0016787	F	hydrolase activity	47	3468	0.00067	0.011
GO:0012505	C	endomembrane system	79	3416	7e-17	5.4e-15
GO:0044464	C	cell part	166	15217	5e-06	0.00013
GO:0005623	C	cell	166	15217	5e-06	0.00013
GO:0030312	C	external encapsulating structure	10	407	0.0026	0.04
GO:0005618	C	cell wall	10	403	0.0024	0.04

## Sheet: Col_high_nev3_low
GO term	Ontology	Description	Number in input list	Number in BG/Ref	p-value	FDR
GO:0006629	P	lipid metabolic process	147	841	1.7e-09	6.2e-07
GO:0009791	P	post-embryonic development	122	705	6.4e-08	7.9e-06
GO:0019748	P	secondary metabolic process	93	489	6e-08	7.9e-06
GO:0005975	P	carbohydrate metabolic process	139	866	3.8e-07	3.6e-05
GO:0065007	P	biological regulation	508	4188	8.8e-06	0.00065
GO:0009719	P	response to endogenous stimulus	154	1068	2e-05	0.0012
GO:0048869	P	cellular developmental process	85	520	3.7e-05	0.002
GO:0006350	P	transcription	245	1923	0.00018	0.0085
GO:0007049	P	cell cycle	49	275	0.00028	0.01
GO:0065008	P	regulation of biological quality	98	665	0.00031	0.01
GO:0010468	P	regulation of gene expression	252	2001	0.00028	0.01
GO:0019222	P	regulation of metabolic process	274	2210	0.00036	0.011
GO:0051234	P	establishment of localization	234	1851	0.00038	0.011
GO:0060255	P	regulation of macromolecule metabolic process	256	2060	0.0005	0.013
GO:0006810	P	transport	231	1846	0.00067	0.017
GO:0051179	P	localization	239	1922	0.00074	0.017
GO:0009653	P	anatomical structure morphogenesis	90	637	0.0016	0.034
GO:0042592	P	homeostatic process	38	216	0.0016	0.034
GO:0019725	P	cellular homeostasis	32	174	0.0019	0.037
GO:0003824	F	catalytic activity	1231	9638	7.4e-21	9.2e-19
GO:0016787	F	hydrolase activity	454	3468	1.7e-08	1.1e-06
GO:0003774	F	motor activity	33	101	8.8e-08	3.7e-06
GO:0003700	F	transcription factor activity	297	2173	2.5e-07	7.8e-06
GO:0016740	F	transferase activity	422	3321	1e-06	2.2e-05
GO:0005215	F	transporter activity	211	1477	1.1e-06	2.2e-05
GO:0003677	F	DNA binding	369	2892	3.8e-06	6.8e-05
GO:0019825	F	oxygen binding	53	255	4.5e-06	7.1e-05
GO:0030528	F	transcription regulator activity	311	2417	1.3e-05	0.00018
GO:0016788	F	hydrolase activity, acting on ester bonds	154	1200	0.0021	0.026
GO:0030234	F	enzyme regulator activity	55	367	0.0042	0.048
GO:0012505	C	endomembrane system	544	3416	2.4e-24	2.7e-22
GO:0044464	C	cell part	1840	15217	4e-24	2.7e-22
GO:0005623	C	cell	1840	15217	4e-24	2.7e-22
GO:0005856	C	cytoskeleton	51	192	1.2e-08	6.1e-07
GO:0030312	C	external encapsulating structure	82	407	4.4e-08	1.8e-06
GO:0016020	C	membrane	516	4068	6.5e-08	2.2e-06
GO:0005618	C	cell wall	80	403	1.1e-07	3.1e-06
GO:0005886	C	plasma membrane	213	1456	2.1e-07	5.4e-06

## Sheet: Col_low_nev3_high
GO term	Ontology	Description	Number in input list	Number in BG/Ref	p-value	FDR
GO:0050896	P	response to stimulus	823	4057	1.3e-69	4.9e-67
GO:0006950	P	response to stress	530	2320	2.7e-56	5.1e-54
GO:0009607	P	response to biotic stimulus	203	638	4.2e-37	5.3e-35
GO:0051704	P	multi-organism process	220	776	5.7e-34	5.3e-32
GO:0016265	P	death	98	286	2.2e-20	1.4e-18
GO:0008219	P	cell death	98	286	2.2e-20	1.4e-18
GO:0006464	P	protein modification process	284	1474	3.2e-20	1.7e-18
GO:0007165	P	signal transduction	238	1228	2.4e-17	1.1e-15
GO:0043412	P	macromolecule modification	291	1636	1.4e-16	5.7e-15
GO:0050794	P	regulation of cellular process	487	3375	2.3e-12	8.6e-11
GO:0065007	P	biological regulation	581	4188	5.4e-12	1.8e-10
GO:0009987	P	cellular process	1410	11684	4.2e-11	1.3e-09
GO:0009719	P	response to endogenous stimulus	189	1068	5.1e-11	1.5e-09
GO:0050789	P	regulation of biological process	515	3697	6.5e-11	1.7e-09
GO:0009628	P	response to abiotic stimulus	241	1471	9.1e-11	2.3e-09
GO:0009605	P	response to external stimulus	95	429	3.3e-10	7.7e-09
GO:0019748	P	secondary metabolic process	100	489	4.4e-09	9.6e-08
GO:0008152	P	metabolic process	1233	10614	3.7e-06	7.8e-05
GO:0009875	P	pollen-pistil interaction	17	39	8.9e-06	0.00018
GO:0009991	P	response to extracellular stimulus	31	117	1.6e-05	0.0003
GO:0051179	P	localization	259	1922	4e-05	0.00072
GO:0009791	P	post-embryonic development	110	705	6.9e-05	0.0012
GO:0051234	P	establishment of localization	246	1851	0.00014	0.0022
GO:0006810	P	transport	245	1846	0.00015	0.0023
GO:0044237	P	cellular metabolic process	999	8722	0.00032	0.0048
GO:0009856	P	pollination	30	145	0.00089	0.013
GO:0005975	P	carbohydrate metabolic process	122	866	0.0011	0.015
GO:0044238	P	primary metabolic process	1012	8995	0.0022	0.029
GO:0006519	P	cellular amino acid and derivative metabolic process	96	682	0.0035	0.045
GO:0003824	F	catalytic activity	1449	9638	1.4e-51	1.6e-49
GO:0016301	F	kinase activity	351	1641	5.4e-32	3.1e-30
GO:0016740	F	transferase activity	572	3321	2.2e-29	8.6e-28
GO:0016772	F	transferase activity, transferring phosphorus-containing groups	360	1887	8.1e-25	2.3e-23
GO:0004872	F	receptor activity	71	212	9.2e-15	2.1e-13
GO:0005488	F	binding	1391	11258	9e-14	1.5e-12
GO:0005515	F	protein binding	444	2944	7.9e-14	1.5e-12
GO:0000166	F	nucleotide binding	357	2267	2.2e-13	3.2e-12
GO:0060089	F	molecular transducer activity	103	422	4.6e-13	5.2e-12
GO:0004871	F	signal transducer activity	103	422	4.6e-13	5.2e-12
GO:0030246	F	carbohydrate binding	51	162	3e-10	3.2e-09
GO:0016787	F	hydrolase activity	465	3468	4.9e-08	4.7e-07
GO:0005215	F	transporter activity	218	1477	9.7e-07	8.5e-06
GO:0016462	F	pyrophosphatase activity	131	832	1e-05	7.8e-05
GO:0017111	F	nucleoside-triphosphatase activity	126	792	9.8e-06	7.8e-05
GO:0016818	F	hydrolase activity, acting on acid anhydrides, in phosphorus-containing anhydrides	131	837	1.3e-05	9.4e-05
GO:0016817	F	hydrolase activity, acting on acid anhydrides	131	839	1.5e-05	9.8e-05
GO:0030528	F	transcription regulator activity	301	2417	0.0012	0.0076
GO:0019825	F	oxygen binding	44	255	0.0019	0.011
GO:0003700	F	transcription factor activity	266	2173	0.0049	0.028
GO:0016020	C	membrane	649	4068	1.5e-25	3e-23
GO:0005886	C	plasma membrane	299	1456	7.2e-25	7.1e-23
GO:0044464	C	cell part	1894	15217	6e-23	2.9e-21
GO:0005623	C	cell	1894	15217	6e-23	2.9e-21
GO:0005618	C	cell wall	84	403	3.6e-08	1.4e-06
GO:0030312	C	external encapsulating structure	84	407	5.2e-08	1.7e-06
GO:0012505	C	endomembrane system	434	3416	2e-05	0.00058
GO:0005783	C	endoplasmic reticulum	75	466	0.00042	0.01
GO:0005773	C	vacuole	64	383	0.00045	0.01

## Sheet: h3h3_high_nev3_low
GO term	Ontology	Description	Number in input list	Number in BG/Ref	p-value	FDR
GO:0006629	P	lipid metabolic process	174	841	1.4e-10	5.1e-08
GO:0009791	P	post-embryonic development	146	705	3.9e-09	7.3e-07
GO:0005975	P	carbohydrate metabolic process	170	866	6e-09	7.5e-07
GO:0019748	P	secondary metabolic process	110	489	8.1e-09	7.6e-07
GO:0065007	P	biological regulation	601	4188	3.7e-06	0.00028
GO:0009719	P	response to endogenous stimulus	181	1068	9.7e-06	0.0006
GO:0048869	P	cellular developmental process	98	520	3.7e-05	0.002
GO:0051234	P	establishment of localization	283	1851	4.6e-05	0.0022
GO:0010468	P	regulation of gene expression	301	2001	7.5e-05	0.0026
GO:0006810	P	transport	280	1846	8.2e-05	0.0026
GO:0051179	P	localization	290	1922	8.4e-05	0.0026
GO:0006350	P	transcription	291	1923	6.9e-05	0.0026
GO:0009653	P	anatomical structure morphogenesis	113	637	9.1e-05	0.0026
GO:0019222	P	regulation of metabolic process	327	2210	0.00011	0.0029
GO:0060255	P	regulation of macromolecule metabolic process	305	2060	0.00018	0.0044
GO:0065008	P	regulation of biological quality	113	665	0.00039	0.009
GO:0007049	P	cell cycle	54	275	0.00084	0.018
GO:0048856	P	anatomical structure development	250	1726	0.0019	0.039
GO:0003824	F	catalytic activity	1482	9638	2.6e-26	3.4e-24
GO:0016787	F	hydrolase activity	552	3468	4.6e-11	3e-09
GO:0003774	F	motor activity	40	101	4.3e-09	1.8e-07
GO:0003700	F	transcription factor activity	351	2173	6e-08	2e-06
GO:0016740	F	transferase activity	505	3321	7.6e-08	2e-06
GO:0005215	F	transporter activity	249	1477	3.1e-07	6.8e-06
GO:0003677	F	DNA binding	434	2892	2.3e-06	3.8e-05
GO:0030528	F	transcription regulator activity	371	2417	2.2e-06	3.8e-05
GO:0019825	F	oxygen binding	60	255	5.7e-06	8.2e-05
GO:0016788	F	hydrolase activity, acting on ester bonds	186	1200	0.0005	0.0065
GO:0030234	F	enzyme regulator activity	68	367	0.00078	0.0092
GO:0044464	C	cell part	2207	15217	4.1e-30	4.1e-28
GO:0005623	C	cell	2207	15217	4.1e-30	4.1e-28
GO:0012505	C	endomembrane system	635	3416	1.4e-25	9.2e-24
GO:0016020	C	membrane	627	4068	2.2e-10	1.1e-08
GO:0005856	C	cytoskeleton	60	192	1.5e-09	6.3e-08
GO:0005886	C	plasma membrane	244	1456	6.2e-07	2.1e-05
GO:0030312	C	external encapsulating structure	86	407	2.9e-06	8.4e-05
GO:0005618	C	cell wall	83	403	9.7e-06	0.00025
GO:0005576	C	extracellular region	59	285	0.00015	0.0035
GO:0009536	C	plastid	413	2965	0.0011	0.021

## Sheet: h3h3_low_nev3_high
GO term	Ontology	Description	Number in input list	Number in BG/Ref	p-value	FDR
GO:0050896	P	response to stimulus	938	4057	2.5e-65	9.6e-63
GO:0006950	P	response to stress	594	2320	1.9e-51	3.6e-49
GO:0009607	P	response to biotic stimulus	216	638	1.2e-31	1.5e-29
GO:0051704	P	multi-organism process	236	776	7.2e-29	6.9e-27
GO:0016265	P	death	102	286	7.1e-17	4.5e-15
GO:0008219	P	cell death	102	286	7.1e-17	4.5e-15
GO:0007165	P	signal transduction	271	1228	3.8e-16	2.1e-14
GO:0006464	P	protein modification process	308	1474	1.8e-15	8.5e-14
GO:0050794	P	regulation of cellular process	578	3375	1.1e-12	4.6e-11
GO:0043412	P	macromolecule modification	318	1636	1.7e-12	6.3e-11
GO:0009719	P	response to endogenous stimulus	227	1068	2.5e-12	8.6e-11
GO:0065007	P	biological regulation	688	4188	6.3e-12	2e-10
GO:0050789	P	regulation of biological process	610	3697	6.7e-11	2e-09
GO:0009987	P	cellular process	1684	11684	8.3e-11	2.3e-09
GO:0009605	P	response to external stimulus	111	429	1.3e-10	3.3e-09
GO:0019748	P	secondary metabolic process	116	489	3.8e-09	9e-08
GO:0009628	P	response to abiotic stimulus	269	1471	1.4e-08	3.2e-07
GO:0008152	P	metabolic process	1483	10614	2.4e-06	5.1e-05
GO:0051179	P	localization	315	1922	6.3e-06	0.00012
GO:0009791	P	post-embryonic development	135	705	8.3e-06	0.00016
GO:0009991	P	response to extracellular stimulus	36	117	1e-05	0.00019
GO:0051234	P	establishment of localization	301	1851	1.7e-05	0.00029
GO:0006810	P	transport	300	1846	1.8e-05	0.0003
GO:0009875	P	pollen-pistil interaction	17	39	8.2e-05	0.0013
GO:0009838	P	abscission	11	19	0.00023	0.0034
GO:0044237	P	cellular metabolic process	1203	8722	0.00023	0.0034
GO:0044238	P	primary metabolic process	1232	8995	0.00048	0.0068
GO:0005975	P	carbohydrate metabolic process	147	866	0.00051	0.0069
GO:0009856	P	pollination	33	145	0.0023	0.03
GO:0003824	F	catalytic activity	1667	9638	6.8e-44	7.9e-42
GO:0016301	F	kinase activity	389	1641	1.1e-27	6.1e-26
GO:0016740	F	transferase activity	650	3321	1e-25	4e-24
GO:0016772	F	transferase activity, transferring phosphorus-containing groups	409	1887	1e-22	3e-21
GO:0005488	F	binding	1692	11258	9.5e-17	2.2e-15
GO:0000166	F	nucleotide binding	425	2267	2.9e-14	5.5e-13
GO:0004872	F	receptor activity	77	212	2e-13	3.2e-12
GO:0060089	F	molecular transducer activity	115	422	4e-12	5.2e-11
GO:0004871	F	signal transducer activity	115	422	4e-12	5.2e-11
GO:0005515	F	protein binding	505	2944	2.9e-11	3.4e-10
GO:0030246	F	carbohydrate binding	54	162	8.3e-09	8.7e-08
GO:0016787	F	hydrolase activity	551	3468	6.8e-08	6.5e-07
GO:0005215	F	transporter activity	256	1477	1.4e-06	1.3e-05
GO:0017111	F	nucleoside-triphosphatase activity	146	792	2e-05	0.00016
GO:0016462	F	pyrophosphatase activity	151	832	2.9e-05	0.00022
GO:0016818	F	hydrolase activity, acting on acid anhydrides, in phosphorus-containing anhydrides	151	837	3.7e-05	0.00027
GO:0016817	F	hydrolase activity, acting on acid anhydrides	151	839	4.1e-05	0.00028
GO:0030528	F	transcription regulator activity	375	2417	5.8e-05	0.00037
GO:0003700	F	transcription factor activity	335	2173	0.00021	0.0013
GO:0016788	F	hydrolase activity, acting on ester bonds	183	1200	0.0078	0.045
GO:0044464	C	cell part	2312	15217	3.1e-29	3e-27
GO:0005623	C	cell	2312	15217	3.1e-29	3e-27
GO:0016020	C	membrane	752	4068	9e-24	5.9e-22
GO:0005886	C	plasma membrane	338	1456	7.3e-23	3.6e-21
GO:0005618	C	cell wall	97	403	3.8e-08	1.5e-06
GO:0030312	C	external encapsulating structure	97	407	5.7e-08	1.9e-06
GO:0012505	C	endomembrane system	534	3416	6.5e-07	1.8e-05
GO:0005783	C	endoplasmic reticulum	92	466	8.4e-05	0.0018
GO:0005773	C	vacuole	79	383	7.7e-05	0.0018
GO:0005730	C	nucleolus	48	209	0.00024	0.0047
GO:0031981	C	nuclear lumen	69	374	0.0027	0.048

## Sheet: n3_high_ns_low
GO term	Ontology	Description	Number in input list	Number in BG/Ref	p-value	FDR
GO:0050896	P	response to stimulus	851	4057	2.1e-47	8.2e-45
GO:0006950	P	response to stress	542	2320	9.4e-40	1.8e-37
GO:0051704	P	multi-organism process	235	776	8.2e-30	1.1e-27
GO:0009987	P	cellular process	1809	11684	1.1e-28	1.1e-26
GO:0009607	P	response to biotic stimulus	200	638	4.7e-27	3.6e-25
GO:0006464	P	protein modification process	320	1474	2.6e-19	1.7e-17
GO:0043412	P	macromolecule modification	335	1636	6e-17	3.3e-15
GO:0016265	P	death	86	286	1.2e-11	5.1e-10
GO:0008219	P	cell death	86	286	1.2e-11	5.1e-10
GO:0008152	P	metabolic process	1509	10614	1.4e-10	5.4e-09
GO:0044238	P	primary metabolic process	1289	8995	1.4e-09	4.8e-08
GO:0044237	P	cellular metabolic process	1249	8722	3.4e-09	1.1e-07
GO:0019748	P	secondary metabolic process	111	489	2e-08	6e-07
GO:0044267	P	cellular protein metabolic process	545	3487	3.5e-08	9.7e-07
GO:0007165	P	signal transduction	225	1228	4e-08	1e-06
GO:0019538	P	protein metabolic process	606	4009	3.4e-07	8.1e-06
GO:0065007	P	biological regulation	629	4188	4.2e-07	9.4e-06
GO:0051179	P	localization	318	1922	4.7e-07	1e-05
GO:0051234	P	establishment of localization	305	1851	1.1e-06	2.3e-05
GO:0006810	P	transport	304	1846	1.2e-06	2.3e-05
GO:0050794	P	regulation of cellular process	510	3375	3.3e-06	6.1e-05
GO:0009628	P	response to abiotic stimulus	247	1471	3.7e-06	6.4e-05
GO:0044260	P	cellular macromolecule metabolic process	914	6447	4.2e-06	7e-05
GO:0009856	P	pollination	41	145	8.8e-06	0.00014
GO:0050789	P	regulation of biological process	545	3697	1.7e-05	0.00025
GO:0009719	P	response to endogenous stimulus	184	1068	1.8e-05	0.00025
GO:0043170	P	macromolecule metabolic process	993	7127	1.7e-05	0.00025
GO:0009605	P	response to external stimulus	86	429	4.4e-05	0.0006
GO:0005975	P	carbohydrate metabolic process	150	866	8.1e-05	0.0011
GO:0009791	P	post-embryonic development	126	705	9.3e-05	0.0012
GO:0009875	P	pollen-pistil interaction	16	39	0.00018	0.0023
GO:0008361	P	regulation of cell size	58	274	0.00022	0.0026
GO:0090066	P	regulation of anatomical structure size	58	277	0.00028	0.0031
GO:0032535	P	regulation of cellular component size	58	277	0.00028	0.0031
GO:0016049	P	cell growth	55	265	0.00047	0.0051
GO:0040007	P	growth	66	340	0.00066	0.0071
GO:0065008	P	regulation of biological quality	114	665	0.00075	0.0078
GO:0007049	P	cell cycle	52	275	0.0037	0.037
GO:0003824	F	catalytic activity	1676	9638	1e-51	1.4e-49
GO:0016740	F	transferase activity	653	3321	1e-28	6.7e-27
GO:0016301	F	kinase activity	381	1641	2.1e-27	9.3e-26
GO:0016772	F	transferase activity, transferring phosphorus-containing groups	412	1887	4.4e-25	1.4e-23
GO:0000166	F	nucleotide binding	444	2267	3.6e-19	9.3e-18
GO:0005488	F	binding	1672	11258	2e-18	4.3e-17
GO:0016787	F	hydrolase activity	575	3468	4.6e-12	8.5e-11
GO:0030246	F	carbohydrate binding	57	162	3e-10	4.9e-09
GO:0016462	F	pyrophosphatase activity	172	832	1.4e-09	2.1e-08
GO:0016818	F	hydrolase activity, acting on acid anhydrides, in phosphorus-containing anhydrides	172	837	2.1e-09	2.5e-08
GO:0017111	F	nucleoside-triphosphatase activity	165	792	1.9e-09	2.5e-08
GO:0016817	F	hydrolase activity, acting on acid anhydrides	172	839	2.4e-09	2.6e-08
GO:0004872	F	receptor activity	64	212	4.2e-09	4.1e-08
GO:0005215	F	transporter activity	267	1477	6.3e-09	5.8e-08
GO:0005515	F	protein binding	470	2944	3.8e-08	3.3e-07
GO:0060089	F	molecular transducer activity	96	422	1.6e-07	1.2e-06
GO:0004871	F	signal transducer activity	96	422	1.6e-07	1.2e-06
GO:0005198	F	structural molecule activity	126	659	6.6e-06	4.8e-05
GO:0030234	F	enzyme regulator activity	73	367	0.00019	0.0013
GO:0044464	C	cell part	2414	15217	2.2e-53	2.2e-51
GO:0005623	C	cell	2414	15217	2.2e-53	2.2e-51
GO:0016020	C	membrane	780	4068	1.3e-31	8.6e-30
GO:0005886	C	plasma membrane	360	1456	3.5e-30	1.8e-28
GO:0030312	C	external encapsulating structure	122	407	7.9e-16	3.2e-14
GO:0005618	C	cell wall	121	403	9.4e-16	3.2e-14
GO:0005730	C	nucleolus	79	209	5.8e-15	1.7e-13
GO:0005622	C	intracellular	1398	9671	1.8e-11	4.6e-10
GO:0005783	C	endoplasmic reticulum	117	466	5.6e-11	1.3e-09
GO:0043232	C	intracellular non-membrane-bounded organelle	211	1040	8.4e-11	1.5e-09
GO:0043228	C	non-membrane-bounded organelle	211	1040	8.4e-11	1.5e-09
GO:0044424	C	intracellular part	1342	9302	1e-10	1.7e-09
GO:0012505	C	endomembrane system	554	3416	2.5e-10	3.9e-09
GO:0031981	C	nuclear lumen	97	374	5.7e-10	8.3e-09
GO:0005737	C	cytoplasm	1004	6822	2e-09	2.7e-08
GO:0031974	C	membrane-enclosed lumen	124	546	3e-09	3.8e-08
GO:0044428	C	nuclear part	123	543	3.9e-09	4.7e-08
GO:0032991	C	macromolecular complex	369	2180	6.4e-09	7.2e-08
GO:0043233	C	organelle lumen	121	539	8.2e-09	8.3e-08
GO:0070013	C	intracellular organelle lumen	121	539	8.2e-09	8.3e-08
GO:0005829	C	cytosol	176	912	6.4e-08	6.2e-07
GO:0005739	C	mitochondrion	227	1276	2.5e-07	2.3e-06
GO:0044444	C	cytoplasmic part	909	6289	2.7e-07	2.4e-06
GO:0043229	C	intracellular organelle	1141	8149	1.3e-06	1.1e-05
GO:0043226	C	organelle	1141	8155	1.5e-06	1.2e-05
GO:0005840	C	ribosome	107	524	2.8e-06	2.2e-05
GO:0044446	C	intracellular organelle part	389	2561	3.6e-05	0.00027
GO:0044422	C	organelle part	389	2562	3.7e-05	0.00027
GO:0043231	C	intracellular membrane-bounded organelle	1049	7615	4.3e-05	0.0003
GO:0043227	C	membrane-bounded organelle	1049	7622	4.9e-05	0.00033
GO:0030529	C	ribonucleoprotein complex	125	703	0.00012	0.00076
GO:0005576	C	extracellular region	61	285	0.00012	0.00076
GO:0005634	C	nucleus	387	2621	0.00028	0.0017
GO:0005773	C	vacuole	69	383	0.0027	0.016
GO:0031975	C	envelope	99	595	0.0035	0.02
GO:0031967	C	organelle envelope	99	595	0.0035	0.02
GO:0005635	C	nuclear envelope	16	58	0.0055	0.03

## Sheet: n3_low_ns_high
GO term	Ontology	Description	Number in input list	Number in BG/Ref	p-value	FDR
GO:0015979	P	photosynthesis	92	162	5.1e-26	1.9e-23
GO:0009791	P	post-embryonic development	193	705	9.4e-20	1.8e-17
GO:0009628	P	response to abiotic stimulus	310	1471	3.2e-16	4e-14
GO:0006629	P	lipid metabolic process	190	841	1.3e-12	1.2e-10
GO:0050896	P	response to stimulus	670	4057	2.6e-12	1.9e-10
GO:0008152	P	metabolic process	1538	10614	8.3e-11	5.2e-09
GO:0009719	P	response to endogenous stimulus	209	1068	5.4e-09	2.7e-07
GO:0005975	P	carbohydrate metabolic process	177	866	5.8e-09	2.7e-07
GO:0006091	P	generation of precursor metabolites and energy	73	285	2.1e-07	8.6e-06
GO:0019748	P	secondary metabolic process	105	489	1e-06	3.9e-05
GO:0051234	P	establishment of localization	308	1851	1.9e-06	6.6e-05
GO:0051179	P	localization	316	1922	3.5e-06	0.00011
GO:0006810	P	transport	304	1846	4.7e-06	0.00014
GO:0006950	P	response to stress	366	2320	1.5e-05	0.00041
GO:0042592	P	homeostatic process	51	216	7.9e-05	0.002
GO:0003006	P	reproductive developmental process	167	978	0.00014	0.0033
GO:0006519	P	cellular amino acid and derivative metabolic process	123	682	0.00016	0.0035
GO:0065008	P	regulation of biological quality	118	665	0.00037	0.0077
GO:0048608	P	reproductive structure development	163	978	0.00046	0.0089
GO:0048856	P	anatomical structure development	267	1726	0.00061	0.011
GO:0019725	P	cellular homeostasis	40	174	0.00068	0.012
GO:0032501	P	multicellular organismal process	317	2094	0.00069	0.012
GO:0032502	P	developmental process	345	2304	0.00077	0.013
GO:0009605	P	response to external stimulus	79	429	0.0013	0.02
GO:0007275	P	multicellular organismal development	303	2020	0.0014	0.022
GO:0003824	F	catalytic activity	1561	9638	5.1e-28	6.7e-26
GO:0005215	F	transporter activity	286	1477	2.1e-11	1.4e-09
GO:0016787	F	hydrolase activity	558	3468	6.9e-09	3e-07
GO:0016788	F	hydrolase activity, acting on ester bonds	205	1200	2.6e-05	0.00085
GO:0019825	F	oxygen binding	57	255	0.00011	0.0029
GO:0003700	F	transcription factor activity	334	2173	0.0002	0.0043
GO:0030528	F	transcription regulator activity	356	2417	0.0017	0.031
GO:0009536	C	plastid	978	2965	1.1e-145	2.1e-143
GO:0044444	C	cytoplasmic part	1326	6289	1.3e-75	1.3e-73
GO:0044464	C	cell part	2547	15217	7.8e-72	3.8e-70
GO:0005623	C	cell	2547	15217	7.8e-72	3.8e-70
GO:0009579	C	thylakoid	236	376	6.2e-71	2.5e-69
GO:0005737	C	cytoplasm	1386	6822	1.5e-70	5.1e-69
GO:0043227	C	membrane-bounded organelle	1482	7622	2.4e-65	6.7e-64
GO:0043231	C	intracellular membrane-bounded organelle	1477	7615	1.9e-64	4.6e-63
GO:0043229	C	intracellular organelle	1516	8149	3.2e-56	6.3e-55
GO:0043226	C	organelle	1517	8155	3e-56	6.3e-55
GO:0044424	C	intracellular part	1655	9302	1.8e-51	3.2e-50
GO:0005622	C	intracellular	1686	9671	1.1e-47	1.9e-46
GO:0016020	C	membrane	779	4068	4e-29	6e-28
GO:0044422	C	organelle part	541	2562	4e-28	5.7e-27
GO:0044446	C	intracellular organelle part	540	2561	6.1e-28	8e-27
GO:0031975	C	envelope	160	595	5e-16	5.8e-15
GO:0031967	C	organelle envelope	160	595	5e-16	5.8e-15
GO:0005576	C	extracellular region	68	285	4.3e-06	4.7e-05
GO:0005773	C	vacuole	82	383	1.6e-05	0.00017
GO:0005886	C	plasma membrane	229	1456	0.00068	0.0067
GO:0005618	C	cell wall	75	403	0.0013	0.013
GO:0030312	C	external encapsulating structure	75	407	0.0017	0.015
